# Supplementary material for: Information encoded in a network of inflammation proteins predicts clinical outcome after myocardial infarction
Source: BMC Med Genomics. 2011 Jul 14;4:59. doi: 10.1186/1755-8794-4-59 (PMC3152897; doi:10.1186/1755-8794-4-59)
Supplement: Additional file 1 — My-Inflamome network data. [file 1755-8794-4-59-S1.XLS]

## Sheet: Seeds
Known biomarkers	Seeds
TNF	FAS
IL6	TNFRSF1A
CRP	TNFRSF10B
FAS	CD40
TNFRSF10A	TNFRSF10A
TNFRSF10B	TNFRSF1B
TNFRSF10C	TNFRSF10C
TNFRSF10D	TNF
TNFRSF11A	NGFR
TNFRSF11B	LTBR
TNFRSF12A	TNFRSF14
TNFRSF13B	TNFRSF11A
TNFRSF14	TNFRSF10D
TNFRSF17	IL6
TNFRSF18	PLEKHG5|TNFRSF25
TNFRSF19	TNFSF10
TNFRSF1A	TNFRSF8
TNFRSF1B	CD27
TNFRSF21	TNFRSF11B
TNFRSF25	RTEL1|TNFRSF6B
TNFRSF4	ENSG00000206439
TNFRSF6B	ENSG00000206328
TNFRSF8	TRADD
TNFRSF9	TNFRSF21
LTBR	TNFRSF13B
NGFR	FADD
CD40	TNFRSF19
CD27	TNFRSF9
	TNFRSF17
	TNFRSF4
	LTA
	TNFRSF18
	FASLG
	RIPK1
	TNFSF12|TNFSF13
	TNFRSF12A
	CFLAR
	TNFSF14
	TRAF5
	TRAF3
	EDA2R
	TNFSF13B
	IL6R
	TNFSF8
	EDAR
	LTB
	BIRC2
	FCGR2B
	ITGB2
	TRAF1
	NFKB2
	CASP8
	MYD88
	RIPK2
	IL6ST
	BIRC3
	TRAF2
	PTPRC
	APAF1
	TGFB1
	CSF2RB
	CASP10
	IL2RG
	IKBKG
	NFKB1
	CRP
	CASP1
	TNFSF15
	CRADD
	TNFSF9
	ENSG00000206437
	FLNA
	ENSG00000206327
	EPHA2
	IL2RB
	CD40LG
	DAXX
	TNFSF18
	RIPK3
	DIABLO
	IL4R
	ITGB7
	CXCR4
	APCS
	TRPC4AP
	IFNAR2
	VAV1
	TGFBR2
	TANK
	MAP3K7IP2
	ADAM15
	BCL10
	LILRB4
	TNFSF11
	TNFAIP3
	BTLA
	NFKBIA
	FAIM2
	IGF1R
	SEL1L
	FLT3
	IFNGR1
	LIF
	NSMAF
	TRAF3IP2
	TIE1
	CARD10
	LAMA5
	CD70
	IFNGR2
	CASP8AP2
	TRAF6
	CSF3R
	CD44
	RELA
	IRAK1
	SIVA1
	PLAUR
	ETS1
	EGF
	SELL
	UNC5A
	MAP3K5
	PDGFRA
	IRAK3
	IL21R
	OSMR
	IL1RAP
	IL1R1
	CSF1R
	FCGR2A
	CASP6
	CD93
	FLT4
	GHR
	SPN
	TNFSF4
	ITGB1
	ADRBK1
	EMR1
	AKT1
	FGFR3
	NOTCH2
	MAP3K3
	ICAM1
	ITGB4
	ADAM9
	FN1
	MALT1
	ENSG00000206206
	MAP3K7IP1
	LAMC1
	ERBB2
	MAP3K7
	ALK
	ENSG00000206279
	LRP1
	CCR5
	TYRO3
	SORL1
	HSP90B1
	NCOA3
	ITGB3
	TEK
	CCL5
	REL
	CREBBP
	IL7R
	LYN
	DNAJA3
	CHUK|ERLIN1
	SIGLEC7
	CASP4
	ERBB3
	TRAF4
	EGFR
	BIRC7
	LCK
	STAT1
	IKBKB
	CASP3
	TP53
	ITGAX
	KDR
	COL7A1
	CFP
	DAPK1
	GPSM3|NOTCH4
	FCGR3A
	NOD2
	CARD8
	BTK
	LIFR
	ENSG00000164307
	ITGAL
	LEPR|LEPROT
	CD28
	TNFRSF13C
	MAP3K8
	ICOS
	PRKCA
	ADAM17
	TLR1
	MAP3K1
	MST1R
	CD53
	CASP7
	ITGB6
	FCGR3B
	ITGA6
	TNC
	ADCYAP1R1
	CD4
	LY75
	CD33
	AHRR|PDCD6
	BAG4
	MYC
	LRDD
	IKBKE
	CARD11
	PRLR
	MET
	TNFAIP8
	PDGFRB
	PTPRF
	MAP4K1
	NFATC1
	NTRK1
	SLC1A3
	PTPRE
	CCR2
	EPHA1
	HIVEP3
	IL1B
	IRAK2
	LRP8
	TYK2
	CHD4
	IL18R1
	NTRK2
	CYLD
	TLR2
	NOTCH1
	FURIN
	EP300
	PPP5C
	SOCS3
	PRKDC
	MPZL1
	ITGB5
	JAG2
	BIRC4
	THBS1
	FCER1G
	TBK1
	SORT1
	HLA-DPA1
	SERPINE1
	MS4A1
	FAF1
	CD2
	BCL3
	COMP
	CD86
	NTN1
	AXL
	TDGF1|TDGF3
	CLEC4A
	MAP3K14
	ANK2
	IER3
	BID
	ITGA4
	ANK3
	INSR
	APOB
	CARD14
	IFNAR1
	FCER2
	C8A
	HNF4A
	THBD
	CD5
	HLA-A|HLA-G
	VCP
	PTPRJ
	CASP9
	IL12RB1
	EPHB6
	LAMA4
	MX1
	WAS
	SLAMF1
	TP73
	CR2
	PRKCD
	TKT
	CD226
	IL1R2
	ZAN
	ADAM8
	VWF
	ITGAV
	PTPN13
	UNC5D
	FGFR1
	IL10RA
	HBXIP
	CCR1
	NR3C1
	DOK1
	CSF2
	EPHB3
	PILRA
	CSF1
	PIK3CD
	CNTFR
	UMOD
	AKAP13
	SKAP2
	JAG1
	IL17RB
	SYK
	HLA-DQA1
	ACAN
	EMR2
	MYH9
	TLR3
	BAX
	APIP
	IL2
	CACNA1A
	PTEN|PTENP1
	FCGR1A
	CSK
	IL1A
	KRAS
	MADD
	JAK1
	DNAJB12
	CCR7
	NOTCH3
	OSM
	RASSF1
	VCAN
	MTCH2
	BCL2A1
	LY86
	TSHR
	LAMC2
	UNC5C
	ARHGEF1
	BMP2
	SOX9
	PPP2R1B
	CELSR2
	NOD1
	LDLR
	CRHR1
	NTF3
	BIRC5
	COL4A3
	ITGA5
	FGFR4
	DAP3
	MOAP1
	CD5L
	CAV1
	DLL1
	ADAMTS1
	BAD
	HCLS1
	CCL2
	CXCL12
	DAP
	APOA1
	CFH
	PLXNB1
	ENSG00000206225
	VAV3
	ACTN1
	FLT1
	CENTD2|STARD10
	FOXO1A
	VLDLR
	DEDD
	IL17RA
	UNC5B
	EPHA3
	CD38
	CEACAM1
	MYH10
	FBN1
	RTN4R
	CD3E
	NFKBIE
	TLR4
	SCARF1
	IL27RA
	USH2A
	BNIP1
	ANG|RNASE4
	ITGA3
	NCOR1
	HDAC7A
	SEMA4D
	PTPRS
	VIPR1
	EPHA8
	OGFR
	MPL
	IL2RA
	LRP2
	LAMB1

## Sheet: My-Inflamome
ATXN7L2	int	LAMB1
LRP2	int	ABL1
RAB35	int	PTPRS
PTPRS	int	PTPRS
PTPRS	int	HTATIP
PTPRS	int	UTP14A
PTPRS	int	UNC119
PTPRS	int	UBR1
PTPRS	int	TUBB2A
PTPRS	int	SUMO2
PTPRS	int	SETDB1
PTPRS	int	PTPRN
PTPRS	int	PTN
PTPRS	int	PFN2
PTPRS	int	KIAA1377
PTPRS	int	KAT5
PTPRS	int	FEZ1
PTPRS	int	EEF1G
PTPRS	int	CHD3
PTPRS	int	NA
PRKD2	int	HDAC7A
HDAC7A	int	PRKD2
HDAC7A	int	SFN
NR2E3	int	NCOR1
DHX30	int	NCOR1
RDBP	int	NCOR1
NCOR2	int	NCOR1
LIN54	int	NCOR1
EBI-1264387	int	NCOR1
NCOR1	int	BAG1
NCOR1	int	ZMYND11
NCOR1	int	TRIM28
NCOR1	int	SRCAP
NCOR1	int	SMARCC2
NCOR1	int	SMARCC1
NCOR1	int	SMARCB1
NCOR1	int	SMARCA4
NCOR1	int	SKI
NCOR1	int	SF3B3
NCOR1	int	SF3A1
NCOR1	int	HDAC9
NCOR1	int	DACH1
NCOR1	int	ZBTB16
NCOR1	int	TCF12
NCOR1	int	RUNX1T1
NCOR1	int	ZBTB6
LY96	int	TLR4
SAPS1	int	NFKBIE
RP4-579N16.5	int	NFKBIE
ANKRD28	int	NFKBIE
EPS8L1	int	CD3E
CD3E	int	NCK1
CD3E	int	EPS8L3
CD3E	int	EPS8L2
CD3E	int	EPS8L1
CD3E	int	EPS8
CD3E	int	NCK2
FBN1	int	FBN1
PRKAB1	int	MYH10
USP22	int	DEDD
DEDD	int	RANBP3
DEDD	int	KHK
DEDD	int	CCDC59
PGF	int	FLT1
hA2aR	int	ACTN1
FXN	int	ACTN1
ATXN2	int	ACTN1
ACTN1	int	CAMK2A
ACTN1	int	XRCC4
ACTN1	int	SRC
ACTN1	int	MYOZ1
ACTN1	int	MAGEA11
RND1	int	PLXNB1
CFH	int	GRB2
TOMM20	int	APOA1
CLEC4G	int	APOA1
DAP	int	SETDB1
DPP8	int	CXCL12
CXCL12	int	CCR4
CXCL12	int	DIP-400N
CCR10	int	CXCL12
QKI	int	HCLS1
BNIP3L	int	BAD
BAD	int	SFN
BAD	int	GRB2
BAD	int	EWSR1
BAD	int	BNIP3L
BAD	int	BCL2L2
BAD	int	BCL2L1
BAD	int	BCL2
SDPR	int	CAV1
PRKCDBP	int	CAV1
FLOT1	int	CAV1
SCP2	int	CAV1
ID1	int	CAV1
MAGEH1	int	MOAP1
MOAP1	int	DPPA2
CNBP	int	DAP3
FGF19	int	FGFR4
FGFR4	int	FGF2
USF2	int	BIRC5
INCENP	int	BIRC5
CDCA8	int	BIRC5
AURKB	int	BIRC5
FLT1	int	PGF
FLT1	int	LDLR
PCSK9	int	LDLR
MAGED1	int	NOD1
CELSR2	int	NCK1
CELSR2	int	CRK
CELSR2	int	SRC
CELSR2	int	PHF10
CELSR2	int	KLF6
CELSR2	int	GARS
TRAF3IP3	int	PPP2R1B
STRN4	int	PPP2R1B
STK24	int	PPP2R1B
SIKE1	int	PPP2R1B
SGOL2	int	PPP2R1B
PPP2R5A	int	PPP2R1B
PPP2R2D	int	PPP2R1B
PPP2R2C	int	PPP2R1B
PPP2R2B	int	PPP2R1B
STRN3	int	PPP2R1B
RALA	int	PPP2R1B
FAM40A	int	PPP2R1B
DOCK5	int	PPP2R1B
CTTNBP2NL	int	PPP2R1B
CTTNBP2	int	PPP2R1B
BMPR1B	int	BMP2
BMPR1A	int	BMP2
BMP2	int	BMPR1A
BMP2	int	BMP2
BMP2	int	ACVR2A
BMP2	int	BMPR2
GNA13	int	ARHGEF1
ARHGEF1	int	RHOB
MMP2	int	LAMC2
CNKSR1	int	RASSF1
TUBB1	int	RASSF1
XPA	int	RASSF1
STK3	int	RASSF1
HRAS	int	CAV1
HRAS	int	RASSF1
EXOSC8	int	RASSF1
EWSR1	int	RASSF1
E4F1	int	RASSF1
CDC20	int	RASSF1
NOTCH3	int	ABL1
NOTCH3	int	NCK1
EIF4A2	int	PTPRS
EIF2C4	int	JAK1
PTPRN	int	PTPRS
PTPRN	int	MADD
MADD	int	VPS13D
MADD	int	PTPRN
CDC25B	int	KRAS
CDC25A	int	KRAS
KRAS	int	RASSF2
KRAS	int	RASA1
KRAS	int	RAF1
KRAS	int	FHOD1
KRAS	int	BRAF
KRAS	int	RIN1
PARD3	int	CSK
ID3	int	CSK
FCGR1A	int	LCP2
FCGR1A	int	CBL
FCGR1A	int	SHC1
HN	int	BAX
KCNA3	int	BAX
BAX	int	BCL2L11
BAX	int	HN
BAX	int	BCL2L1
BAX	int	BAK1
BAX	int	BCL2L2
BAX	int	BAX
BAX	int	UBA52
TLR3	int	PIK3R1
TLR3	int	SRC
TLR3	int	TLR3
TRPM7	int	MYH10
TRPM7	int	MYH9
TRPM6	int	MYH10
TRPM6	int	MYH9
USP1	int	MYH9
EPB41	int	MYH9
HLA-DQB1	int	HLA-DQA1
HLA-DQA1	int	CD74
HLA-DQA1	int	C1orf103
HLA-DQA1	int	UNC119
HLA-DQA1	int	TLE1
HLA-DQA1	int	SH3GL2
HLA-DQA1	int	RIF1
HLA-DQA1	int	HLA-DQB1
HLA-DQA1	int	HCRT
HLA-DQA1	int	APLP1
AKAP13	int	TGM2
AKAP13	int	PRKAR2A
CNTFR	int	NCK1
CNTFR	int	FYN
CNTFR	int	CRK
CNTFR	int	ABL1
CNTFR	int	PLSCR1
CNTFR	int	KRTAP4-12
CNTFR	int	APPBP2
CNTFR	int	CNTF
C16ORF14	int	PIK3CD
TNPO2	int	PIK3CD
RALY	int	PIK3CD
FAM195A	int	PIK3CD
PIK3CD	int	NCK1
PILRA	int	PTPN6
EPHB3	int	RBL1
EPHB3	int	EBI-1108795
GRIP1	int	NR3C1
CD3D	int	NR3C1
CCL1	int	CCR1
RABIF	int	HBXIP
HBXIP	int	GPRASP1
HBXIP	int	C1orf103
HBXIP	int	ZBTB16
HBXIP	int	VOPP1
HBXIP	int	UTP14A
HBXIP	int	RIF1
HBXIP	int	MAF1
HBXIP	int	KIAA1377
HBXIP	int	GIT1
HBXIP	int	GAPDH
HBXIP	int	EEF1A1
CDH1	int	FGFR1
ATG5	int	FGFR1
PLEKHA1	int	PTPN13
PLEKHA2	int	PTPN13
PKN2	int	PTPN13
STK25	int	PPP2R1B
PDCD10	int	PPP2R1B
PDCD10	int	PTPN13
GP1BA	int	VWF
F8	int	VWF
ADAMTS13	int	VWF
GABARAPL2	int	TKT
FTSJ1	int	TKT
EIF1B	int	TKT
ACTR6	int	TKT
GAP43	int	PRKCD
PRKCD	int	PRKCD
PRKCD	int	NCF1
PRKCD	int	CDCP1
PRKCD	int	SRC
PRKCD	int	GAP43
PRKCD	int	FYN
PRKCD	int	PTPN22
YAP2	int	TP73
YAP1	int	TP73
PPP1R13B	int	TP73
ITCH	int	TP73
PMS2	int	TP73
SLAMF1	int	SH2D1A
WBP4	int	WAS
GAS7	int	WAS
WIPF1	int	WAS
BRD7	int	LAMA4
40038273	int	LAMA4
MLLT4	int	EPHB3
EPHB6	int	MLLT4
BIRC5	int	XPO1
BIRC5	int	INCENP
BIRC5	int	EBI-979338
BIRC5	int	CDCA8
BIRC5	int	CDC2
BIRC5	int	BIRC5
BIRC5	int	AURKB
BIRC5	int	CASP9
KIT	int	PTPRJ
UBE4B	int	VCP
WDR8	int	VCP
UBXN8	int	VCP
UBXN6	int	VCP
UBXN4	int	VCP
UBXN10	int	VCP
TFE3	int	VCP
SIK2	int	PPP2R1B
SIK2	int	VCP
PPM1B	int	VCP
PON2	int	VCP
NDRG1	int	VCP
FAF2	int	VCP
DERL1	int	VCP
ATXN3	int	VCP
ASPSCR1	int	VCP
HNF4A	int	CITED2
HNF4A	int	STK16
HNF4A	int	SNCG
HNF4A	int	RAD50
HNF4A	int	PABPC4
HNF4A	int	EXT2
RHOB	int	FBN1
RHOB	int	INSR
GRB14	int	INSR
BCL2A1	int	BCL2L11
BCL2A1	int	BBC3
BAK1	int	BAX
BAK1	int	AKAP13
BCL2L2	int	BID
BID	int	YWHAB
BID	int	BCL2L2
BID	int	BCL2L1
BID	int	BCL2A1
BID	int	BCL2
BID	int	BAK1
PPP2R5B	int	IER3
MCL1	int	BAX
MCL1	int	BID
CAMLG	int	IER3
BAT3	int	IER3
DCTN4	int	ANK2
DMD	int	ANK2
ANK2	int	NCK1
ANK2	int	TNIK
ANK2	int	OBSCN
ANK2	int	DMD
CD2BP2	int	CD2
VCPIP1	int	VCP
UFD1L	int	VCP
NPLOC4	int	VCP
AMFR	int	VCP
FAF1	int	WDR26
FAF1	int	VCPIP1
FAF1	int	VCP
FAF1	int	UFD1L
FAF1	int	UBR4
FAF1	int	UBR2
FAF1	int	UBR1
FAF1	int	SKP1
FAF1	int	PLAA
FAF1	int	PJA2
FAF1	int	NPLOC4
FAF1	int	KLHL22
FAF1	int	KBTBD7
FAF1	int	FBXW11
FAF1	int	CUL3
FAF1	int	CUL2
FAF1	int	CUL1
FAF1	int	CSNK2B
FAF1	int	AMFR
ASCC2	int	MYH9
ASCC2	int	PIK3CD
ASCC2	int	FAF1
SERPINE1	int	VTN
SERPINE1	int	UBQLN4
SERPINE1	int	ORM1
ORM1	int	SERPINE1
HLA-DPA1	int	CD74
SORT1	int	GGA1
SORT1	int	GGA2
OPTN	int	TBK1
TNIP3	int	PPP2R1B
TNIP3	int	TBK1
AZI2	int	TBK1
CLEC4C	int	FCER1G
ATN1	int	LRP2
ATN1	int	JAG2
ITGB5	int	EPS8
ITGB5	int	TENC1
EXOSC4	int	MPZL1
USF1	int	PRKDC
TELO2	int	PRKDC
HOXB7	int	PRKDC
MAP1S	int	SOCS3
SOCS3	int	MAP1S
SOCS3	int	PIN1
USP49	int	PPP5C
PHLPP1	int	PPP5C
ESR2	int	PPP5C
PPP5C	int	ESR2
PPP5C	int	ESR1
PPP5C	int	DISC1
PPP5C	int	CSE1L
CCNT1	int	TP73
TCF4	int	EP300
TP73	int	WWOX
TP73	int	UBC
TP73	int	NEDD4
TP73	int	ITCH
TP73	int	YAP1
PPARG	int	EP300
TFAP2A	int	EP300
POU3F2	int	EP300
CITED2	int	HNF4A
ETV4	int	EP300
RBPJ	int	NOTCH1
SNW1	int	NOTCH1
MAML1	int	NOTCH1
JAG1	int	NOTCH1
DDX58	int	CYLD
LOC162632	int	CYLD
USP36	int	CHD4
MME	int	DNAJB12
MME	int	MYH9
MME	int	IRAK2
EPHA1	int	EBI-1108795
CCL16	int	CCR2
CCR2	int	CCL2
CCR2	int	CCL13
CCR2	int	CCL7
NGF	int	NTRK1
NFATC1	int	OGT
MAP4K1	int	GRB2
MAP4K1	int	SRC
MAP4K1	int	PLCG1
MAP4K1	int	PIK3R1
MAP4K1	int	NCK1
MAP4K1	int	FYN
MAP4K1	int	CRKL
MAP4K1	int	CRK
MAP4K1	int	ABL1
SLC9A3R2	int	PDGFRB
SLC9A3R1	int	PDGFRB
PTEN	int	CAV1
PTEN	int	PDGFRB
PTPRR	int	PDGFRB
PTPRE	int	PTPRE
PTPRE	int	PDGFRB
PLXNB1	int	MRAS
PLXNB1	int	SEMA4A
PLXNB1	int	RND3
HGF	int	MET
HGFAC	int	MET
NEK3	int	PRLR
PRLR	int	YWHAG
PRLR	int	YWHAZ
PRLR	int	GH1
TBKBP1	int	TBK1
CYLD	int	DDX58
CYLD	int	UBC
CYLD	int	SPATA2L
CYLD	int	SPATA2
CYLD	int	MYO6
CYLD	int	MGEA5
CYLD	int	CEP192
CYLD	int	CAMK2D
VAMP3	int	IKBKE
PLP2	int	CCR1
PLP2	int	IKBKE
PTPRF	int	CAV1
PTPRF	int	PTPRF
GRWD1	int	MAP3K14
DAD1	int	IKBKE
C6orf125	int	IKBKE
EFEMP2	int	LRDD
CCDC85B	int	MOAP1
CCDC85B	int	LRDD
AXIN1	int	MYC
SRP14	int	MYC
SKP2	int	MYC
RFC4	int	MYC
nt_006713_14_human	int	MYC
ZNF121	int	MYC
XRN1	int	CHD4
TOP1	int	PRKDC
SNIP1	int	FAF1
SNIP1	int	MYC
PPP6C	int	NFKBIE
FLJ10350	int	APOA1
HELLS	int	MYC
FBXW8	int	MYC
cdk4_human_dna	int	MYC
AP2S1	int	MYC
4xebox_dna	int	MYC
TRRAP	int	MYC
MAX	int	MYC
GCN5L2	int	MYC
TADA2L	int	MYC
SUPT3H	int	MYC
PFDN5	int	MYC
MYCBP2	int	MYC
MXI1	int	MYC
EP400	int	MYC
MST1	int	MST1R
UBE2L6	int	MAP3K1
RPL10A	int	MAP3K14
MAP4K2	int	MAP3K1
RPL4	int	MAP3K14
WDR68	int	MAP3K1
ADAM17	int	DLG1
ADAM17	int	PTPN3
ADAM17	int	APP
RPS6KA2	int	PRKCA
PRKCE	int	BAX
PRKCE	int	PRKCA
INADL	int	PRKCA
GIPC1	int	PRKCA
BRAF	int	MAP3K1
BRAF	int	PRKCA
RICTOR	int	PRKCA
PRKCA	int	TYK2
PRKCA	int	RALBP1
PRKCA	int	RAC1
PRKCA	int	NCF1
PRKCA	int	JAK1
PRKCA	int	EIF2S1
PRKCA	int	UBC
PRKCA	int	TRIM41
PRKCA	int	AKAP5
ARID3A	int	BTK
FCER1G	int	GP6
FCER1G	int	BTK
SH3BP5	int	BTK
IBTK	int	BTK
BECN1	int	DAPK1
MIA3	int	COL7A1
COL7A1	int	ZC3H7A
COL7A1	int	SHKBP1
COL7A1	int	MIA3
COL7A1	int	HSPA8
COL7A1	int	FBXL2
VEGFA	int	FLT1
VEGFA	int	KDR
WWOX	int	TP73
WWOX	int	TP53
HIPK2	int	EP300
TOE1	int	TP53
RYBP	int	TP53
DYNC1I1	int	TP53
CHEK2	int	VCP
CHEK2	int	TP53
CEBPZ	int	TP73
CEBPZ	int	TP53
BHLHE40	int	TP53
SYVN1	int	TP53
SP1	int	TP53
SNURF	int	TP53
RFWD2	int	TP53
RASGRF1	int	TP53
PPP2R5C	int	PPP2R1B
PPP2R5C	int	IER3
PPP2R5C	int	TP53
PLK1	int	TP53
NR4A1	int	BCL2A1
NR4A1	int	TP53
NMT1	int	TP53
MT1A	int	TP53
MAP1B	int	TP53
ING4	int	TP53
CHEK1	int	TP53
C16orf53	int	TP53
ZNF24	int	TP53
ZCCHC10	int	TP53
XRCC1	int	TP53
WDR48	int	TP53
WDR33	int	TP53
USP39	int	TP53
USP11	int	TP53
UBE3A	int	TP53
TP53TG1	int	TP53
Z85996	int	TP53
XRCC6	int	PRKDC
XRCC6	int	TP53
WRN	int	VCP
WRN	int	TP53
PCDHA4	int	TP53
KIAA0087	int	TP53
TMSB4X	int	TP53
TK1	int	TP53
THAP8	int	TP53
SULT1E1	int	TP53
STX5	int	TP53
SNRPN	int	TP53
SERPINB9	int	TP53
SCAMP1	int	TP53
SAT1	int	EPHB6
SAT1	int	TP53
RPS7	int	TP53
RAB4A	int	TP53
PPA1	int	TP53
PIAS2	int	MYC
PIAS2	int	TP53
PIAS1	int	TP53
PBK	int	TP53
PAFAH1B3	int	TP53
p53_be_human_dna	int	TP53
P06748-1	int	TP53
NFYB	int	TP53
NFYA	int	TP53
MPHOSPH6	int	TP53
MAPKAPK5	int	TP53
MAPK11	int	TP53
MAGEB18	int	TP53
MAD2L1BP	int	TP53
KAT5	int	TP53
HUWE1	int	TP53
HNRNPUL1	int	TP53
GSTM4	int	TP53
FXYD6	int	TP53
FBXO11	int	TKT
FBXO11	int	TP53
FAM173A	int	TP53
EIF2S2	int	TP53
DLEU1	int	TP53
CUL7	int	TP53
COX17	int	TP53
CEBPB	int	TP53
CDKN2C	int	TP53
CDKN1A	int	TP53
CCL18	int	TP53
CCDC106	int	TP53
BTBD2	int	TP53
BCR	int	TP53
BARD1	int	TP53
ARL3	int	TP53
APTX	int	TP53
AP002907	int	TP53
AP000920	int	TP53
ANXA3	int	TP53
AC008532	int	TP53
RCHY1	int	TP53
PPP1R13L	int	TP73
PPP1R13L	int	TP53
MDM4	int	TP73
MDM4	int	TP53
BRCA1	int	JAK1
BRCA1	int	TP53
TP53BP1	int	TP53
TAF6	int	TP53
RRM2	int	TP53
RPA1	int	TP53
MED1	int	TP53
HMGB1	int	TP73
HMGB1	int	TP53
BRCA2	int	TP53
NMT2	int	TP53
NMT2	int	CASP3
WNK3	int	CASP3
MARK3	int	IKBKB
MAVS	int	CYLD
MAVS	int	IKBKE
MAVS	int	IKBKB
TPX2	int	IKBKB
UBE2F	int	TYK2
PTP4A3	int	STAT1
LMO2	int	STAT1
GSTK1	int	OGFR
GSTK1	int	STAT1
NR3C1	int	MED25
NR3C1	int	SFN
NR3C1	int	SMARCC1
NR3C1	int	SMARCA4
NR3C1	int	TP53BP1
NR3C1	int	UBE3A
NR3C1	int	CD4
NR3C1	int	LCK
CD2	int	PSTPIP1
CD2	int	FYN
CD2	int	CD2BP2
CD2	int	CD2AP
CD2	int	TNRC15
CD2	int	LCK
MED28	int	LCK
LAT	int	LCK
CD5	int	CD72
CD5	int	HNRNPU
CD5	int	PIK3C3
HIP2	int	BIRC7
NUMB	int	EGFR
FES	int	EGFR
DOK5	int	EGFR
APBB2	int	EGFR
SH2B1	int	EGFR
NUMBL	int	EGFR
CMTM8	int	EGFR
APBA3	int	EGFR
SLC5A1	int	EGFR
P68431	int	EGFR
GAB2	int	EGFR
SGSM2	int	EGFR
RABGEF1	int	EGFR
CDCP1	int	PRKCD
CDC2	int	BIRC5
CDC2	int	TP53
CD59	int	EGFR
ATP5C1	int	EGFR
AREG	int	EGFR
ZNF512B	int	MYH10
ZNF512B	int	VWF
ZNF512B	int	PTPRF
ZNF512B	int	TRAF4
SMURF2	int	TRAF4
ZAP70	int	LCK
ZAP70	int	EGFR
ZAP70	int	ERBB3
SH2D1A	int	SLAMF1
SH2D1A	int	LCK
SH2D1A	int	EGFR
SH2D1A	int	ERBB3
CHN2	int	ERBB3
TNS4	int	EGFR
TNS4	int	ERBB3
FGFR1	int	CTNNB1
FGFR1	int	CDH1
FGFR1	int	FGF1
FGFR1	int	FGF2
FGFR1	int	ERBB3
DAPP1	int	ERBB3
RASA4	int	ERBB3
ODF2L	int	ERBB3
FLYWCH1	int	ERBB3
KIAA0776	int	CASP4
HIGD1A	int	CASP4
NUP93	int	MYC
CDK2	int	SORT1
CDK2	int	EP300
CASP4	int	VDAC3
CASP4	int	VDAC1
CASP4	int	USP9X
CASP4	int	UMPS
CASP4	int	TMEM147
CASP4	int	SSR4
CASP4	int	SRPRB
CASP4	int	SNRPA1
CASP4	int	SNRNP200
CASP4	int	SMC4
CASP4	int	SMC3
CASP4	int	SMC2
CASP4	int	SMC1A
CASP4	int	SLC25A22
CASP4	int	SLC25A1
CASP4	int	PTPLAD1
CASP4	int	PSMB1
CASP4	int	NUP93
CASP4	int	MYCBPAP
CASP4	int	MTHFD1L
CASP4	int	MSH6
CASP4	int	MDN1
CASP4	int	LSM10
CASP4	int	LOC51035
CASP4	int	IARS2
CASP4	int	HEATR2
CASP4	int	GSN
CASP4	int	GCN1L1
CASP4	int	EIF2S3
CASP4	int	DCTN1
CASP4	int	CTNNBIP1
CASP4	int	COPE
CASP4	int	CDK2
CASP4	int	CCDC59
CASP4	int	NOD2
SMAD9	int	DNAJA3
PHLDA3	int	NTRK1
PHLDA3	int	DNAJA3
COIL	int	ACTN1
COIL	int	DNAJA3
Q90VU7	int	LCK
Q90VU7	int	LYN
PTK2	int	TP53
PTK2	int	LYN
PAK2	int	MYH10
PAK2	int	LYN
HCLS1	int	SH2D4A
HCLS1	int	QKI
SPHK2	int	LYN
CSNK2B	int	LYN
GP6	int	LYN
CDK4	int	LYN
CD22	int	SYK
CD22	int	LYN
IL7R	int	IL7
RUNX1	int	EP300
RUNX1	int	CREBBP
IRF3	int	TBK1
HIF1A	int	EP300
CRTC2	int	CREBBP
SREBF2	int	HNF4A
SREBF2	int	CREBBP
RPA2	int	PRKDC
RPA2	int	CREBBP
KHDRBS1	int	LCK
KHDRBS1	int	LYN
KHDRBS1	int	CREBBP
HTT	int	TP53
HTT	int	CREBBP
NMI	int	STAT1
KAT2B	int	CREBBP
IRF5	int	CREBBP
CREB1	int	EP300
CREB1	int	CREBBP
SREBF1	int	CREBBP
PAPOLA	int	REL
CXCR3	int	CCL5
CCR3	int	CCL5
CCR1	int	PLP2
CCR1	int	CREB3
CCR1	int	CCL4L2
CCR1	int	CCL16
CCR1	int	CCL15
CCR1	int	CCL14
CCR1	int	CCL7
CCR1	int	CCL5
VWF	int	GP1BA
VWF	int	ADAMTS13
VWF	int	VWF
ITGA2B	int	ITGB3
RARA	int	NCOA3
NCOA1	int	CREBBP
NCOA1	int	NCOA3
PSMB9	int	NCOA3
PSME3	int	TP53
ESR1	int	PPP5C
ESR1	int	EGFR
ESR1	int	NCOA3
ATAD2	int	NCOA3
FANCC	int	HSP90B1
SIRT3	int	HSP90B1
MAPK13	int	HSP90B1
CHM	int	FAF1
CHM	int	HSP90B1
GGA2	int	SORT1
SORL1	int	GGA1
SORL1	int	GGA2
CFTR	int	HCLS1
CFTR	int	VCP
CFTR	int	PRKDC
CFTR	int	SORL1
CD4	int	NR3C1
CD4	int	DIP-400N
CD4	int	CD4
CD4	int	IL16
CD4	int	LCK
CCL8	int	CCR1
CCL8	int	CCR2
CCL8	int	CCR5
CCL5	int	BLR1
CCL5	int	DIP-400N
CCL5	int	CCR5
CCL2	int	CCRL1
CCL2	int	CCR1
CCL2	int	CCR2
CCL2	int	CCR5
CCL11	int	CCR5
CCL3	int	CCR1
CCL3	int	CCR5
CCL4L2	int	CCR5
SKIL	int	NCOR1
SKIL	int	FAF1
SKIL	int	PTPRF
SKIL	int	LRP1
USP3	int	LRP1
NLK	int	MAP3K7
MAPK8	int	KRAS
MAPK8	int	TP53
FKBP5	int	MAP3K7
VAV3	int	ESR1
VAV3	int	ERBB3
VAV3	int	ERBB2
VAV2	int	PRLR
VAV2	int	ERBB3
VAV2	int	ERBB2
TXK	int	ERBB3
TXK	int	ERBB2
TNS3	int	ERBB3
TNS3	int	ERBB2
TLN1	int	EGFR
TLN1	int	ITGB3
TLN1	int	ERBB2
SHC3	int	EGFR
SHC3	int	ERBB3
SHC3	int	ERBB2
SH2B3	int	EGFR
SH2B3	int	ERBB3
SH2B3	int	ERBB2
RIN1	int	EGFR
RIN1	int	ERBB3
RIN1	int	ERBB2
RASA1	int	EGFR
RASA1	int	ERBB3
RASA1	int	ERBB2
PTPN11	int	CAV1
PTPN11	int	MPZL1
PTPN11	int	EGFR
PTPN11	int	ERBB2
PLCG2	int	EGFR
PLCG2	int	ERBB2
PIK3R3	int	EGFR
PIK3R3	int	ERBB3
PIK3R3	int	ERBB2
GRB7	int	ERBB3
GRB7	int	ERBB2
GRAP2	int	ERBB2
FER	int	ERBB3
FER	int	ERBB2
DAB1	int	ERBB3
DAB1	int	ERBB2
CRKL	int	MAP4K1
CRKL	int	ERBB3
CRKL	int	ERBB2
CHN1	int	ERBB2
BMX	int	EGFR
BMX	int	ERBB2
BCAR3	int	VCP
BCAR3	int	ERBB3
BCAR3	int	ERBB2
ANKS1A	int	EGFR
ANKS1A	int	ERBB2
ABL2	int	EGFR
ABL2	int	ERBB3
ABL2	int	ERBB2
SLA	int	EGFR
SLA	int	ERBB2
UNQ175	int	ERBB2
SUPT6H	int	ERBB2
SLA2	int	ERBB2
SHC2	int	EGFR
SHC2	int	ERBB2
SH2D5	int	ERBB2
SH2D2A	int	LCK
SH2D2A	int	EGFR
SH2D2A	int	ERBB2
SH2D1B	int	ERBB2
SH2B2	int	ERBB2
RIN2	int	EGFR
RIN2	int	ERBB2
MIST	int	EGFR
MIST	int	ERBB2
MATK	int	ERBB2
MAPK8IP2	int	EGFR
MAPK8IP2	int	ERBB2
DOK6	int	EGFR
DOK6	int	ERBB2
DOK4	int	EGFR
DOK4	int	ERBB2
DOK1	int	ERBB2
CISH	int	EGFR
CISH	int	ERBB2
BLNK	int	ERBB2
BLK	int	EGFR
BLK	int	ERBB2
APBB3	int	EGFR
APBB3	int	ERBB2
APBB1	int	EGFR
APBB1	int	ERBB2
PTPRZ1	int	CSK
PTPRZ1	int	LCK
PTPRO	int	CSK
PTPRO	int	WAS
PTPRO	int	INSR
PTPRO	int	MET
PIK3C2B	int	PDGFRB
PIK3C2B	int	EGFR
NRG1	int	ERBB3
NRG1	int	ERBB2
ERBB4	int	ERBB3
PTK6	int	EGFR
PTK6	int	ERBB3
SNAPAP	int	LAMC1
SNAPIN	int	LAMC1
LAMA4	int	C1orf103
LAMA4	int	BRD7
LAMA4	int	ZHX1
LAMA4	int	UNC119
LAMA4	int	UBR1
LAMA4	int	TUBB2A
LAMA4	int	SUMO2
LAMA4	int	RIF1
LAMA4	int	PTN
LAMA4	int	MED31
LAMA4	int	LAMC3
LAMA4	int	LAMB2
LAMA4	int	LAMB1
LAMA4	int	GAPDH
LAMA4	int	EEF1A1
LAMA4	int	COPS6
LAMA4	int	TP53
LAMA4	int	LAMC1
LAMA3	int	LAMB1
LAMA3	int	LAMC2
LAMA3	int	LAMC1
LAMA2	int	LAMB1
LAMA2	int	LAMC1
LAMA1	int	LAMB1
LAMA1	int	LAMC1
CCDC53	int	LAMC1
MAPK14	int	NCOA3
MAPK14	int	MAP3K7IP1
VRK2	int	MAP3K7
VRK2	int	MAP3K7IP1
GPS1	int	CARD11
GPS1	int	MALT1
UBE2G2	int	MALT1
VHL	int	TKT
VHL	int	ITGAL
VHL	int	MALT1
VHL	int	FN1
CTGF	int	ITGA5
CTGF	int	FN1
SCGB1A1	int	FN1
CD79A	int	FN1
TF	int	APOA1
TF	int	FN1
TBP	int	TP53
TBP	int	FN1
ITGB3	int	RGS12
ITGB3	int	RABGAP1
ITGB3	int	PTPN1
ITGB3	int	MAPK8IP1
ITGB3	int	GULP1
ITGB3	int	EPS8
ITGB3	int	ANKS1B
ITGB3	int	TENC1
ITGB3	int	VWF
ITGB3	int	VTN
ITGB3	int	ITGB3
ITGB3	int	ITGAV
ITGB3	int	ITGA2B
ITGB3	int	FN1
ITGAV	int	VTN
ITGAV	int	ITGB8
ITGAV	int	ANGPTL3
ITGAV	int	ITGB5
ITGAV	int	ITGB3
ITGAV	int	FN1
IGHM	int	APOA1
IGHM	int	FN1
IGHA1	int	APOA1
IGHA1	int	FN1
FN1	int	ITGA5
FN1	int	FYN
FN1	int	CTGF
FN1	int	SCGB1A1
FN1	int	FN1
ADAM9	int	SH3GL2
PLEC1	int	ITGB4
ITGAL	int	RANBP9
ITGAL	int	ICAM3
ICAM1	int	UBC
ICAM1	int	ITGAL
WDR92	int	MAP3K3
S100A8	int	TP53
PFDN1	int	IKBKE
MCC	int	MYH10
MCC	int	TKT
MCC	int	VCP
DLG1	int	ADAM17
DLG1	int	LCK
ALK	int	PTPRB
ALK	int	PTN
MAP2K5	int	MAP3K3
PDRG1	int	MAP3K3
GPSM3	int	FGFR3
RPL8	int	MAP3K14
GUSBP1	int	TP53
FGF1	int	FGFR4
FGF1	int	FGFR3
FGF5	int	FGFR1
FGF7	int	FGFR3
FGF4	int	FGFR3
FGFR3	int	KIAA1849
FGFR3	int	HNRNPL
FGFR3	int	SMG7
FGFR3	int	SLC25A6
FGFR3	int	RPL8
FGFR3	int	RNF130
FGFR3	int	POLA2
FGFR3	int	NDUFS6
FGFR3	int	KRT8
FGFR3	int	KIAA1377
FGFR3	int	HBZ
FGFR3	int	GUSBP1
FGFR3	int	GTF3C1
FGFR3	int	FLJ10324
FGFR3	int	FGFR3
FGFR3	int	CTSK
FGFR3	int	CHGB
FGFR3	int	CCDC17
FGFR3	int	BORA
FGFR3	int	ATF3
FGFR3	int	ARAP1
FGFR3	int	FGF1
FGFR3	int	FGF5
RAF1	int	AKT1
PEBP4	int	AKT1
PPP2CA	int	PPP2R1B
PPP2CA	int	AKT1
TERT	int	AKT1
STK4	int	RASSF1
STK4	int	AKT1
TOPBP1	int	AKT1
BCL2L11	int	BAD
BCL2L11	int	BAX
BCL2L11	int	AKT1
ASXL1	int	AKT1
SETDB1	int	AKT1
PPL	int	AKT1
APOH	int	TP53
AHSG	int	AKT1
MXD1	int	AKT1
GSK3B	int	TP53
THOC4	int	AKT1
ITPR1	int	AKT1
GIT1	int	ADRBK1
ADRBK1	int	MDM2
ADRBK1	int	EGFR
ADRBK1	int	UBC
PDIA3	int	LAMB1
PDIA3	int	ITGA3
PDIA3	int	LDLR
PDIA3	int	LAMC2
PDIA3	int	ITGB5
PDIA3	int	ITGA6
PDIA3	int	ADAM17
PDIA3	int	LAMC1
PDIA3	int	ITGB1
FHL2	int	ITGA3
FHL2	int	CSK
FHL2	int	ITGB1
EMILIN1	int	ITGB1
CD63	int	ITGB1
ITGA2	int	ITGB1
PSAP	int	GHR
PTPRK	int	CSK
PTPRK	int	MET
PTPRK	int	GHR
PTPRH	int	GHR
PTPN12	int	WAS
PTPN12	int	INSR
PTPN12	int	MET
PTPN12	int	LCK
PTPN12	int	TEK
PTPN12	int	ERBB2
PTPN12	int	GHR
PTPRB	int	CSK
PTPRB	int	INSR
PTPRB	int	NTRK1
PTPRB	int	PDGFRB
PTPRB	int	EGFR
PTPRB	int	TEK
PTPRB	int	ERBB2
PTPRB	int	GHR
PTPN9	int	GHR
PTPN3	int	MET
PTPN3	int	ERBB2
PTPN3	int	GHR
PTPN2	int	GHR
NCOA6	int	GHR
DUSP7	int	GHR
GH1	int	TKT
GH1	int	GHR
KDR	int	SHC1
KDR	int	NCK1
KDR	int	GRB2
KDR	int	FYN
KDR	int	CDH5
KDR	int	NRP1
KDR	int	KDR
KDR	int	FIGF
KDR	int	A2R
KDR	int	VEGFA
KDR	int	FLT4
FLT4	int	KDR
FLT4	int	FIGF
FLT4	int	VEGFC
CD93	int	CRK
CASP6	int	NUCB1
CASP6	int	NUCB2
CASP6	int	CHD3
IL1RN	int	IL1R1
PRPF40A	int	PTPRF
PRPF40A	int	IL1RAP
IL1RAP	int	TICAM2
PDGFB	int	PDGFRB
PDGFB	int	PDGFRA
PDGFRA	int	PDGFA
MAP3K2	int	MAP3K5
DAB2IP	int	MAP3K5
YWHAQ	int	MAP3K3
YWHAH	int	BAD
YWHAH	int	MAP3K3
SFN	int	HDAC7A
SFN	int	BAX
EBI-1108795	int	EPHB3
EBI-1108795	int	EPHA1
EBI-1108795	int	MAP3K1
EBI-1108795	int	ALK
EBI-1108795	int	MAP3K5
EGF	int	S100A4
EGF	int	EGFR
POU1F1	int	ETS1
MEIS1	int	ETS1
SUMO2	int	PLAUR
PLAU	int	PLAUR
PLAUR	int	SURF2
PLAUR	int	PFN2
PLAUR	int	EEF1A1
PLAUR	int	LYN
PLAUR	int	JAK1
PLAUR	int	HCK
PLAUR	int	TYK2
FGR	int	ERBB2
FGR	int	PLAUR
PXMP2	int	SIVA1
GRINL1A	int	SIVA1
BCL2L1	int	BAD
BCL2L1	int	BAX
BCL2L1	int	BID
BCL2L1	int	SIVA1
PELI2	int	IRAK1
MYC	int	RPL11
MYC	int	AXIN1
MYC	int	ARF1
MYC	int	UBC
MYC	int	ZNF281
MYC	int	ZNF121
MYC	int	ZBTB17
MYC	int	YWHAQ
MYC	int	YWHAE
MYC	int	YWHAB
MYC	int	XRN1
MYC	int	XRCC6
MYC	int	XRCC5
MYC	int	XPOT
MYC	int	XPO7
MYC	int	XPO5
MYC	int	XPO1
MYC	int	WDR77
MYC	int	WDR5
MYC	int	UTP15
MYC	int	USP9X
MYC	int	UNC45A
MYC	int	UBR2
MYC	int	UBE3C
MYC	int	TUBGCP4
MYC	int	TUBGCP2
MYC	int	TUBG1
MYC	int	TUBA4A
MYC	int	TTC27
MYC	int	TRM1L
MYC	int	TRIM28
MYC	int	TOP2A
MYC	int	TOP1
MYC	int	TNPO3
MYC	int	TMPO
MYC	int	TMEM33
MYC	int	TCP1
MYC	int	SUCLG1
MYC	int	STAG2
MYC	int	SSR4
MYC	int	SR140
MYC	int	SQSTM1
MYC	int	SQRDL
MYC	int	SPTLC1
MYC	int	SP1
MYC	int	SNRNP200
MYC	int	SNIP1
MYC	int	SMC4
MYC	int	SMC3
MYC	int	SMC2
MYC	int	SMC1A
MYC	int	SMARCC2
MYC	int	SMARCC1
MYC	int	SMARCAD1
MYC	int	SMARCA5
MYC	int	SMARCA4
MYC	int	SLIT2
MYC	int	SLC25A13
MYC	int	SLC25A12
MYC	int	SLC25A11
MYC	int	SLC25A1
MYC	int	SKP1
MYC	int	SKIV2L
MYC	int	SHOC2
MYC	int	SEC61A1
MYC	int	SARS
MYC	int	RUVBL2
MYC	int	RUVBL1
MYC	int	RPP30
MYC	int	RPN2
MYC	int	RPN1
MYC	int	RNH1
MYC	int	RNGTT
MYC	int	RFC5
MYC	int	RFC3
MYC	int	RFC2
MYC	int	RFC1
MYC	int	RANBP2
MYC	int	RAF1
MYC	int	PTPN14
MYC	int	PTGES2
MYC	int	PSME4
MYC	int	PSMD4
MYC	int	PSMD3
MYC	int	PSMD2
MYC	int	PSMC6
MYC	int	PSMC4
MYC	int	PSMC3
MYC	int	PSMC2
MYC	int	PSMC1
MYC	int	PSMB5
MYC	int	PSMB4
MYC	int	PSMB3
MYC	int	PSMB1
MYC	int	PSMA7
MYC	int	PSMA5
MYC	int	PSMA4
MYC	int	PSMA3
MYC	int	PSMA2
MYC	int	PSMA1
MYC	int	PRPF8
MYC	int	PRPF6
MYC	int	PRKDC
MYC	int	PPT1
MYC	int	PPP6C
MYC	int	PPP1CA
MYC	int	POLR2B
MYC	int	POLR2A
MYC	int	POLR1A
MYC	int	POLE
MYC	int	POLD1
MYC	int	PLOD3
MYC	int	PLK1
MYC	int	PIAS2
MYC	int	PGAP1
MYC	int	PELO
MYC	int	PDS5B
MYC	int	PDS5A
MYC	int	PDCD11
MYC	int	PCBP1
MYC	int	P4HA1
MYC	int	OPA1
MYC	int	OAT
MYC	int	NUP205
MYC	int	NUP188
MYC	int	NUP153
MYC	int	NUP133
MYC	int	nt_022184_14_human
MYC	int	NOP56
MYC	int	NONO
MYC	int	NOL9
MYC	int	NOL11
MYC	int	NOC2L
MYC	int	NMI
MYC	int	NEK9
MYC	int	NDUFS3
MYC	int	NDUFS2
MYC	int	NDUFS1
MYC	int	NDUFA8
MYC	int	NDUFA5
MYC	int	NCL
MYC	int	NCAPG2
MYC	int	NCAPD3
MYC	int	MYO9B
MYC	int	MYO9A
MYC	int	MYO5C
MYC	int	MYO5A
MYC	int	MYO1B
MYC	int	MYBBP1A
MYC	int	MTHFD1L
MYC	int	MSH6
MYC	int	MSH3
MYC	int	MSH2
MYC	int	MRPS34
MYC	int	MRPS22
MYC	int	MOGS
MYC	int	MMS19
MYC	int	MKLN1
MYC	int	METTL13
MYC	int	MDN1
MYC	int	MCM7
MYC	int	MCM3
MYC	int	MAX
MYC	int	MATR3
MYC	int	MARS
MYC	int	MAPKAP1
MYC	int	MAGED2
MYC	int	LRPPRC
MYC	int	LONP1
MYC	int	LMNA
MYC	int	LBR
MYC	int	LAS1L
MYC	int	KPNB1
MYC	int	KPNA4
MYC	int	KPNA2
MYC	int	KIAA1967
MYC	int	KIAA1524
MYC	int	IRS4
MYC	int	IQGAP3
MYC	int	IQGAP2
MYC	int	IQGAP1
MYC	int	IPO9
MYC	int	IPO7
MYC	int	IPO4
MYC	int	IPO13
MYC	int	IPO11
MYC	int	INTS1
MYC	int	ILVBL
MYC	int	IKBKAP
MYC	int	IGF2BP2
MYC	int	IGF2BP1
MYC	int	IDH3G
MYC	int	IDH3B
MYC	int	IDH3A
MYC	int	HUWE1
MYC	int	HSPH1
MYC	int	HSPD1
MYC	int	HSPB1
MYC	int	HNRNPK
MYC	int	HNRNPF
MYC	int	HNRNPC
MYC	int	HNRNPA0
MYC	int	HIST1H2BL
MYC	int	HIGD1A
MYC	int	HELLS
MYC	int	HEATR3
MYC	int	HEATR2
MYC	int	HEATR1
MYC	int	HDAC2
MYC	int	HDAC1
MYC	int	HADHB
MYC	int	GTF3C4
MYC	int	GTF3C3
MYC	int	GTF3C2
MYC	int	GTF3C1
MYC	int	GTF2I
MYC	int	GSG2
MYC	int	GNL3
MYC	int	GEMIN4
MYC	int	GCN1L1
MYC	int	GCDH
MYC	int	GANAB
MYC	int	FLJ10350
MYC	int	FBXW8
MYC	int	FBXW7
MYC	int	FBL
MYC	int	FASTKD2
MYC	int	FANCI
MYC	int	FANCD2
MYC	int	EXOC4
MYC	int	EXOC3
MYC	int	EXOC1
MYC	int	ETFA
MYC	int	ERCC3
MYC	int	EPPK1
MYC	int	EIF4ENIF1
MYC	int	EIF4A1
MYC	int	EIF3I
MYC	int	EIF3E
MYC	int	EFTUD2
MYC	int	EEF1G
MYC	int	ECT2
MYC	int	DYNC1H1
MYC	int	DPM1
MYC	int	DNM2
MYC	int	DNAJB6
MYC	int	DNAJA2
MYC	int	DIMT1L
MYC	int	DIAPH3
MYC	int	DHX37
MYC	int	DHX15
MYC	int	DDX52
MYC	int	DDX3X
MYC	int	DDX24
MYC	int	DDX20
MYC	int	DDX1
MYC	int	DCTN1
MYC	int	CYR61
MYC	int	CTPS
MYC	int	CSE1L
MYC	int	CPSF1
MYC	int	COPG2
MYC	int	COPG
MYC	int	COPB2
MYC	int	CHTF18
MYC	int	CHD5
MYC	int	CHD4
MYC	int	CEPT1
MYC	int	CEBPZ
MYC	int	cdk4_human_dna
MYC	int	CDC2
MYC	int	CCT8
MYC	int	CCT6A
MYC	int	CCT5
MYC	int	CCT4
MYC	int	CCT3
MYC	int	CCT2
MYC	int	C1QBP
MYC	int	BTAF1
MYC	int	BCR
MYC	int	ATP6V1H
MYC	int	ATP5J2
MYC	int	ATP5C1
MYC	int	ATP2A2
MYC	int	ATP1A1
MYC	int	ASS1
MYC	int	ARMC6
MYC	int	ARL1
MYC	int	ARHGEF2
MYC	int	ARF4
MYC	int	ARCN1
MYC	int	AP3D1
MYC	int	AP2A1
MYC	int	ALDH1B1
MYC	int	ALDH18A1
MYC	int	AKAP8L
MYC	int	AKAP8
MYC	int	ACTL6A
MYC	int	ACOT8
MYC	int	ACACA
MYC	int	ABCB7
MYC	int	AASS
MYC	int	UBA52
MYC	int	TRRAP
MYC	int	TAF9
MYC	int	TAF12
MYC	int	SF3B3
MYC	int	EP400
MYC	int	CDC6
MYC	int	BRCA1
MYC	int	YY1
MYC	int	DNAJA3
MYC	int	IRAK1
SOCS1	int	ERBB2
SOCS1	int	RELA
HDAC3	int	NCOR1
PRKCZ	int	AKT1
PRKCZ	int	RELA
CSNK2A1	int	WAS
CSNK2A1	int	RELA
SETD7	int	TP53
SETD7	int	RELA
PRKACA	int	RELA
GTF2B	int	EP300
GTF2B	int	RELA
UXT	int	RELA
TP53BP2	int	TP73
TP53BP2	int	TP53
TP53BP2	int	RELA
RPS6KA5	int	NR3C1
RPS6KA5	int	RELA
PHB	int	TP53
IL8	int	RELA
HIST1H1C	int	RELA
CDK5RAP3	int	RELA
CD69	int	RELA
ATF3	int	TP53
ATF3	int	RELA
AATF	int	RELA
SCYL3	int	CD44
WASL	int	LCK
CSF3R	int	UBC
YARS	int	TRAF6
UBE2E1	int	TRAF6
ZRANB1	int	PPP2R1B
ZNF675	int	TRAF6
UBE2D2	int	TRAF6
SAE1	int	IKBKE
RBBP7	int	NCOR1
PPP2CB	int	PPP2R1B
NPM1	int	TP53
NP	int	TP53
GMFB	int	IKBKE
ERH	int	TP53
CTPS	int	IKBKE
CD44	int	WASL
CD44	int	ERBB2
CD44	int	ACTR3
CD44	int	ACTR2
CD44	int	CD44
CD44	int	CD9
BTF3	int	IKBKE
ATIC	int	JAK1
APRT	int	IKBKE
TMBIM6	int	TRAF6
TICAM2	int	TRAF6
RAB5C	int	TRAF6
PELI3	int	MAP3K14
PELI3	int	MAP3K7
PELI3	int	IRAK1
PELI3	int	TRAF6
PELI1	int	IRAK1
PELI1	int	TRAF6
IL1R1	int	IL1RN
IL1R1	int	TICAM2
IL1R1	int	MAP3K14
IL1R1	int	IL1B
IL1R1	int	IRAK1
IL1R1	int	TRAF6
ATP5F1	int	TRAF6
PSMD6	int	CASP4
PSMC2	int	TRAF6
KCNQ1	int	TRAF6
SP100	int	CASP8AP2
SMAD2	int	ANK3
SMAD2	int	TP53
SMAD2	int	CREBBP
SMAD2	int	LAMA5
ATF7IP	int	LAMA4
ATF7IP	int	LAMC1
ATF7IP	int	FLT4
ATF7IP	int	LAMA5
MUC7	int	LAMA5
LAMA5	int	LAMC3
LAMA5	int	LAMC2
LAMA5	int	LAMC1
LAMA5	int	LAMB2
LAMA5	int	LAMB1
BTBD10	int	LAMA5
PTPRJ	int	PTPRJ
PTPRJ	int	WAS
PTPRJ	int	PPP1R12A
PTPRJ	int	PDPK1
PTPRJ	int	GRIN2B
PTPRJ	int	GAB1
PTPRJ	int	CTNNB1
PTPRJ	int	CSK
PTPRJ	int	CBL
PTPRJ	int	INSR
PTPRJ	int	PDGFRB
PTPRJ	int	MET
PTPRJ	int	EGFR
PTPRJ	int	TEK
PTPRJ	int	ALK
PTPRJ	int	ERBB2
PTPRJ	int	GHR
PTPRJ	int	TIE1
PTPRG	int	WAS
PTPRG	int	NTRK1
PTPRG	int	PDGFRB
PTPRG	int	MET
PTPRG	int	LCK
PTPRG	int	ALK
PTPRG	int	ERBB2
PTPRG	int	TIE1
MDFI	int	LRDD
MDFI	int	TRAF3IP2
VASP	int	NSMAF
ACTB	int	CD4
ACTB	int	LCK
ACTB	int	NSMAF
LIFR	int	OSM
LIFR	int	CNTF
LIFR	int	LIF
STAT1	int	UBE2F
STAT1	int	STAT2
STAT1	int	SMARCB1
STAT1	int	LPLUNC3
STAT1	int	IRF9
STAT1	int	EIF1AD
STAT1	int	STAT1
STAT1	int	ERBB2
STAT1	int	IFNGR1
IFNG	int	IFNGR1
UBXD8	int	SEL1L
OS9	int	SEL1L
IRS2	int	INSR
IRS2	int	IGF1R
GRB10	int	INSR
GRB10	int	EGFR
GRB10	int	IGF1R
ARHGEF12	int	IGF1R
YWHAG	int	AKAP13
YWHAG	int	PRKDC
YWHAG	int	LRP1
YWHAG	int	MAP3K3
YWHAG	int	IGF1R
PIK3R2	int	EGFR
PIK3R2	int	ERBB3
PIK3R2	int	ERBB2
PIK3R2	int	IGF1R
IRS1	int	INSR
IRS1	int	EGFR
IRS1	int	ERBB2
IRS1	int	IGF1R
YWHAB	int	AKAP13
YWHAB	int	INSR
YWHAB	int	BID
YWHAB	int	PRKDC
YWHAB	int	MAP3K3
YWHAB	int	IGF1R
SHC1	int	INSR
SHC1	int	EGFR
SHC1	int	ERBB3
SHC1	int	ERBB2
IGF1R	int	PTPN1
IGF1R	int	ARHGEF12
IGF1R	int	YWHAE
IGF1R	int	YWHAB
IGF1R	int	SLC23A3
IGF1R	int	IGF1R
IGF1R	int	CRK
IGF1R	int	PIK3R1
IGF1R	int	IGF1
IGF1R	int	SHC1
PTPN1	int	ACTN1
PTPN1	int	CAV1
PTPN1	int	INSR
PTPN1	int	TYK2
PTPN1	int	PDGFRB
PTPN1	int	MET
PTPN1	int	EGFR
PTPN1	int	ITGB3
PTPN1	int	GHR
PTPN1	int	IGF1R
PTPN1	int	NFKBIA
MED19	int	NFKBIA
RWDD3	int	NFKBIA
ZNF212	int	CSK
TGM2	int	AKAP13
TGM2	int	RELA
IKBKAP	int	MAP3K7
ANXA1	int	EGFR
LCMR1	int	NFKBIA
IKZF4	int	NFKBIA
ELP3	int	NFKBIA
ATF4	int	NFKBIA
CUL1	int	MYC
CUL1	int	NFKBIA
MCM5	int	NFKBIA
TAX1BP1	int	TRAF6
LAPTM5	int	TNFAIP3
KRR1	int	TNFAIP3
TICAM1	int	TNFAIP3
PRKCQ	int	MALT1
PRKCQ	int	BCL10
COPS5	int	CARD11
C9orf89	int	BCL10
BCL3	int	LCK
BCL3	int	BCL10
AKT1	int	STK4
AKT1	int	SORBS2
AKT1	int	RPS6KB1
AKT1	int	PRKCZ
AKT1	int	PPP2R1A
AKT1	int	PPP2CA
AKT1	int	PLCG1
AKT1	int	PDPK1
AKT1	int	FRAP1
AKT1	int	CDKN1B
AKT1	int	TOPBP1
AKT1	int	SH3RF1
AKT1	int	SETDB1
AKT1	int	SERTAD4
AKT1	int	PPL
AKT1	int	PI4K2B
AKT1	int	NCOA4
AKT1	int	DNAJB1
AKT1	int	BPGM
AKT1	int	APOH
AKT1	int	AKT1
AKT1	int	MDM2
AKT1	int	MAPT
AKT1	int	GSK3B
AKT1	int	FOXO1
AKT1	int	UBA52
AKT1	int	MAP3K5
AKT1	int	BCL10
SORBS2	int	AKT1
SH3PX3	int	WAS
SPAG5	int	ADAM15
MAD2L2	int	ADAM9
MAD2L2	int	ADAM15
PACSIN3	int	ADAM9
PACSIN3	int	ADAM15
ADAM15	int	SRC
ADAM15	int	SORBS2
ADAM15	int	SORBS1
ADAM15	int	SH3RF1
ADAM15	int	SH3PXD2A
ADAM15	int	SH3PX3
ADAM15	int	SH3MD4
ADAM15	int	SH3GLB1
ADAM15	int	NPHP1
ADAM15	int	NCK1
ADAM15	int	LYN
ADAM15	int	LCK
ADAM15	int	HCK
ADAM15	int	GRB2
ADAM15	int	FYN
ADAM15	int	ARHGEF7
ADAM15	int	ARHGEF6
ADAM15	int	YES1
ADAM15	int	TRIP13
ADAM15	int	SNX9
ADAM15	int	PACSIN3
TGFB3	int	TGFBR2
ERBB3	int	PIK3R2
ERBB3	int	GRB2
ERBB3	int	CSK
ERBB3	int	SHC1
ERBB3	int	PIK3R1
ERBB3	int	PA2G4
ERBB3	int	ERBB4
ERBB3	int	EGFR
ERBB3	int	NRG1
ERBB3	int	ERBB2
SH3BP2	int	ERBB2
SH3BP2	int	VAV1
CDC42	int	WAS
CDC42	int	TP53
CDC42	int	LCK
CDC42	int	DNAJA3
CDC42	int	VAV1
RHOA	int	VAV1
RAC1	int	VAV1
ZNF655	int	VAV1
PTPN22	int	CD3E
PTPN22	int	VCP
PTPN22	int	NTRK1
PTPN22	int	PDGFRB
PTPN22	int	LCK
PTPN22	int	ERBB2
PTPN22	int	GHR
PTPN22	int	VAV1
STAT2	int	STAT1
IRF9	int	IFNAR2
EP300	int	STRAP
EP300	int	ING2
EP300	int	HIPK2
EP300	int	GTF2B
EP300	int	CDK2
EP300	int	CCNT1
EP300	int	TP73
EP300	int	ZBTB17
EP300	int	TFAP2A
EP300	int	POU3F2
EP300	int	nt_022184_14_human
EP300	int	NAP1L1
EP300	int	KAT2B
EP300	int	EPAS1
EP300	int	COPS6
EP300	int	CITED2
EP300	int	MDM2
EP300	int	HIF1A
EP300	int	ESR1
EP300	int	YY1
EP300	int	MYC
EP300	int	TP53
EP300	int	RELA
IFNAR1	int	IFNA2
IFNAR1	int	IFNA8
IFNAR1	int	EP300
IFNAR1	int	TYK2
IFNB1	int	IFNAR1
IFNAR2	int	JAK1
IFNAR2	int	USP18
IFNAR2	int	STAT2
IFNAR2	int	IRF9
IFNAR2	int	GNB2L1
IFNAR2	int	EP300
IFNAR2	int	CREBBP
IFNAR2	int	IFNAR1
IFNAR2	int	IFNA5
IFNAR2	int	IFNA2
IFNAR2	int	IFNA1
IFNAR2	int	IFNB1
IFNA8	int	IFNAR2
APCS	int	GRB2
CD74	int	CXCR4
CCR5	int	ARL6IP5
CCR5	int	PRAF2
CCR5	int	MYH9
CCR5	int	CREB3
CCR5	int	CD4
CCR5	int	CCL13
CCR5	int	CCL7
CCR5	int	CXCR4
CXCR4	int	CD74
CXCR4	int	MYH9
TENC1	int	ERBB3
TENC1	int	ERBB2
ITGA4	int	ITGA4
ITGA4	int	ITGB7
IL13RA1	int	IL4R
ARIH2	int	TP53
ARIH2	int	IL4R
USP13	int	CYLD
USP13	int	DIABLO
HLA-B	int	TKT
HLA-B	int	VCP
HLA-B	int	DIABLO
XIAP	int	CASP9
XIAP	int	NOTCH1
XIAP	int	CASP7
XIAP	int	CASP3
XIAP	int	DIABLO
BIRC7	int	HTRA2
BIRC7	int	CASP9
BIRC7	int	DIABLO
BIRC4	int	DYNLL2
BIRC4	int	BIRC4
BIRC4	int	WDYHV1
BIRC4	int	CASP9
BIRC4	int	DIABLO
ZBP1	int	RIPK3
YWHAE	int	IGF1R
TPM3	int	IKBKE
SPTBN1	int	MAP3K8
DAPK1	int	BECN1
DAPK1	int	DAPK1
DAPK1	int	PDCD6
DAPK1	int	MAPK3
CCT5	int	TP53
GNG12	int	RIPK3
EEF1D	int	RIPK3
RASSF1	int	MDM2
RASSF1	int	STK3
RASSF1	int	RASSF1
RASSF1	int	NUDT10
RASSF1	int	HRAS
RASSF1	int	EWSR1
RASSF1	int	E4F1
RASSF1	int	DAXX
PARK7	int	DAXX
USP7	int	TP53
USP7	int	DNAJA3
USP7	int	DAXX
TSG101	int	DAXX
TP53	int	WWOX
TP53	int	UBC
TP53	int	TOE1
TP53	int	SYVN1
TP53	int	SP1
TP53	int	SCAMP1
TP53	int	SAE1
TP53	int	S100A4
TP53	int	RYBP
TP53	int	RFWD2
TP53	int	PSME3
TP53	int	PPP2R5C
TP53	int	PPP2R2A
TP53	int	PPP2R1A
TP53	int	PLK1
TP53	int	NR4A1
TP53	int	NAP1L1
TP53	int	MYST1
TP53	int	MT1A
TP53	int	MED1
TP53	int	MAP1B
TP53	int	ING2
TP53	int	HSPB1
TP53	int	HSPA9
TP53	int	HSPA5
TP53	int	HSPA1L
TP53	int	HIPK2
TP53	int	HDAC8
TP53	int	GTF2H1
TP53	int	GSK3B
TP53	int	EGR1
TP53	int	DVL2
TP53	int	CHEK2
TP53	int	BHLHE40
TP53	int	AR
TP53	int	XPO1
TP53	int	ZNF385A
TP53	int	Z85996
TP53	int	XRCC6
TP53	int	WRN
TP53	int	VRK1
TP53	int	UBE2I
TP53	int	TP63
TP53	int	TP53BP1
TP53	int	TBP
TP53	int	SMARCC1
TP53	int	SMARCA4
TP53	int	SMAD2
TP53	int	SIN3A
TP53	int	SETD7
TP53	int	RNF40
TP53	int	RNF20
TP53	int	rchy1_human_gene
TP53	int	RAD51
TP53	int	PTK2
TP53	int	PML
TP53	int	PIAS4
TP53	int	PIAS1
TP53	int	PHB
TP53	int	PCDHA4
TP53	int	PBK
TP53	int	NPM1
TP53	int	NFYB
TP53	int	NFYA
TP53	int	MDM4
TP53	int	MAPK11
TP53	int	MAGEB18
TP53	int	KIAA0087
TP53	int	KAT5
TP53	int	KAT2B
TP53	int	JMY
TP53	int	HUWE1
TP53	int	HTT
TP53	int	HNRNPUL1
TP53	int	HIPK1
TP53	int	HDAC1
TP53	int	GUSBP1
TP53	int	GNL3
TP53	int	FBXO11
TP53	int	CUL9
TP53	int	CUL7
TP53	int	CSE1L
TP53	int	CEBPB
TP53	int	CDKN1A
TP53	int	cd44_human_dna
TP53	int	CABLES1
[truncated: 4,131 more rows]

## Sheet: module1
Module 1
Proteins: 11
Submodules: 3
Name	Traffic	Submodule	Submodule label	Intra-module links	Inter-module links	Comments
PTPRF	62	1		[SKIL, ZNF512B]	[CAV1 of module 16, IKBKE PRPF40A of module 5]
SKIL	52	1		[LRP1, PTPRF]	[NCOR1 of module 7, FAF1 of module 4]
LRP1	38	1		[USP3, SKIL]	[YWHAG of module 8]
USP3	20	1		[LRP1]	[]
ZNF512B	84	2		[TRAF4, PTPRF, VWF]	[MYH10 of module 10]
TRAF4	38	2		[SMURF2, ZNF512B]	[]
SMURF2	20	2		[TRAF4]	[]
VWF	68	3		[ADAMTS13, F8, GP1BA, ZNF512B]	[ITGB3 of module 16]
ADAMTS13	20	3		[VWF]	[]
F8	20	3		[VWF]	[]
GP1BA	20	3		[VWF]	[]

## Sheet: module2
Module 2
Proteins: 19
Submodules: 2
Name	Traffic	Submodule	Submodule label	Intra-module links	Inter-module links	Comments
PRKCA	270	4		[AKAP5, TRIM41, RICTOR, BRAF, GIPC1, INADL, EIF2S1, RAC1, RALBP1, RPS6KA2]	[UBC of module 10, NCF1 TYK2 of module 16, JAK1 of module 7, PRKCE of module 8]
AKAP5	36	4		[PRKCA]	[]
TRIM41	36	4		[PRKCA]	[]
RICTOR	36	4		[PRKCA]	[]
GIPC1	36	4		[PRKCA]	[]
INADL	36	4		[PRKCA]	[]
EIF2S1	36	4		[PRKCA]	[TRAF6 of module 5]
RAC1	36	4		[PRKCA]	[VAV1 of module 16, TRAF6 of module 5]
RALBP1	36	4		[PRKCA]	[]
RPS6KA2	36	4		[PRKCA]	[SYK of module 16]
HNRNPC	36	5		[KRAS]	[TNFRSF1B NFKB2 of module 10, TRAF6 IKBKE of module 5, MYC of module 6]
KRAS	232	5		[MAPK8, CDC25A, CDC25B, BRAF, FHOD1, RAF1, HNRNPC, RASSF2]	[RIN1 RASA1 of module 16]
MAPK8	36	5		[KRAS]	[MAP3K7 of module 10, TP53 of module 8]
CDC25A	36	5		[KRAS]	[]
CDC25B	36	5		[KRAS]	[]
FHOD1	36	5		[KRAS]	[]
RAF1	36	5		[KRAS]	[AKT1 of module 8, MYC of module 6]
RASSF2	36	5		[KRAS]	[]
BRAF	196	5		[PRKCA, KRAS]	[MAP3K1 of module 10]

## Sheet: module3
Module 3
Proteins: 52
Submodules: 3
Name	Traffic	Submodule	Submodule label	Intra-module links	Inter-module links	Comments
XPO1	102	6		[BIRC5]	[FADD of module 16, TNFRSF1B IKBKG of module 10, TP53 of module 8, MYC of module 6]
BIRC5	672	6		[AURKB, CDC2, CDCA8, EBI-979338, INCENP, USF2, XPO1]	[PPP1CC of module 10, CASP9 of module 4]
AURKB	102	6		[BIRC5]	[]
CDCA8	102	6		[BIRC5]	[]
EBI-979338	102	6		[BIRC5]	[]
INCENP	102	6		[BIRC5]	[]
USF2	102	6		[BIRC5]	[]
CDC2	718	6		[PPP2R1B, BIRC5]	[EGFR of module 16, TP53 of module 8, MYC of module 6]
MOBKL3	102	7		[PPP2R1B]	[FADD of module 16, PTPRS of module 14]
PPP2R1B	2567	7		[CTTNBP2, CTTNBP2NL, DOCK5, FAM40A, MOBKL3, PDCD10, PPP2CB, ANXA5, CDC2, CDK4, EEF2, FGFR1OP, HSPD1, MCM3, PARK7, PPP2R2A, PPP2R5D, PPP2R5E, PRDX1, PRDX2, RAB11A, RAB18, RAB7A, RALA, STRN, STRN3, PPP2R2B, PPP2R2C, PPP2R2D, PPP2R5A, SGOL2, SIK2, SIKE1, STK	[NFKB2 MAP3K3 of module 10, PPP2CA PPP2R1A PPP2R5C of module 8, HDAC1 of module 6]
CTTNBP2	102	7		[PPP2R1B]	[]
CTTNBP2NL	102	7		[PPP2R1B]	[]
DOCK5	102	7		[PPP2R1B]	[]
FAM40A	102	7		[PPP2R1B]	[]
PPP2CB	102	7		[PPP2R1B]	[TRAF6 IKBKE of module 5]
ANXA5	102	7		[PPP2R1B]	[]
CDK4	102	7		[PPP2R1B]	[LYN of module 16]
EEF2	102	7		[PPP2R1B]	[]
FGFR1OP	102	7		[PPP2R1B]	[]
HSPD1	102	7		[PPP2R1B]	[EGFR of module 16, IKBKG of module 10, MYC of module 6]
MCM3	102	7		[PPP2R1B]	[NFKBIA of module 10, TRAF6 of module 5, MYC of module 6]
PARK7	102	7		[PPP2R1B]	[DAXX of module 8]
PPP2R2A	102	7		[PPP2R1B]	[TP53 of module 8]
PPP2R5D	102	7		[PPP2R1B]	[]
PPP2R5E	102	7		[PPP2R1B]	[]
PRDX1	102	7		[PPP2R1B]	[RIPK3 of module 10]
PRDX2	102	7		[PPP2R1B]	[]
RAB11A	102	7		[PPP2R1B]	[TRAF6 IKBKE of module 5]
RAB18	102	7		[PPP2R1B]	[]
RAB7A	102	7		[PPP2R1B]	[TRAF6 IKBKE of module 5]
RALA	102	7		[PPP2R1B]	[]
STRN	102	7		[PPP2R1B]	[]
STRN3	102	7		[PPP2R1B]	[]
PPP2R2B	102	7		[PPP2R1B]	[]
PPP2R2C	102	7		[PPP2R1B]	[]
PPP2R2D	102	7		[PPP2R1B]	[]
PPP2R5A	102	7		[PPP2R1B]	[]
SGOL2	102	7		[PPP2R1B]	[]
SIK2	102	7		[PPP2R1B]	[VCP of module 4]
SIKE1	102	7		[PPP2R1B]	[]
STK24	102	7		[PPP2R1B]	[]
STRN4	102	7		[PPP2R1B]	[]
TNIP3	102	7		[PPP2R1B]	[TBK1 of module 10]
TRAF3IP3	102	7		[PPP2R1B]	[]
USP53	102	7		[PPP2R1B]	[TRAF2 of module 10]
ZRANB1	102	7		[PPP2R1B]	[TRAF6 of module 5]
PTPN13	397	8		[PDCD10, STK25, PKN2, PLEKHA2, PLEKHA1]	[FAS GRB2 of module 16, NFKBIA of module 10]
PKN2	102	8		[PTPN13]	[]
PLEKHA2	102	8		[PTPN13]	[]
PLEKHA1	102	8		[PTPN13]	[]
PDCD10	286	8		[PTPN13, PPP2R1B]	[]
STK25	286	8		[PTPN13, PPP2R1B]	[]

## Sheet: module4
Module 4
Proteins: 132
Submodules: 10
Name	Traffic	Submodule	Submodule label	Intra-module links	Inter-module links	Comments
CCDC59	1278	9		[TNFRSF14, DEDD]	[TRAF6 of module 5, CASP4 of module 6]
DEDD	1036	9		[CCDC59, KHK, RANBP3, USP22]	[]
KHK	262	9		[DEDD]	[]
RANBP3	262	9		[DEDD]	[]
USP22	262	9		[DEDD]	[]
TNFRSF6B	262	10		[TNFSF14]	[FASLG of module 16]
TNFSF14	780	10		[TNFRSF14, TNFRSF6B, LTB]	[]
LTB	262	10		[TNFSF14]	[LTA of module 10]
TNFRSF14	10167.9	11		[TNFSF13, ATXN10, C2orf47, C7orf20, CCDC59, CHD3, CNIH4, DCD, DPM1, EIF3E, EIF3I, FAM113A, GCLM, GDI2, HPRT1, HSPBP1, HTRA2, LHPP, NCLN, P4HB, PER2, PFDN2, PRMT1, PSMA3, PSPH, QIL1, RNMTL1, SEC11A, SLC25A10, SLC25A22, SPCS2, SRPRB, TARDBP, TNFSF14, TRAF5, VCP]	[AIFM1 CDC37 DHX9 DNAJA1 GCN1L1 LTA RUVBL2 SSR4 TRAF2 VIM TRAF1 TRAF3 of module 10, GRB2 of module 16, RPL36 HSPE1 MIF PDIA6 RNF219 SSB ST13 UGGT1 of module 5, PSMB1 of module 6, HNRNPL of module 15]
ATXN10	262	11		[TNFRSF14]	[EGFR of module 16]
C2orf47	262	11		[TNFRSF14]	[]
C7orf20	262	11		[TNFRSF14]	[]
CNIH4	262	11		[TNFRSF14]	[]
DCD	262	11		[TNFRSF14]	[]
DPM1	262	11		[TNFRSF14]	[MYC of module 6]
EIF3E	262	11		[TNFRSF14]	[TRAF6 of module 5, MYC of module 6]
EIF3I	262	11		[TNFRSF14]	[TRAF6 of module 5, MYC of module 6]
FAM113A	262	11		[TNFRSF14]	[CAV1 of module 16]
GCLM	262	11		[TNFRSF14]	[]
GDI2	262	11		[TNFRSF14]	[TRAF6 of module 5]
HPRT1	262	11		[TNFRSF14]	[TRAF6 IKBKE of module 5]
HSPBP1	262	11		[TNFRSF14]	[MAP3K1 of module 10]
LHPP	262	11		[TNFRSF14]	[]
NCLN	262	11		[TNFRSF14]	[]
P4HB	262	11		[TNFRSF14]	[]
PER2	262	11		[TNFRSF14]	[]
PFDN2	262	11		[TNFRSF14]	[MAP3K3 of module 10, IKBKE of module 5]
PRMT1	262	11		[TNFRSF14]	[TRAF6 of module 5]
PSMA3	262	11		[TNFRSF14]	[NFKB2 of module 10, TRAF6 of module 5, MYC of module 6]
PSPH	262	11		[TNFRSF14]	[]
QIL1	262	11		[TNFRSF14]	[]
RNMTL1	262	11		[TNFRSF14]	[]
SEC11A	262	11		[TNFRSF14]	[TRAF6 of module 5]
SLC25A10	262	11		[TNFRSF14]	[]
SLC25A22	262	11		[TNFRSF14]	[CASP4 of module 6]
SPCS2	262	11		[TNFRSF14]	[]
SRPRB	262	11		[TNFRSF14]	[CASP4 of module 6]
TARDBP	262	11		[TNFRSF14]	[]
TNFRSF11A	262	11		[TRAF5]	[TRAF2 of module 10, TRAF6 of module 5]
TRAF5	522	11		[TNFRSF14, TNFRSF11A]	[TNFRSF19 of module 10]
TNFSF13	1030	12		[TNFRSF14, TNFRSF13B]	[]
TNFRSF13B	778	12		[TNFSF13B, TNFSF13]	[]
TNFSF13B	522	12		[TNFRSF13B, TNFRSF17]	[]
TNFRSF17	262	12		[TNFSF13B]	[]
CHD3	785.486	13		[TNFRSF14, CASP6]	[CASP8 of module 16, PTPRS of module 14]
NUCB1	262	13		[CASP6]	[CASP8 of module 16]
CASP6	694.119	13		[CHD3, NUCB2, NUCB1]	[]
BIRC2	3137.82	14		[CASP3, DIABLO, JUP, MAGEA11, UBE2J1, CASP7, CASP9, UBE2W, UBXN1, UBXN7]	[TNFRSF1A TNF MAP3K14 TRAF2 UBC of module 10, CASP8 of module 16]
JUP	262	14		[BIRC2]	[NFKBIE of module 10]
MAGEA11	262	14		[BIRC2]	[ACTN1 of module 16]
UBE2W	262	14		[BIRC2]	[MAP3K1 of module 10]
NUCB2	455.643	14		[CASP6, CASP3, CASP7]	[CASP8 of module 16]
CASP7	344.924	14		[BIRC2, XIAP, NUCB2]	[IKBKE of module 5]
XIAP	312.041	14		[DIABLO, CASP3, CASP7, CASP9]	[TBK1 of module 10, NOTCH1 of module 6]
CASP3	1925.6	14		[BIRC2, APAF1, BIRC7, CASP9, WNK3, XIAP, AKT2, AKT3, NUCB2, NMT2]	[PARP1 YWHAE of module 10, AKT1 of module 8]
WNK3	262	14		[CASP3]	[]
AKT2	262	14		[CASP3]	[]
AKT3	262	14		[CASP3]	[]
NMT2	262	14		[CASP3]	[TP53 of module 8]
ILK	262	14		[CASP9]	[CASP8 of module 16]
CASP9	2015.24	14		[BIRC2, APAF1, BIRC7, CASP3, CARD8, BIRC4, XIAP, ILK, NOD1]	[BIRC5 of module 3]
CARD8	262	14		[CASP9]	[IKBKG of module 10, FHL2 of module 16]
CYCS	262	14		[APAF1]	[TNFRSF10D TRAF6 IKBKE of module 5]
APAF1	951.913	14		[CASP9, CYCS, HSPA1B, AVEN, CASP3]	[PPP1CA of module 8]
AVEN	262	14		[APAF1]	[]
NOD1	602.087	14		[CASP9, MAGED1, HSPA1B]	[RIPK2 HSP90AA1 of module 10]
MAGED1	262	14		[NOD1]	[]
HSPA1B	268	14		[APAF1, NOD1]	[]
UBXN1	1494.7	14		[BIRC2, VCP]	[]
UBXN7	1494.7	14		[BIRC2, VCP]	[]
DIABLO	1360.38	14		[BIRC2, BIRC4, BIRC7, XIAP, HLA-B, USP13]	[BIRC3 TRAF6 of module 5]
USP13	262	14		[DIABLO]	[CYLD of module 5]
HLA-B	1149.5	14		[DIABLO, VCP]	[TKT of module 8]
BIRC4	791.162	14		[DIABLO, CASP9, WDYHV1, DYNLL2]	[]
WDYHV1	262	14		[BIRC4]	[]
DYNLL2	262	14		[BIRC4]	[]
HTRA2	2112	14		[TNFRSF14, BIRC7]	[]
BIRC7	2176.08	14		[DIABLO, CASP9, HTRA2, CASP3, HIP2]	[]
HIP2	262	14		[BIRC7]	[]
SEL1L	856.971	15		[OS9, UBE2J1, UBXD8, AUP1]	[TNFRSF1A of module 10]
OS9	262	15		[SEL1L]	[]
AUP1	262	15		[SEL1L]	[]
UBE2J1	457.238	15		[BIRC2, SEL1L]	[]
UBXD8	903.733	15		[SEL1L, VCP]	[]
VCP	10951.8	16		[TNFRSF14, FAF1, UBXD8, AMFR, ASPSCR1, ATXN3, CHEK2, DERL1, FAF2, HLA-B, MCC, NDRG1, NPLOC4, PON2, PPM1B, TFE3, UBXN1, UBXN10, UBXN4, UBXN6, UBXN7, UBXN8, CUL1, CUL2, NSFL1C, UFD1L, VCPIP1, WDR8, WRN, UBE4B]	[NFKBIA MAP3K3 ARRB2 NFKBIB NFKBIE UBC of module 10, BCAR3 PTPN22 of module 16, CFTR HIF1A of module 7, YWHAZ of module 8, SIK2 of module 3, TRAF6 IKBKE SGK1 of module 5]
ASPSCR1	262	16		[VCP]	[]
ATXN3	262	16		[VCP]	[]
CHEK2	262	16		[VCP]	[TP53 of module 8]
DERL1	262	16		[VCP]	[]
FAF2	262	16		[VCP]	[]
MCC	262	16		[VCP]	[MAP3K3 MYH10 of module 10, TKT of module 8]
NDRG1	262	16		[VCP]	[]
PON2	262	16		[VCP]	[]
PPM1B	262	16		[VCP]	[]
TFE3	262	16		[VCP]	[]
UBXN10	262	16		[VCP]	[]
UBXN4	262	16		[VCP]	[]
UBXN6	262	16		[VCP]	[]
UBXN8	262	16		[VCP]	[]
NSFL1C	262	16		[VCP]	[]
WDR8	262	16		[VCP]	[]
WRN	262	16		[VCP]	[TP53 of module 8]
UBE4B	262	16		[VCP]	[]
FAF1	5463	16		[ASCC2, CHM, AMFR, CSNK2B, CUL1, CUL2, KBTBD7, KLHL22, NPLOC4, PJA2, PLAA, UBR2, UBR4, UFD1L, VCP, VCPIP1, WDR26, SNIP1]	[FBXW11 SKP1 of module 10, CUL3 G3BP1 of module 16, UBR1 of module 14, SKIL of module 1]
CSNK2B	262	16		[FAF1]	[LYN of module 16]
KBTBD7	262	16		[FAF1]	[]
KLHL22	262	16		[FAF1]	[]
PJA2	262	16		[FAF1]	[]
PLAA	262	16		[FAF1]	[]
UBR2	262	16		[FAF1]	[MYC of module 6]
UBR4	262	16		[FAF1]	[]
WDR26	262	16		[FAF1]	[]
SNIP1	262	16		[FAF1]	[MYC of module 6]
AMFR	262	16		[FAF1, VCP]	[]
CUL1	262	16		[FAF1, VCP]	[NFKBIA NFKBIE of module 10, TRAF6 of module 5, MYC of module 6]
CUL2	262	16		[FAF1, VCP]	[]
NPLOC4	262	16		[FAF1, VCP]	[]
UFD1L	262	16		[FAF1, VCP]	[]
VCPIP1	262	16		[FAF1, VCP]	[]
HSP90B1	1542	17		[CHM, EIF2AK3, MAPK13, SIRT3, FANCC, CSNK2A1]	[TNFRSF1B of module 10]
EIF2AK3	262	17		[HSP90B1]	[]
MAPK13	262	17		[HSP90B1]	[]
SIRT3	262	17		[HSP90B1]	[]
FANCC	262	17		[HSP90B1]	[]
CSNK2A1	262	17		[HSP90B1]	[RELA of module 10, WAS of module 16]
CHM	1762	17		[HSP90B1, FAF1]	[]
ASCC2	1522	18		[FAF1, PIK3CD]	[MYH9 of module 10]
PIK3CD	1290	18		[ASCC2, FAM195A, RALY, TNPO2, C16ORF14]	[NCK1 of module 16]
FAM195A	262	18		[PIK3CD]	[]
RALY	262	18		[PIK3CD]	[]
TNPO2	262	18		[PIK3CD]	[]
C16ORF14	262	18		[PIK3CD]	[]

## Sheet: module5
Module 5
Proteins: 437
Submodules: 9
Name	Traffic	Submodule	Submodule label	Intra-module links	Inter-module links	Comments
BIRC3	1742	19		[SIRT6, UBE2N]	[TRAF2 of module 10, DIABLO of module 4]
SIRT6	872	19		[BIRC3]	[RELA of module 10]
UBE2N	3071.26	19		[BIRC3, TRAF6, IKBKE]	[]
CYLD	6920	20		[IKBKE, CAMK2D, CEP192, MGEA5, SPATA2, SPATA2L, LOC162632, MAVS, DDX58]	[MYO6 UBC TBK1 of module 10, USP13 of module 4]
CAMK2D	872	20		[CYLD]	[IKBKG of module 10]
CEP192	872	20		[CYLD]	[]
MGEA5	872	20		[CYLD]	[]
SPATA2	872	20		[CYLD]	[TRAF2 of module 10]
SPATA2L	872	20		[CYLD]	[]
LOC162632	872	20		[CYLD]	[]
DDX58	872	20		[CYLD]	[]
MAVS	872	20		[IKBKE, CYLD]	[IKBKB of module 10]
SF3B1	872	21		[IKBKE]	[CFLAR of module 16]
IKBKE	113889	21		[KTN1, APRT, BTF3, C6orf125, CTPS, DAD1, GMFB, 1585552, AARS, ACLY, ACOT13, ACP1, ADSS, AIMP1, AK2, AKR1B1, ANXA2, AP1S1, ARD1A, ASNS, ATP5F1, ATP5O, BCAP31, BPNT1, C3ORF28, C6orf211, CACYBP, CAPZB, CBR1, CCDC58, CISD2, CKMT1ACKMT1B, CLIC1, CNPY2, COPS2, COTL1, COX4I1, CPSF6, CRYZ, CSTF3, DCTN2, DDT, DLD, DLST, DSTN, DSTYK, ECHS1, EEF1B2, EEF1D, EIF2S3, EIF3A, EIF3D, EIF3J, EIF3M, EIF4G1, EIF4H, …	[C14orf1 G3BP1 GRB2 MAD2L1 of module 16, TRAF2 TANK CDC37 HSP90AA1 FKBP5 EPRS ACTG1 P62158 CAPZA1 CCT5 CLTC DDX21 DDX3X DDX5 DSP GCN1L1 HADHA HNRNPH1 HNRNPM HSP70-1 HSP90AB1 HSPA8 HSPA9 IARS KIAA1967 LARS LGALS3BP MYH10 MYH9 MYL12A MYL6 MYO6 NAP1L1 PARP1 QARS RARS RPL3 RPS11 RPS14 RPS16 RPS3A RUVBL1 RUVBL2 SPTAN1 SPTBN1 Q13748 TUBB TUBB4 PFKL UBC CALM3 TUBA3C TBK1 of module 10, PTPRF of module 1,…
KTN1	872	21		[IKBKE]	[]
C6orf125	872	21		[IKBKE]	[]
DAD1	872	21		[IKBKE]	[]
AARS	872	21		[IKBKE]	[]
ACOT13	872	21		[IKBKE]	[]
ACP1	872	21		[IKBKE]	[]
ADSS	872	21		[IKBKE]	[]
AIMP1	872	21		[IKBKE]	[]
AP1S1	872	21		[IKBKE]	[]
ARD1A	872	21		[IKBKE]	[]
ASNS	872	21		[IKBKE]	[]
BCAP31	872	21		[IKBKE]	[CASP8 of module 16]
C3ORF28	872	21		[IKBKE]	[]
C6orf211	872	21		[IKBKE]	[]
CCDC58	872	21		[IKBKE]	[]
CISD2	872	21		[IKBKE]	[]
CKMT1A	872	21		[IKBKE]	[]
CLIC1	872	21		[IKBKE]	[]
CNPY2	872	21		[IKBKE]	[]
COPS2	872	21		[IKBKE]	[NFKBIA of module 10]
COTL1	872	21		[IKBKE]	[]
COX4I1	872	21		[IKBKE]	[]
CPSF6	872	21		[IKBKE]	[]
CRYZ	872	21		[IKBKE]	[]
CSTF3	872	21		[IKBKE]	[]
DCTN2	872	21		[IKBKE]	[]
DDT	872	21		[IKBKE]	[]
DLST	872	21		[IKBKE]	[]
DSTN	872	21		[IKBKE]	[]
DSTYK	872	21		[IKBKE]	[]
EEF1B2	872	21		[IKBKE]	[]
EIF3A	872	21		[IKBKE]	[]
EIF3D	872	21		[IKBKE]	[]
EIF4H	872	21		[IKBKE]	[]
EIF5	872	21		[IKBKE]	[]
ERP29	872	21		[IKBKE]	[]
ETFB	872	21		[IKBKE]	[]
FAM128B	872	21		[IKBKE]	[]
FAM49B	872	21		[IKBKE]	[]
FH	872	21		[IKBKE]	[]
FHL1	872	21		[IKBKE]	[]
GLO1	872	21		[IKBKE]	[]
GLOD4	872	21		[IKBKE]	[]
GLRX3	872	21		[IKBKE]	[]
GMPS	872	21		[IKBKE]	[]
GRWD1	872	21		[IKBKE]	[MAP3K14 of module 10]
P62807	872	21		[IKBKE]	[EGFR of module 16, BCL10 of module 10]
HMGCS1	872	21		[IKBKE]	[]
HSDL2	872	21		[IKBKE]	[]
IGF2BP1	872	21		[IKBKE]	[MYC of module 6]
ISYNA1	872	21		[IKBKE]	[]
KARS	872	21		[IKBKE]	[TANK of module 10]
KIF11	872	21		[IKBKE]	[]
LAGE3	872	21		[IKBKE]	[]
LSM12	872	21		[IKBKE]	[]
LTA4H	872	21		[IKBKE]	[]
LYPLA1	872	21		[IKBKE]	[]
MANF	872	21		[IKBKE]	[]
MCM2	872	21		[IKBKE]	[]
METTL11A	872	21		[IKBKE]	[]
MRPL12	872	21		[IKBKE]	[RELA of module 10]
MRPL14	872	21		[IKBKE]	[]
MRPS14	872	21		[IKBKE]	[]
NAPA	872	21		[IKBKE]	[]
NARG1	872	21		[IKBKE]	[]
NARS	872	21		[IKBKE]	[]
NAT5	872	21		[IKBKE]	[]
NCBP2	872	21		[IKBKE]	[]
NCDN	872	21		[IKBKE]	[]
OTUB1	872	21		[IKBKE]	[]
PAK1	872	21		[IKBKE]	[]
PDCD5	872	21		[IKBKE]	[]
PDHB	872	21		[IKBKE]	[]
PDXK	872	21		[IKBKE]	[]
PGRMC2	872	21		[IKBKE]	[]
PITPNB	872	21		[IKBKE]	[]
PPP4C	872	21		[IKBKE]	[]
PRDX5	872	21		[IKBKE]	[]
PRPF19	872	21		[IKBKE]	[]
PSME2	872	21		[IKBKE]	[]
PTRH2	872	21		[IKBKE]	[]
PYGL	872	21		[IKBKE]	[]
RAB14	872	21		[IKBKE]	[]
RAB21	872	21		[IKBKE]	[]
RAB5A	872	21		[IKBKE]	[]
RBM8A	872	21		[IKBKE]	[]
RDX	872	21		[IKBKE]	[ITGB2 of module 16]
ROCK2	872	21		[IKBKE]	[NFKBIA of module 10]
RPL22	872	21		[IKBKE]	[MAP3K14 of module 10]
RPL31	872	21		[IKBKE]	[]
RPL32	872	21		[IKBKE]	[MAP3K14 of module 10]
RPS19	872	21		[IKBKE]	[NFKB2 of module 10]
RRM1	872	21		[IKBKE]	[]
SBDS	872	21		[IKBKE]	[]
SDHA	872	21		[IKBKE]	[]
SDHB	872	21		[IKBKE]	[]
SEC22B	872	21		[IKBKE]	[]
SEC23B	872	21		[IKBKE]	[]
2002-09-01	872	21		[IKBKE]	[]
SERBP1	872	21		[IKBKE]	[]
SF3B14	872	21		[IKBKE]	[]
SFXN1	872	21		[IKBKE]	[IKBKG of module 10]
SGTA	872	21		[IKBKE]	[]
SLK	872	21		[IKBKE]	[]
SMAP	872	21		[IKBKE]	[]
SND1	872	21		[IKBKE]	[]
SNRPB2	872	21		[IKBKE]	[]
SNX3	872	21		[IKBKE]	[]
SOD2	872	21		[IKBKE]	[RIPK2 of module 10]
SRM	872	21		[IKBKE]	[]
SSR1	872	21		[IKBKE]	[]
SYNCRIP	872	21		[IKBKE]	[]
TBR1	872	21		[IKBKE]	[]
TFAM	872	21		[IKBKE]	[]
THOP1	872	21		[IKBKE]	[]
TMED9	872	21		[IKBKE]	[]
TMEM111	872	21		[IKBKE]	[]
TOMM34	872	21		[IKBKE]	[]
TPD52	872	21		[IKBKE]	[]
TPD52L2	872	21		[IKBKE]	[]
TPM3	872	21		[IKBKE]	[RIPK3 of module 10]
TPT1	872	21		[IKBKE]	[]
TSNAX	872	21		[IKBKE]	[]
TTLL12	872	21		[IKBKE]	[]
TWF1	872	21		[IKBKE]	[]
UBE2K	872	21		[IKBKE]	[]
VMA21	872	21		[IKBKE]	[]
ZC3H15	872	21		[IKBKE]	[]
PFDN1	872	21		[IKBKE]	[MAP3K3 of module 10]
VAMP3	872	21		[IKBKE]	[]
TBKBP1	872	21		[IKBKE]	[TBK1 of module 10]
APRT	1335.26	21		[TRAF6, IKBKE]	[]
BTF3	1335.26	21		[TRAF6, IKBKE]	[]
CTPS	1335.26	21		[TRAF6, IKBKE]	[MYC of module 6]
GMFB	1335.26	21		[TRAF6, IKBKE]	[]
CAPZB	1335.26	21		[TRAF6, IKBKE]	[RIPK3 MAP3K3 of module 10]
ECHS1	1335.26	21		[TRAF6, IKBKE]	[RIPK2 of module 10]
EIF2S3	1335.26	21		[TRAF6, IKBKE]	[CASP4 of module 6]
EIF3M	1335.26	21		[TRAF6, IKBKE]	[]
ETF1	1335.26	21		[TRAF6, IKBKE]	[]
EZR	1335.26	21		[TRAF6, IKBKE]	[RIPK2 of module 10]
GARS	1335.26	21		[TRAF6, IKBKE]	[CELSR2 of module 16]
MAPRE1	1335.26	21		[TRAF6, IKBKE]	[]
MLEC	1335.26	21		[TRAF6, IKBKE]	[]
NASP	1335.26	21		[TRAF6, IKBKE]	[]
NPM1	1335.26	21		[TRAF6, IKBKE]	[RELA MAP3K14 of module 10, TP53 of module 8]
NUDT5	1335.26	21		[TRAF6, IKBKE]	[]
PABPC1	1335.26	21		[TRAF6, IKBKE]	[NFKB2 MAP3K14 of module 10]
PCNA	1335.26	21		[TRAF6, IKBKE]	[RELA of module 10]
PDIA6	1335.26	21		[TRAF6, IKBKE]	[TNFRSF14 of module 4]
PGRMC1	1335.26	21		[TRAF6, IKBKE]	[]
PPIB	1335.26	21		[TRAF6, IKBKE]	[TRAF1 of module 10]
PRPF8	1335.26	21		[TRAF6, IKBKE]	[NFKB2 of module 10, MYC of module 6]
PSMA2	1335.26	21		[TRAF6, IKBKE]	[MYC of module 6]
PSMB3	1335.26	21		[TRAF6, IKBKE]	[MYC of module 6]
PSMB6	1335.26	21		[TRAF6, IKBKE]	[]
PSMC6	1335.26	21		[TRAF6, IKBKE]	[NFKB2 of module 10, MYC of module 6]
PSMD2	1335.26	21		[TRAF6, IKBKE]	[NFKB2 of module 10, MYC of module 6]
RHOC	1335.26	21		[TRAF6, IKBKE]	[]
RPL23A	1335.26	21		[TRAF6, IKBKE]	[]
RPS9	1335.26	21		[TRAF6, IKBKE]	[FLNA of module 16, MAP3K1 MAP3K14 of module 10]
SAR1A	1335.26	21		[TRAF6, IKBKE]	[]
SSB	1335.26	21		[TRAF6, IKBKE]	[MAP3K14 of module 10, TNFRSF14 of module 4]
STIP1	1335.26	21		[TRAF6, IKBKE]	[]
TALDO1	1335.26	21		[TRAF6, IKBKE]	[]
TBCA	1335.26	21		[TRAF6, IKBKE]	[]
TRMT112	1335.26	21		[TRAF6, IKBKE]	[]
UBA2	1335.26	21		[TRAF6, IKBKE]	[]
UBE2V1	1335.26	21		[TRAF6, IKBKE]	[CASP8 of module 16]
VDAC1	1335.26	21		[TRAF6, IKBKE]	[RIPK2 of module 10, CASP4 of module 6]
YARS	1335.26	21		[TRAF6, IKBKE]	[]
XPO5	1030.44	22		[TNFRSF10D, IKBKE]	[FADD of module 16, TNFRSF1B IKBKG of module 10, MYC of module 6]
TNFRSF10D	7258.64	22		[PSMC1, 1585552, 1683437, ACLY, CALR, CSDE1, DARS, DLD, GANAB, GSPT1, HSPE1, HYOU1, IMPDH2, KIF5B, LRPPRC, MIF, MTHFD1, MTPN, NUDC, PDCD6IP, PFAS, PLS3, PSMD1, RANBP1, RBBP4, RHPN2, SEPHS1, SHMT2, TRIM28, USP5, VARS, WDR1, XPO5]	[TNFSF10 of module 16, DHX9 HNRNPM IQGAP1 LARS MARS MYH10 of module 10, CYCS of module 4, TKT of module 8, SF3B3 PABPC4 SF3A1 of module 7, COPB2 SMC2 of module 6]
DARS	872	22		[TNFRSF10D]	[MAP3K7 of module 10]
NUDC	872	22		[TNFRSF10D]	[MAP3K3 of module 10]
RBBP4	872	22		[TNFRSF10D]	[]
SEPHS1	872	22		[TNFRSF10D]	[]
USP5	872	22		[TNFRSF10D]	[]
WDR1	872	22		[TNFRSF10D]	[]
PSMC1	1040.19	22		[TNFRSF10D, TRAF6]	[NFKB2 of module 10, MYC of module 6]
1585552	1030.44	22		[TNFRSF10D, IKBKE]	[]
1683437	1040.19	22		[TNFRSF10D, TRAF6]	[]
ACLY	1030.44	22		[TNFRSF10D, IKBKE]	[]
CSDE1	1040.19	22		[TNFRSF10D, TRAF6]	[]
DLD	1030.44	22		[TNFRSF10D, IKBKE]	[]
GANAB	1040.19	22		[TNFRSF10D, TRAF6]	[MYC of module 6]
KIF5B	1030.44	22		[TNFRSF10D, IKBKE]	[IKBKG of module 10]
MTHFD1	1040.19	22		[TNFRSF10D, TRAF6]	[]
PDCD6IP	1030.44	22		[TNFRSF10D, IKBKE]	[EGFR of module 16]
PLS3	1030.44	22		[TNFRSF10D, IKBKE]	[]
RHPN2	1040.19	22		[TNFRSF10D, TRAF6]	[]
SHMT2	1030.44	22		[TNFRSF10D, IKBKE]	[]
VARS	1040.19	22		[TNFRSF10D, TRAF6]	[IKBKG of module 10]
GSPT1	1661.89	22		[TNFRSF10D, TRAF6, IKBKE]	[]
HSPE1	1661.89	22		[TNFRSF10D, TRAF6, IKBKE]	[TNFRSF14 of module 4]
HYOU1	1661.89	22		[TNFRSF10D, TRAF6, IKBKE]	[]
IMPDH2	1661.89	22		[TNFRSF10D, TRAF6, IKBKE]	[]
LRPPRC	1661.89	22		[TNFRSF10D, TRAF6, IKBKE]	[IKBKG of module 10, MYC of module 6]
MIF	1661.89	22		[TNFRSF10D, TRAF6, IKBKE]	[CFLAR of module 16, TNFRSF14 of module 4]
MTPN	1661.89	22		[TNFRSF10D, TRAF6, IKBKE]	[]
PFAS	1661.89	22		[TNFRSF10D, TRAF6, IKBKE]	[]
RANBP1	1661.89	22		[TNFRSF10D, TRAF6, IKBKE]	[]
TRIM28	1661.89	22		[TNFRSF10D, TRAF6, IKBKE]	[IKBKG of module 10, NCOR1 of module 7, MYC of module 6]
USP15	872	23		[CD40]	[CFLAR of module 16]
CD40	10692.1	23		[CD40LG, 632982, CALR, ERP44, KATNA1, MYCBP, PCMT1, POLR2H, PSMD1, RFC5, RNF219, SGK1, SLC30A7, SLC39A7, TXN, UGGT1, USP15, TRAF6]	[TRAF3 TRAF2 DDX3X of module 10, OGT of module 8, FBL of module 6]
CD40LG	872	23		[CD40]	[]
632982	872	23		[CD40]	[]
ERP44	872	23		[CD40]	[]
KATNA1	872	23		[CD40]	[]
MYCBP	872	23		[CD40]	[MYC of module 6]
RFC5	872	23		[CD40]	[MYC of module 6]
RNF219	872	23		[CD40]	[TNFRSF14 of module 4]
SGK1	872	23		[CD40]	[VCP of module 4]
SLC30A7	872	23		[CD40]	[]
SLC39A7	872	23		[CD40]	[]
TXN	872	23		[CD40, TRAF6]	[EGFR of module 16]
UGGT1	1761.03	23		[CD40, IKBKE]	[TNFRSF14 of module 4]
CALR	1158.35	23		[CD40, TNFRSF10D, TRAF6]	[]
PCMT1	2224.29	23		[CD40, TRAF6, IKBKE]	[RIPK2 of module 10, APOA1 of module 15]
POLR2H	2224.29	23		[CD40, TRAF6, IKBKE]	[]
PSMD1	2669.08	23		[CD40, TNFRSF10D, TRAF6, IKBKE]	[NFKB2 of module 10]
TRAF6	122463	24		[CD40, TNFAIP3, KCNQ1, PSMC2, PSMD7, PSMD6, PSMD1, PSMD3, PSMC1, PSMD12, ATP5F1, IL1R1, IRAK1, IRAK3, LRRC59, PELI1, PELI3, RAB5C, TAX1BP1, TICAM2, TMBIM6, 1683437, 40040348, ABCE3, ACAT2, ACTR2, ACTR3, AHCY, AHCYL2, AIMP2, AK2, AKR1B1, ANXA2, APEX1, APOA1BP, APRT, ARPC2, ASXL2, ATP5O, BPNT1, BRI3BP, BTF3, BUB3, C12orf35, C13orf33, C19orf10, CACYBP, CALR, CAPZB, CARHSP1, CBR1, CD44, CD81, CNP, CS…	[EDA2R OTUD7B CDC42 G3BP1 of module 16, TRAF2 MAP3K7IP2 PSMD13 CDC37 ACTG1 ATP2A2 BAG2 P62158 CAPZA1 DDB1 DDX21 DDX3X DHX9 DNAJA1 EEF1A2 EPPK1 GCN1L1 GLUD1 GNAI3 HADHA HSP70-1 HSPA1L HSPA5 HSPA8 HSPA9 IARS IPO7 KCTD12 MAP3K14 MAP3K7 MAP3K7IP1 MARS MYL12A NAP1L1 PARP1 RCN2 RPL24 RPL35 RPL38 RPS10 RPS11 RPS27A P62988 RPS3A RUVBL1 RUVBL2 Q13748 TUBB TUBB2B TUBB4 TUBB6 MALT1 SQSTM1 CALM3 TUBA3C UBC o…
KCNQ1	872	24		[TRAF6]	[]
TMBIM6	872	24		[TRAF6]	[]
40040348	872	24		[TRAF6]	[]
ABCE3	872	24		[TRAF6]	[]
ACAT2	872	24		[TRAF6]	[]
AHCY	872	24		[TRAF6]	[]
AHCYL2	872	24		[TRAF6]	[]
AIMP2	872	24		[TRAF6]	[]
APEX1	872	24		[TRAF6]	[]
APOA1BP	872	24		[TRAF6]	[]
ARPC2	872	24		[TRAF6]	[]
ASXL2	872	24		[TRAF6]	[]
BRI3BP	872	24		[TRAF6]	[]
BUB3	872	24		[TRAF6]	[]
C12orf35	872	24		[TRAF6]	[]
C13orf33	872	24		[TRAF6]	[]
C19orf10	872	24		[TRAF6]	[]
CARHSP1	872	24		[TRAF6]	[]
CD81	872	24		[TRAF6]	[]
CNP	872	24		[TRAF6]	[]
CS	872	24		[TRAF6]	[MAP3K7IP2 of module 10]
CTAGE5	872	24		[TRAF6]	[]
CYB5A	872	24		[TRAF6]	[]
CYB5B	872	24		[TRAF6]	[]
DCXR	872	24		[TRAF6]	[]
derp12	872	24		[TRAF6]	[]
DUPD1	872	24		[TRAF6]	[]
EIF1AX	872	24		[TRAF6]	[]
EIF3F	872	24		[TRAF6]	[CFLAR of module 16]
EIF3K	872	24		[TRAF6]	[]
EIF4E	872	24		[TRAF6]	[]
EIF4E2	872	24		[TRAF6]	[]
ERLIN1	872	24		[TRAF6]	[]
ESD	872	24		[TRAF6]	[]
FAAP24	872	24		[TRAF6]	[]
FLNB	872	24		[TRAF6]	[FLNA of module 16, MAP3K1 of module 10]
FSCN1	872	24		[TRAF6]	[CFLAR of module 16]
GLT8D3	872	24		[TRAF6]	[RIPK2 of module 10]
GSTM3	872	24		[TRAF6]	[]
GSTO1	872	24		[TRAF6]	[]
HADH	872	24		[TRAF6]	[]
HARS	872	24		[TRAF6]	[]
HMGB2	872	24		[TRAF6]	[]
HMGB3	872	24		[TRAF6]	[]
HNRPDL	872	24		[TRAF6]	[]
HSPA4L	872	24		[TRAF6]	[MAP3K7IP1 of module 10]
IER3IP1	872	24		[TRAF6]	[]
IGF2R	872	24		[TRAF6]	[]
KHSRP	872	24		[TRAF6]	[]
MAP3K7IP3	872	24		[TRAF6]	[MAP3K7 of module 10]
MARCKS	872	24		[TRAF6]	[]
MCM6	872	24		[TRAF6]	[]
MOBKL1B	872	24		[TRAF6]	[]
MRPL13	872	24		[TRAF6]	[]
MRTO4	872	24		[TRAF6]	[]
MT-CO2	872	24		[TRAF6]	[]
NAT13	872	24		[TRAF6]	[]
NEDD8	872	24		[TRAF6]	[CAV1 of module 16]
NHP2	872	24		[TRAF6]	[]
NHP2L1	872	24		[TRAF6]	[]
NPEPPS	872	24		[TRAF6]	[]
NUDT11	872	24		[TRAF6]	[]
NUP155	872	24		[TRAF6]	[]
OR10J1	872	24		[TRAF6]	[]
PAFAH1B2	872	24		[TRAF6]	[]
PAICS	872	24		[TRAF6]	[]
PFKP	872	24		[TRAF6]	[TNFRSF1B of module 10]
PHPT1	872	24		[TRAF6]	[]
PNO1	872	24		[TRAF6]	[]
PNPT1	872	24		[TRAF6]	[]
PPM1G	872	24		[TRAF6]	[]
PREP	872	24		[TRAF6]	[]
PRPSAP1	872	24		[TRAF6]	[]
PSMB2	872	24		[TRAF6]	[]
PSMC5	872	24		[TRAF6]	[NFKB2 of module 10]
PSMD8	872	24		[TRAF6]	[]
RAB10	872	24		[TRAF6]	[]
RANGAP1	872	24		[TRAF6]	[]
RAP1A	872	24		[TRAF6]	[]
RCC1	872	24		[TRAF6]	[]
RCC2	872	24		[TRAF6]	[]
REXO2	872	24		[TRAF6]	[]
RNF126	872	24		[TRAF6]	[MAP3K3 of module 10]
RPA3	872	24		[TRAF6]	[]
RPL35A	872	24		[TRAF6]	[MAP3K1 of module 10]
RTN4	872	24		[TRAF6]	[]
S100A11	872	24		[TRAF6]	[EGFR of module 16]
SDCCAG8	872	24		[TRAF6]	[]
2011-09-01	872	24		[TRAF6]	[]
2009-09-01	872	24		[TRAF6]	[]
SLC16A1	872	24		[TRAF6]	[]
SLIRP	872	24		[TRAF6]	[]
TARSL2	872	24		[TRAF6]	[]
TCEB1	872	24		[TRAF6]	[]
THRAP3	872	24		[TRAF6]	[]
TJP2	872	24		[TRAF6]	[]
TMED10	872	24		[TRAF6]	[]
TMEM109	872	24		[TRAF6]	[]
TPR	872	24		[TRAF6]	[NFKB1 of module 10]
TRAFD1	872	24		[TRAF6]	[]
TUFM	872	24		[TRAF6]	[CFLAR of module 16, TNFRSF1B of module 10]
UBE2D1	872	24		[TRAF6]	[CASP8 of module 16, MAP3K1 of module 10]
UBE2D2	872	24		[TRAF6]	[MAP3K1 of module 10]
UBE2D3	872	24		[TRAF6]	[MAP3K1 of module 10]
UBE2D4	872	24		[TRAF6]	[MAP3K1 of module 10]
UBE2L3	872	24		[TRAF6]	[CASP8 of module 16]
UBE2V2	872	24		[TRAF6]	[]
UEVLD	872	24		[TRAF6]	[]
UK114	872	24		[TRAF6]	[]
VDAC2	872	24		[TRAF6]	[]
VPS35	872	24		[TRAF6]	[]
VTA1	872	24		[TRAF6]	[]
ZNF675	872	24		[TRAF6]	[]
UBE2E1	872	24		[TRAF6]	[MAP3K1 of module 10]
CCL20	872	24		[TRAF6]	[]
SPHK1	872	24		[TRAF6]	[]
PSMC2	1335.26	24		[TRAF6, IKBKE]	[MYC of module 6]
PSMD7	1335.26	24		[TRAF6, IKBKE]	[NFKB2 of module 10]
PSMD6	1335.26	24		[TRAF6, IKBKE]	[CASP4 of module 6]
PSMD3	1335.26	24		[TRAF6, IKBKE]	[NFKB2 of module 10, MYC of module 6]
PSMD12	1335.26	24		[TRAF6, IKBKE]	[]
ATP5F1	1335.26	24		[TRAF6, IKBKE]	[]
LRRC59	1335.26	24		[TRAF6, IKBKE]	[EGFR of module 16, TNFRSF1A of module 10]
RAB5C	1335.26	24		[TRAF6, IKBKE]	[]
AK2	1335.26	24		[TRAF6, IKBKE]	[]
AKR1B1	1335.26	24		[TRAF6, IKBKE]	[]
ANXA2	1335.26	24		[TRAF6, IKBKE]	[]
ATP5O	1335.26	24		[TRAF6, IKBKE]	[IKBKG of module 10]
BPNT1	1335.26	24		[TRAF6, IKBKE]	[]
CACYBP	1335.26	24		[TRAF6, IKBKE]	[]
CBR1	1335.26	24		[TRAF6, IKBKE]	[]
EEF1D	1335.26	24		[TRAF6, IKBKE]	[RIPK3 of module 10]
EIF3J	1335.26	24		[TRAF6, IKBKE]	[]
EIF4G1	1335.26	24		[TRAF6, IKBKE]	[]
ETFA	1335.26	24		[TRAF6, IKBKE]	[MYC of module 6]
FABP5	1335.26	24		[TRAF6, IKBKE]	[RIPK2 of module 10]
GNB2	1335.26	24		[TRAF6, IKBKE]	[RIPK3 MAP3K3 of module 10]
MAT2A	1335.26	24		[TRAF6, IKBKE]	[]
MSN	1335.26	24		[TRAF6, IKBKE]	[]
NP	1335.26	24		[TRAF6, IKBKE]	[TP53 of module 8]
NUDT21	1335.26	24		[TRAF6, IKBKE]	[MAP3K7 of module 10]
PA2G4	1335.26	24		[TRAF6, IKBKE]	[ERBB3 of module 16]
PCBP1	1335.26	24		[TRAF6, IKBKE]	[MYC of module 6]
PDIA4	1335.26	24		[TRAF6, IKBKE]	[]
PGD	1335.26	24		[TRAF6, IKBKE]	[]
PHB2	1335.26	24		[TRAF6, IKBKE]	[RIPK2 RELA of module 10]
PRKCSH	1335.26	24		[TRAF6, IKBKE]	[]
PSMA1	1335.26	24		[TRAF6, IKBKE]	[MYC of module 6]
PSMA6	1335.26	24		[TRAF6, IKBKE]	[NFKB2 RIPK2 of module 10]
PSMB4	1335.26	24		[TRAF6, IKBKE]	[MYC of module 6]
PSMC4	1335.26	24		[TRAF6, IKBKE]	[MYC of module 6]
PSMD14	1335.26	24		[TRAF6, IKBKE]	[]
PTGES3	1335.26	24		[TRAF6, IKBKE]	[]
RPL18A	1335.26	24		[TRAF6, IKBKE]	[]
RPL36	1335.26	24		[TRAF6, IKBKE]	[RIPK2 of module 10, TNFRSF14 of module 4]
SAE1	1335.26	24		[TRAF6, IKBKE]	[TP53 of module 8]
SET	1335.26	24		[TRAF6, IKBKE]	[IKBKG of module 10]
ST13	1335.26	24		[TRAF6, IKBKE]	[MAP3K3 of module 10, TNFRSF14 of module 4]
TAGLN2	1335.26	24		[TRAF6, IKBKE]	[]
TARS	1335.26	24		[TRAF6, IKBKE]	[]
TFRC	1335.26	24		[TRAF6, IKBKE]	[]
TSN	1335.26	24		[TRAF6, IKBKE]	[]
UBE2M	1335.26	24		[TRAF6, IKBKE]	[CAV1 of module 16]
UCHL1	1335.26	24		[TRAF6, IKBKE]	[]
YA61	1335.26	24		[TRAF6, IKBKE]	[RIPK2 of module 10]
MYD88	5564.73	25		[IL1RL1, IRAK2, IRAK3, IRAK4, IRAK1, SPOP, STAP2, TIRAP, TLR5, TLR4]	[FADD of module 16, IKBKB of module 10, TLR2 of module 13]
SPOP	872	25		[MYD88]	[]
STAP2	872	25		[MYD88]	[IKBKB of module 10]
TLR5	872	25		[MYD88]	[]
TIRAP	1379.6	25		[MYD88, IRAK2, TLR4]	[]
TLR4	2610	25		[MYD88, LY96, EBI-1539279, TIRAP]	[EGFR of module 16]
LY96	872	25		[TLR4]	[]
EBI-1539279	872	25		[TLR4]	[]
IRAK2	5277.67	25		[MYD88, TRAF6, IRAK1, IRAK3, TIRAP, MME]	[]
IRAK3	2201.4	25		[MYD88, TRAF6, IRAK1, IRAK2]	[]
IRAK1	4028.87	25		[MYD88, TRAF6, IL1R1, IRAK2, IRAK3, PELI3, IRAK4, PELI1, PELI2]	[MAP3K7IP1 UBC of module 10, MYC of module 6]
PELI2	872	25		[IRAK1]	[]
IRAK4	872	25		[MYD88, IRAK1]	[]
PELI3	872	25		[TRAF6, IRAK1]	[MAP3K7 MAP3K14 of module 10]
PELI1	872	25		[TRAF6, IRAK1]	[]
IL1RL1	2201.4	25		[MYD88, TRAF6]	[]
DNAJB12	872	25		[MME]	[TNFRSF1A of module 10]
MME	1742	25		[IRAK2, DNAJB12]	[MYH9 of module 10]
IL1R1	2626.8	25		[TRAF6, IRAK1, IL1RN, IL1B, TICAM2]	[MAP3K14 of module 10]
IL1RN	872	25		[IL1R1]	[]
IL1B	872	25		[IL1R1]	[CASP1 of module 15]
TICAM2	2608	25		[TRAF6, IL1RAP, IL1R1]	[]
IL1RAP	1742	25		[TICAM2, PRPF40A]	[]
PRPF40A	872	25		[IL1RAP]	[PTPRF of module 1]
ACTR2	872	26		[TRAF6, CD44]	[WAS of module 16]
CD44	3477	26		[TRAF6, CD9, ACTR2, ACTR3, WASL, SCYL3]	[ERBB2 of module 16]
CD9	872	26		[CD44]	[]
WASL	872	26		[CD44]	[LCK of module 16]
SCYL3	872	26		[CD44]	[]
ACTR3	872	26		[TRAF6, CD44]	[WAS of module 16]
TNFAIP3	4340	27		[TRAF6, TICAM1, KRR1, LAPTM5, RNF11, TAX1BP1]	[IKBKG TNIP2 UBC TNIP1 of module 10]
TICAM1	872	27		[TNFAIP3]	[]
KRR1	872	27		[TNFAIP3]	[]
LAPTM5	872	27		[TNFAIP3]	[]
RNF11	872	27		[TNFAIP3]	[PTPRC of module 16, IKBKG of module 10]
TAX1BP1	872	27		[TNFAIP3, TRAF6]	[]

## Sheet: module6
Module 6
Proteins: 252
Submodules: 4
Name	Traffic	Submodule	Submodule label	Intra-module links	Inter-module links	Comments
XRCC6	1966	28		[MYC, NOTCH1]	[PRKDC of module 10, TP53 of module 8]
NOTCH1	2983	28		[FBXW7, JAG1, MAML1, SNW1, XRCC6, RBPJ, G22P1]	[GFI1B of module 16, NFKB1 REL UBA52 of module 10, HIF1A of module 7, XIAP of module 4]
JAG1	502	28		[NOTCH1]	[]
MAML1	502	28		[NOTCH1]	[]
SNW1	502	28		[NOTCH1]	[]
RBPJ	502	28		[NOTCH1]	[]
G22P1	502	28		[NOTCH1]	[]
FBXW7	1966	28		[MYC, NOTCH1]	[NFKB2 of module 10]
CHD4	1003	29		[MYC, HDAC1, USP36, XRN1]	[]
USP36	502	29		[CHD4]	[]
HDAC1	502	29		[MYC, CHD4]	[NFKB1 RELA of module 10, DAXX TP53 of module 8, PPP2R1B of module 3]
XRN1	502	29		[MYC, CHD4]	[]
DDX24	502	30		[MYC]	[FADD of module 16]
MYC	62479	30		[EP400, MXI1, MYCBP2, PFDN5, SUPT3H, TADA2L, GCN5L2, MAX, CDC6, TAF12, TAF9, TRRAP, 4xebox_dna, AP2S1, cdk4_human_dna, FBXW7, FBXW8, HELLS, MCM7, AASS, ABCB7, ACACA, ACOT8, ACTL6A, AKAP8, ALDH18A1, ALDH1B1, AP2A1, AP3D1, ARCN1, ARF4, ARHGEF2, ARL1, ARMC6, ASS1, ATP5C1, ATP5J2, ATP6V1H, BCR, BTAF1, CEPT1, CHD4, CHD5, CHTF18, COPB2, COPG, COPG2, CPSF1, CYR61, DCTN1, DDX1, DDX20, DDX24, DDX52, DHX15…	[DNAJA3 GTF2I of module 16, IRAK1 CTPS ETFA GANAB IGF2BP1 LRPPRC PCBP1 PRPF8 PSMA1 PSMA2 PSMB3 PSMB4 PSMC1 PSMC2 PSMC4 PSMC6 PSMD2 PSMD3 RFC5 TRIM28 XPO5 MYCBP of module 5, UBA52 RUVBL2 DSP EFTUD2 KIAA1967 AKAP8L ATP1A1 ATP2A2 C1QBP CCT2 CCT3 CCT4 CCT5 CCT6A CCT8 DDX3X EPPK1 GCN1L1 GEMIN4 HADHB HSPH1 IKBKAP IPO7 IQGAP1 IQGAP2 IRS4 MARS MATR3 MYBBP1A MYO1B NCL NONO PDCD11 PRKDC RUVBL1 SEC61A1 SKP1…
EP400	502	30		[MYC]	[]
MXI1	502	30		[MYC]	[]
MYCBP2	502	30		[MYC]	[]
PFDN5	502	30		[MYC]	[IKBKE of module 5]
SUPT3H	502	30		[MYC]	[]
TADA2L	502	30		[MYC]	[]
GCN5L2	502	30		[MYC]	[]
MAX	502	30		[MYC]	[]
CDC6	502	30		[MYC]	[]
TAF12	502	30		[MYC]	[]
TAF9	502	30		[MYC]	[TP53 of module 8]
TRRAP	502	30		[MYC]	[]
4xebox_dna	502	30		[MYC]	[]
AP2S1	502	30		[MYC]	[]
cdk4_human_dna	502	30		[MYC]	[]
FBXW8	502	30		[MYC]	[]
HELLS	502	30		[MYC]	[]
MCM7	502	30		[MYC]	[TRAF6 of module 5, IKBKG NFKBIA of module 10]
AASS	502	30		[MYC]	[]
ABCB7	502	30		[MYC]	[]
ACACA	502	30		[MYC]	[]
ACOT8	502	30		[MYC]	[]
ACTL6A	502	30		[MYC]	[MAP3K8 of module 10]
AKAP8	502	30		[MYC]	[]
ALDH18A1	502	30		[MYC]	[]
ALDH1B1	502	30		[MYC]	[]
AP2A1	502	30		[MYC]	[TRAF6 of module 5]
AP3D1	502	30		[MYC]	[]
ARCN1	502	30		[MYC]	[]
ARF4	502	30		[MYC]	[]
ARHGEF2	502	30		[MYC]	[NFKBIE of module 10]
ARL1	502	30		[MYC]	[]
ARMC6	502	30		[MYC]	[]
ASS1	502	30		[MYC]	[]
ATP5C1	502	30		[MYC]	[EGFR of module 16]
ATP5J2	502	30		[MYC]	[TRAF6 of module 5]
ATP6V1H	502	30		[MYC]	[]
BCR	502	30		[MYC]	[TP53 of module 8]
BTAF1	502	30		[MYC]	[]
CEPT1	502	30		[MYC]	[]
CHD5	502	30		[MYC]	[]
CHTF18	502	30		[MYC]	[]
COPB2	502	30		[MYC]	[TNFRSF10D of module 5, NFKB1 of module 10]
COPG	502	30		[MYC]	[TRAF6 of module 5]
COPG2	502	30		[MYC]	[]
CPSF1	502	30		[MYC]	[]
CYR61	502	30		[MYC]	[]
DDX1	502	30		[MYC]	[]
DDX20	502	30		[MYC]	[]
DDX52	502	30		[MYC]	[]
DHX15	502	30		[MYC]	[]
DHX37	502	30		[MYC]	[]
DIAPH3	502	30		[MYC]	[]
DIMT1L	502	30		[MYC]	[]
DNAJA2	502	30		[MYC]	[EGFR of module 16]
DNAJB6	502	30		[MYC]	[]
DNM2	502	30		[MYC]	[]
DYNC1H1	502	30		[MYC]	[TRAF6 of module 5, NFKB2 IKBKG of module 10]
ECT2	502	30		[MYC]	[]
EIF4A1	502	30		[MYC]	[]
EIF4ENIF1	502	30		[MYC]	[]
ERCC3	502	30		[MYC]	[]
EXOC1	502	30		[MYC]	[]
EXOC3	502	30		[MYC]	[]
EXOC4	502	30		[MYC]	[]
FANCD2	502	30		[MYC]	[TRAF6 of module 5, TNFRSF1A TNFRSF1B of module 10]
FANCI	502	30		[MYC]	[IKBKE of module 5, TNFRSF1A TNFRSF1B of module 10]
FASTKD2	502	30		[MYC]	[TRAF6 of module 5]
FBL	502	30		[MYC]	[CFLAR of module 16, CD40 of module 5, RELA MAP3K14 of module 10]
GCDH	502	30		[MYC]	[]
GNL3	502	30		[MYC]	[TP53 of module 8]
GSG2	502	30		[MYC]	[]
GTF3C2	502	30		[MYC]	[]
GTF3C3	502	30		[MYC]	[]
GTF3C4	502	30		[MYC]	[]
HDAC2	502	30		[MYC]	[IKBKE of module 5, DAXX of module 8]
HEATR1	502	30		[MYC]	[]
HEATR3	502	30		[MYC]	[TRAF6 of module 5]
HIST1H2BL	502	30		[MYC]	[]
HNRNPA0	502	30		[MYC]	[]
HNRNPF	502	30		[MYC]	[EGFR of module 16, NFKB1 of module 10]
HNRNPK	502	30		[MYC]	[EGFR of module 16]
HUWE1	502	30		[MYC]	[TP53 of module 8]
IDH3A	502	30		[MYC]	[IKBKG of module 10]
IDH3B	502	30		[MYC]	[]
IDH3G	502	30		[MYC]	[]
IGF2BP2	502	30		[MYC]	[]
ILVBL	502	30		[MYC]	[]
INTS1	502	30		[MYC]	[]
IPO11	502	30		[MYC]	[TRAF2 of module 10]
IPO13	502	30		[MYC]	[]
IPO4	502	30		[MYC]	[]
IPO9	502	30		[MYC]	[IKBKG of module 10]
IQGAP3	502	30		[MYC]	[]
KIAA1524	502	30		[MYC]	[]
KPNA2	502	30		[MYC]	[]
KPNA4	502	30		[MYC]	[NFKB1 of module 10]
KPNB1	502	30		[MYC]	[EGFR of module 16, TRAF6 of module 5, TNFRSF1B TRADD of module 10]
LAS1L	502	30		[MYC]	[]
LBR	502	30		[MYC]	[]
LMNA	502	30		[MYC]	[]
LONP1	502	30		[MYC]	[MAP3K3 of module 10]
MAGED2	502	30		[MYC]	[]
MAPKAP1	502	30		[MYC]	[]
METTL13	502	30		[MYC]	[]
MKLN1	502	30		[MYC]	[]
MMS19	502	30		[MYC]	[]
MOGS	502	30		[MYC]	[]
MRPS22	502	30		[MYC]	[]
MRPS34	502	30		[MYC]	[]
MSH2	502	30		[MYC]	[IKBKG of module 10]
MSH3	502	30		[MYC]	[]
MYO5A	502	30		[MYC]	[]
MYO5C	502	30		[MYC]	[]
MYO9A	502	30		[MYC]	[]
MYO9B	502	30		[MYC]	[]
NCAPD3	502	30		[MYC]	[]
NCAPG2	502	30		[MYC]	[]
NDUFA5	502	30		[MYC]	[]
NDUFA8	502	30		[MYC]	[]
NDUFS1	502	30		[MYC]	[]
NDUFS2	502	30		[MYC]	[]
NDUFS3	502	30		[MYC]	[]
NEK9	502	30		[MYC]	[]
NOC2L	502	30		[MYC]	[]
NOL11	502	30		[MYC]	[]
NOL9	502	30		[MYC]	[]
NOP56	502	30		[MYC]	[]
NUP133	502	30		[MYC]	[]
NUP153	502	30		[MYC]	[]
NUP188	502	30		[MYC]	[]
NUP205	502	30		[MYC]	[]
OAT	502	30		[MYC]	[TRAF6 of module 5]
OPA1	502	30		[MYC]	[]
P4HA1	502	30		[MYC]	[]
PDS5A	502	30		[MYC]	[]
PDS5B	502	30		[MYC]	[]
PELO	502	30		[MYC]	[]
PGAP1	502	30		[MYC]	[]
PIAS2	502	30		[MYC]	[TP53 of module 8]
PLK1	502	30		[MYC]	[TP53 of module 8]
PLOD3	502	30		[MYC]	[]
POLD1	502	30		[MYC]	[]
POLE	502	30		[MYC]	[]
POLR1A	502	30		[MYC]	[]
POLR2A	502	30		[MYC]	[]
POLR2B	502	30		[MYC]	[]
PPP6C	502	30		[MYC]	[NFKBIE of module 10]
PPT1	502	30		[MYC]	[]
PRPF6	502	30		[MYC]	[]
PSMA4	502	30		[MYC]	[TRAF6 of module 5]
PSMA5	502	30		[MYC]	[NFKBIE of module 10]
PSMA7	502	30		[MYC]	[IKBKE of module 5, RIPK2 of module 10]
PSMB5	502	30		[MYC]	[TRAF6 of module 5, NFKB2 RIPK2 of module 10]
PSMC3	502	30		[MYC]	[TRAF6 of module 5]
PSMD4	502	30		[MYC]	[TRAF6 of module 5]
PSME4	502	30		[MYC]	[]
PTGES2	502	30		[MYC]	[]
PTPN14	502	30		[MYC]	[]
RANBP2	502	30		[MYC]	[]
RFC1	502	30		[MYC]	[]
RFC2	502	30		[MYC]	[]
RFC3	502	30		[MYC]	[]
RNGTT	502	30		[MYC]	[]
RNH1	502	30		[MYC]	[]
RPN1	502	30		[MYC]	[IKBKE of module 5, IKBKG of module 10]
RPN2	502	30		[MYC]	[]
RPP30	502	30		[MYC]	[]
SARS	502	30		[MYC]	[]
SHOC2	502	30		[MYC]	[]
SKIV2L	502	30		[MYC]	[]
SLC25A11	502	30		[MYC]	[TNFRSF1B of module 10]
SLC25A12	502	30		[MYC]	[]
SLC25A13	502	30		[MYC]	[]
SLIT2	502	30		[MYC]	[]
SMARCA5	502	30		[MYC]	[]
SMARCAD1	502	30		[MYC]	[]
SP1	502	30		[MYC]	[TP53 of module 8]
SPTLC1	502	30		[MYC]	[]
SQRDL	502	30		[MYC]	[]
SR140	502	30		[MYC]	[]
STAG2	502	30		[MYC]	[]
SUCLG1	502	30		[MYC]	[]
TMEM33	502	30		[MYC]	[IKBKE of module 5]
TMPO	502	30		[MYC]	[]
TNPO3	502	30		[MYC]	[]
TOP1	502	30		[MYC]	[PRKDC of module 10]
TOP2A	502	30		[MYC]	[]
TRM1L	502	30		[MYC]	[]
TTC27	502	30		[MYC]	[]
TUBA4A	502	30		[MYC]	[EGFR of module 16]
TUBG1	502	30		[MYC]	[]
TUBGCP2	502	30		[MYC]	[NFKB2 of module 10]
TUBGCP4	502	30		[MYC]	[]
UBE3C	502	30		[MYC]	[]
UNC45A	502	30		[MYC]	[]
UTP15	502	30		[MYC]	[]
WDR5	502	30		[MYC]	[]
WDR77	502	30		[MYC]	[]
XPO7	502	30		[MYC]	[IKBKG of module 10]
YWHAQ	502	30		[MYC]	[EGFR of module 16, MAP3K3 of module 10, MAP3K5 of module 8]
ZNF121	502	30		[MYC]	[]
ZNF281	502	30		[MYC]	[]
nt_006713_14_human	502	30		[MYC]	[]
RFC4	502	30		[MYC]	[]
SKP2	502	30		[MYC]	[]
SRP14	502	30		[MYC]	[IKBKE of module 5]
AXIN1	502	30		[MYC]	[]
ARF1	502	30		[MYC]	[]
CASP4	6951	31		[COPE, CTNNBIP1, DCTN1, GSN, HEATR2, IARS2, LOC51035, LSM10, MDN1, MSH6, MTHFD1L, MYCBPAP, NUP93, PSMB1, PTPLAD1, SLC25A1, SMC1A, SMC2, SMC3, SMC4, SNRNP200, SNRPA1, TMEM147, UMPS, USP9X, VDAC3, HIGD1A, KIAA0776]	[EIF2S3 VDAC1 PSMD6 of module 5, GCN1L1 SSR4 of module 10, CDK2 of module 7, CCDC59 SLC25A22 SRPRB of module 4, NOD2 of module 15]
COPE	502	31		[CASP4]	[]
CTNNBIP1	502	31		[CASP4]	[]
GSN	502	31		[CASP4]	[]
IARS2	502	31		[CASP4]	[]
LOC51035	502	31		[CASP4]	[]
LSM10	502	31		[CASP4]	[]
MYCBPAP	502	31		[CASP4]	[]
PTPLAD1	502	31		[CASP4]	[TNFRSF1B of module 10]
SNRPA1	502	31		[CASP4]	[IKBKE of module 5]
TMEM147	502	31		[CASP4]	[]
UMPS	502	31		[CASP4]	[]
VDAC3	502	31		[CASP4]	[IKBKE of module 5]
KIAA0776	502	31		[CASP4]	[]
DCTN1	918.267	31		[CASP4, MYC]	[]
HEATR2	918.267	31		[CASP4, MYC]	[]
MDN1	918.267	31		[CASP4, MYC]	[]
MSH6	918.267	31		[CASP4, MYC]	[]
MTHFD1L	918.267	31		[CASP4, MYC]	[]
NUP93	918.267	31		[CASP4, MYC]	[]
PSMB1	918.267	31		[CASP4, MYC]	[IKBKE of module 5, TNFRSF14 of module 4]
SLC25A1	918.267	31		[CASP4, MYC]	[TNFRSF1B of module 10]
SMC1A	918.267	31		[CASP4, MYC]	[]
SMC2	918.267	31		[CASP4, MYC]	[TNFRSF10D of module 5, IKBKG of module 10]
SMC3	918.267	31		[CASP4, MYC]	[]
SMC4	918.267	31		[CASP4, MYC]	[IKBKE of module 5, IKBKG of module 10]
SNRNP200	918.267	31		[CASP4, MYC]	[IKBKE of module 5]
USP9X	918.267	31		[CASP4, MYC]	[NFKB2 MAP3K1 of module 10]
HIGD1A	918.267	31		[CASP4, MYC]	[]

## Sheet: module7
Module 7
Proteins: 127
Submodules: 10
Name	Traffic	Submodule	Submodule label	Intra-module links	Inter-module links	Comments
CFTR	990	32		[SORL1, HCLS1]	[PRKDC of module 10, VCP of module 4]
SORL1	1229	32		[CFTR, GGA2, GGA1]	[]
GGA2	852	32		[SORL1, SORT1]	[]
CDK2	2140	32		[EP300, SORT1]	[CASP4 of module 6]
SORT1	1919	32		[CDK2, GGA2, GGA1]	[]
GGA1	852	32		[SORL1, SORT1]	[]
HCLS1	750	32		[CFTR, QKI, SH2D4A]	[LYN of module 16]
QKI	252	32		[HCLS1]	[]
SH2D4A	252	32		[HCLS1]	[]
STK16	252	33		[HNF4A]	[IKBKE of module 5]
HNF4A	1494.5	33		[EXT2, PABPC4, RAD50, SNCG, STK16, CITED2, SREBF2]	[]
EXT2	252	33		[HNF4A]	[]
PABPC4	252	33		[HNF4A]	[TNFRSF10D IKBKE of module 5]
RAD50	252	33		[HNF4A]	[]
SNCG	252	33		[HNF4A]	[]
CITED2	820.607	33		[EP300, HNF4A]	[]
SREBF2	1121.89	33		[CREBBP, HNF4A]	[]
EP300	6138.01	34		[IFNAR2, NCOA3, YY1, ETV4, HIF1A, CITED2, EPAS1, KAT2B, nt_022184_14_human, POU3F2, TFAP2A, ZBTB17, IFNAR1, PPARG, CDK2, TCF4, CREB1, CCNT1, GTF2B, HIPK2, ING2, STRAP, RUNX1]	[RELA NAP1L1 of module 10, ESR1 ABL1 of module 16, TP53 MDM2 TP73 of module 8, COPS6 of module 14, MYC of module 6]
YY1	252	34		[EP300]	[MYC of module 6]
ETV4	252	34		[EP300]	[]
EPAS1	252	34		[EP300]	[]
nt_022184_14_human	252	34		[EP300]	[MYC of module 6]
POU3F2	252	34		[EP300]	[]
TFAP2A	252	34		[EP300]	[]
ZBTB17	252	34		[EP300]	[MYC of module 6]
PPARG	252	34		[EP300]	[]
TCF4	252	34		[EP300]	[]
CCNT1	252	34		[EP300]	[TP73 of module 8]
HIPK2	252	34		[EP300]	[TP53 of module 8]
ING2	252	34		[EP300]	[TP53 of module 8]
STRAP	252	34		[EP300]	[TRAF6 IKBKE of module 5]
HIF1A	387.357	34		[CREBBP, EP300]	[VCP of module 4, NOTCH1 of module 6]
KAT2B	387.357	34		[CREBBP, EP300]	[TP53 of module 8]
CREB1	387.357	34		[CREBBP, EP300]	[]
GTF2B	387.357	34		[CREBBP, EP300]	[RELA of module 10]
CREBBP	6402.82	35		[IFNAR2, NCOA3, SREBF1, CREB1, GATA2, MYBL1, IRF5, IL8, KAT2B, MTDH, NCOA1, NCOA2, NCOA6, NMI, STAT5A, STAT5B, TRIM21, HTT, RPA2, SREBF2, CRTC2, GTF2B, HIF1A, IRF3, PCAF, Q6ZTM8, RUNX1]	[IKBKG RELA RUVBL1 CHUK IKBKB NAP1L1 of module 10, KHDRBS1 LDLR of module 16, DAXX TP53 of module 8, SMAD2 of module 14]
SREBF1	252	35		[CREBBP]	[]
GATA2	252	35		[CREBBP]	[]
MYBL1	252	35		[CREBBP]	[]
IRF5	252	35		[CREBBP]	[]
IL8	252	35		[CREBBP]	[RELA of module 10]
MTDH	252	35		[CREBBP]	[RELA of module 10]
NCOA2	252	35		[CREBBP]	[]
NCOA6	252	35		[CREBBP]	[GHR of module 16]
STAT5A	252	35		[CREBBP]	[PDGFRB of module 16]
STAT5B	252	35		[CREBBP]	[EGFR of module 16]
TRIM21	252	35		[CREBBP]	[]
HTT	252	35		[CREBBP]	[TP53 of module 8]
RPA2	252	35		[CREBBP]	[PRKDC of module 10]
CRTC2	252	35		[CREBBP]	[]
IRF3	252	35		[CREBBP]	[TBK1 of module 10]
PCAF	252	35		[CREBBP]	[RELA of module 10]
Q6ZTM8	252	35		[CREBBP]	[]
RUNX1	387.357	35		[CREBBP, EP300]	[]
NCOA3	1666.36	36		[ATAD2, CREBBP, EP300, PSME3, PSMB9, MAPK14, NCOA1, RARA]	[IKBKG RELA CHUK IKBKB of module 10, ESR1 of module 16, ALB of module 15]
ATAD2	252	36		[NCOA3]	[]
PSME3	252	36		[NCOA3]	[NFKBIE of module 10, TP53 of module 8, IKBKE of module 5]
PSMB9	252	36		[NCOA3]	[]
MAPK14	252	36		[NCOA3]	[MAP3K7IP1 of module 10]
RARA	252	36		[NCOA3]	[]
NCOA1	252	36		[NCOA3, CREBBP]	[]
IFNAR2	5970.12	37		[IFNA8, IFNB1, IFNA1, IFNA2, IFNA5, IFNAR1, CREBBP, GNB2L1, EP300, IRF9, STAT2, USP18, JAK1]	[]
IFNAR1	1049.38	37		[IFNAR2, EP300, IFNA8, IFNB1, JAK1, IFNA2]	[TYK2 of module 16]
IFNA8	252	37		[IFNAR2, IFNAR1]	[]
IFNB1	252	37		[IFNAR2, IFNAR1]	[]
IFNA2	252	37		[IFNAR2, IFNAR1]	[]
JAK1	3513.48	37		[IL6R, IL6ST, IFNAR2, IFNAR1, ARRB1, ATIC, EIF2C4, ELF3, STAM2, BRCA1]	[PLAUR ERBB2 GRB2 of module 16, PRKCA of module 2, IL2RB of module 9, EIF4A2 of module 14]
ARRB1	252	37		[JAK1]	[NFKBIA MAP3K1 MYH9 of module 10, FLNA of module 16, MAP3K5 of module 8, TRAF6 of module 5]
ATIC	252	37		[JAK1]	[TRAF6 IKBKE of module 5]
IFNA1	252	37		[IFNAR2]	[]
IFNA5	252	37		[IFNAR2]	[]
GNB2L1	252	37		[IFNAR2]	[IKBKG of module 10]
USP18	252	37		[IFNAR2]	[IKBKG of module 10]
EIF2C4	252	37		[JAK1]	[]
ELF3	252	37		[JAK1]	[]
STAM2	252	37		[JAK1]	[EGFR of module 16]
BRCA1	252	37		[JAK1]	[TP53 of module 8, MYC of module 6]
STAT1	6240.86	38		[IFNGR1, GSTK1, LMO2, NMI, PTP4A3, EIF1AD, IRF9, LPLUNC3, SMARCB1, STAT2, UBE2F]	[ARRB2 of module 10, ERBB2 of module 16]
LMO2	252	38		[STAT1]	[]
PTP4A3	252	38		[STAT1]	[]
EIF1AD	252	38		[STAT1]	[]
LPLUNC3	252	38		[STAT1]	[]
UBE2F	252	38		[STAT1]	[TYK2 of module 16]
NMI	2934.19	38		[CREBBP, STAT1]	[MYC of module 6]
IRF9	1594.5	38		[IFNAR2, STAT1]	[]
SMARCB1	4441.86	38		[STAT1, NCOR1]	[]
STAT2	1594.5	38		[IFNAR2, STAT1]	[]
IFNGR1	502	38		[IFNG, STAT1]	[]
IFNG	252	38		[IFNGR1]	[]
GSTK1	502	38		[STAT1, OGFR]	[]
OGFR	252	38		[GSTK1]	[]
ERAP1	252	39		[IL6R]	[TNFRSF1A of module 10]
IL6R	955.071	39		[IL6, LOC541472, ERAP1, JAK1]	[]
ZBTB16	1167.67	39		[IL6, NCOR1]	[TRAF2 MAP3K3 of module 10, HBXIP of module 14]
IL6	1254.14	39		[IL6R, IL6ST, ZBTB16]	[SH3GL2 of module 16]
CNTF	332	39		[IL6ST, LIFR]	[CNTFR of module 16]
LIFR	255	39		[LIF, CNTF, OSM]	[]
LOC541472	265.333	39		[IL6R, IL6ST, OSM]	[]
OSM	338	39		[IL6ST, LIFR, LOC541472]	[]
IL6ST	1914.07	39		[IL6, LOC541472, IL11, JAK1, OSM, LIF, CNTF]	[TYK2 of module 16]
IL11	252	39		[IL6ST]	[]
LIF	332	39		[IL6ST, LIFR]	[]
NCOR1	5774.86	40		[ZBTB6, BCL6, RUNX1T1, TCF12, ZBTB16, EBI-1264387, HDAC3, LIN54, DACH1, HDAC9, SF3A1, SF3B3, SKI, SMARCB1, SMARCC2, SRCAP, NCOR2, RDBP, ZMYND11, DHX30, BAG1, NR2E3, RBBP7]	[ATXN1 of module 16, SMARCA4 SMARCC1 of module 8, SKIL of module 1, TRIM28 of module 5]
ZBTB6	252	40		[NCOR1]	[]
RUNX1T1	252	40		[NCOR1]	[]
TCF12	252	40		[NCOR1]	[]
EBI-1264387	252	40		[NCOR1]	[]
HDAC3	252	40		[NCOR1]	[RELA of module 10]
LIN54	252	40		[NCOR1]	[]
DACH1	252	40		[NCOR1]	[]
HDAC9	252	40		[NCOR1]	[]
SF3A1	252	40		[NCOR1]	[TNFRSF10D IKBKE of module 5]
SF3B3	252	40		[NCOR1]	[CFLAR of module 16, TNFRSF10D of module 5, MYC of module 6]
SKI	252	40		[NCOR1]	[]
SMARCC2	252	40		[NCOR1]	[MAP3K3 of module 10, MYC of module 6]
SRCAP	252	40		[NCOR1]	[]
NCOR2	252	40		[NCOR1]	[]
RDBP	252	40		[NCOR1]	[]
ZMYND11	252	40		[NCOR1]	[]
DHX30	252	40		[NCOR1]	[]
BAG1	252	40		[NCOR1]	[]
NR2E3	252	40		[NCOR1]	[]
RBBP7	252	40		[NCOR1]	[TRAF6 IKBKE of module 5]
BCL6	994	41		[TNFRSF8, CACNA1A, NCOR1]	[EPHB6 of module 8]
CACNA1A	252	41		[BCL6]	[]
TNFRSF8	502	41		[TNFSF8, BCL6]	[]
TNFSF8	252	41		[TNFRSF8]	[]

## Sheet: module8
Module 8
Proteins: 265
Submodules: 12
Name	Traffic	Submodule	Submodule label	Intra-module links	Inter-module links	Comments
YWHAZ	8001.2	42		[MAP3K5, TP53, PRLR, NFATC1, TKT, AKAP13, HDAC7A]	[IKBKG MAP3K3 PRKDC of module 10, FLNA EGFR MET of module 16, VCP of module 4]
OGT	528	42		[NFATC1]	[RELA of module 10, CD40 of module 5]
NFATC1	1054	42		[OGT, YWHAZ]	[]
PRLR	1471.95	42		[GH1, NEK3, YWHAZ, YWHAG]	[VAV2 of module 16]
NEK3	528	42		[PRLR]	[]
GH1	543.067	42		[PRLR, TKT]	[GHR of module 16]
TKT	2958.08	42		[ACTR6, EIF1B, FBXO11, FTSJ1, GABARAPL2, GH1, YWHAZ]	[HLA-B MCC of module 4, TNFRSF10D IKBKE of module 5, VHL of module 15]
ACTR6	528	42		[TKT]	[]
EIF1B	528	42		[TKT]	[]
FTSJ1	528	42		[TKT]	[]
GABARAPL2	528	42		[TKT]	[]
FBXO11	1634.38	42		[TP53, TKT]	[]
MAP3K5	8100.33	43		[DAXX, AKT1, EBI-1108795, GSTP1, MAP3K6, SFN, YWHAB, YWHAH, YWHAZ, DAB2IP, MAP3K2, MAP2K7]	[TRAF2 YWHAE ARRB2 MAP3K3 of module 10, FAS of module 16, ARRB1 of module 7, YWHAQ of module 6, APP of module 15]
GSTP1	528	43		[MAP3K5]	[TRAF2 of module 10]
MAP3K6	528	43		[MAP3K5]	[]
DAB2IP	528	43		[MAP3K5]	[]
MAP3K2	528	43		[MAP3K5]	[MAP3K3 of module 10]
MAP2K7	528	43		[MAP3K5]	[MAP3K7 MAP3K1 of module 10, CFLAR of module 16]
EBI-1108795	2036.2	43		[MAP3K5, EPHA1, EPHB3]	[MAP3K1 of module 10, ALK of module 16]
EPHA1	528	43		[EBI-1108795]	[]
EPHB3	1186.76	43		[EBI-1108795, RBL1, MLLT4]	[]
RBL1	528	43		[EPHB3]	[]
SAT1	1609.8	43		[TP53, EPHB6]	[]
EPHB6	1105.96	43		[SAT1, MLLT4]	[BCL6 of module 7]
MLLT4	719.382	43		[EPHB6, EPHB3]	[]
BCL2	3333.91	44		[SIVA1, TP53, BID, BAX, BAD]	[CASP8 of module 16]
BAX	3004.29	44		[KCNA3, BCL2L2, BCL2, BCL2L1, MCL1, BAK1, PRKCE, HN, BCL2L11, SFN]	[UBA52 of module 10]
KCNA3	528	44		[BAX]	[]
PRKCE	528	44		[BAX]	[PRKCA of module 2]
HN	528	44		[BAX]	[]
MCL1	720.747	44		[IER3, BID, BAX]	[]
BID	1291.94	44		[BCL2, BCL2L1, BCL2L2, BAK1, BCL2A1, MCL1, YWHAB]	[]
BCL2L2	567.648	44		[BID, BAX, BAD]	[]
BCL2L1	3333.91	44		[SIVA1, TP53, BID, BAX, BAD]	[]
BAD	2220.97	44		[BCL2, BCL2L1, BCL2L2, BNIP3L, EWSR1, SFN, PPP1CA, YWHAH, BCL2L11]	[GRB2 of module 16]
BNIP3L	528	44		[BAD]	[]
EWSR1	767.076	44		[RASSF1, BAD]	[]
PPP1CA	948.526	44		[TP53, BAD]	[MAP3K3 of module 10, APAF1 of module 4, MYC of module 6]
YWHAH	612.522	44		[MAP3K5, BAD]	[MAP3K3 of module 10]
NR4A1	1295.62	44		[TP53, BCL2A1]	[]
BCL2A1	1128.94	44		[BID, BBC3, BCL2L11, NR4A1]	[]
BBC3	528	44		[BCL2A1]	[]
BCL2L11	1352.29	44		[AKT1, BAX, BCL2A1, BAD]	[]
CD27	528	44		[SIVA1]	[TRAF2 of module 10]
SIVA1	2100.4	44		[CD27, BCL2, BCL2L1, GRINL1A, PXMP2]	[]
GRINL1A	528	44		[SIVA1]	[]
PXMP2	528	44		[SIVA1]	[]
SFN	1879.5	44		[MAP3K5, NR3C1, BAX, BAD, HDAC7A]	[EGFR of module 16]
HDAC7A	1137.31	44		[SFN, PRKD2, YWHAZ]	[]
PRKD2	528	44		[HDAC7A]	[]
AKAP13	1562.45	44		[PRKAR2A, BAK1, YWHAB, YWHAG, YWHAZ]	[TGM2 of module 10]
PRKAR2A	528	44		[AKAP13]	[]
YWHAG	544.276	44		[PRLR, AKAP13]	[MAP3K3 PRKDC of module 10, IGF1R of module 16, LRP1 of module 1]
BAK1	648.64	44		[BID, AKAP13, BAX]	[]
YWHAB	862.313	44		[MAP3K5, BID, AKAP13]	[MAP3K3 PRKDC of module 10, IGF1R INSR of module 16, MYC of module 6]
IER3	2270.97	45		[BAT3, CAMLG, MCL1, PPP2R5C, PPP2R5B, PPP2CA]	[TNFSF10 MAPK1 of module 16]
BAT3	528	45		[IER3]	[]
CAMLG	528	45		[IER3]	[]
PPP2R5B	528	45		[IER3]	[]
PPP2R5C	2179.56	45		[TP53, IER3]	[PPP2R1B of module 3]
PPP2CA	916.616	45		[AKT1, IER3]	[PPP2R1B of module 3]
AKT1	12718.4	46		[MAP3K5, ITPR1, THOC4, FOXO1, GSK3B, MAPT, MDM2, MXD1, AHSG, APOH, BPGM, DNAJB1, NCOA4, PI4K2B, PPL, SERTAD4, SH3RF1, ASXL1, BCL2L11, TOPBP1, STK4, TERT, CDKN1B, FRAP1, PPP2CA, PPP2R1A, PRKCZ, RPS6KB1, SORBS2, PEBP4]	[BCL10 UBA52 STUB1 CDC37 COMMD1 of module 10, PDPK1 PLCG1 of module 16, RAF1 of module 2, CASP3 of module 4, SETDB1 of module 14]
ITPR1	528	46		[AKT1]	[]
THOC4	528	46		[AKT1]	[]
FOXO1	528	46		[AKT1]	[]
MAPT	528	46		[AKT1]	[]
MXD1	528	46		[AKT1]	[]
AHSG	528	46		[AKT1]	[]
BPGM	528	46		[AKT1]	[]
DNAJB1	528	46		[AKT1]	[MAP3K3 of module 10, IKBKE of module 5]
NCOA4	528	46		[AKT1]	[]
PI4K2B	528	46		[AKT1]	[]
PPL	528	46		[AKT1]	[]
SERTAD4	528	46		[AKT1]	[]
SH3RF1	528	46		[AKT1]	[ADAM15 of module 16]
ASXL1	528	46		[AKT1]	[]
TOPBP1	528	46		[AKT1]	[]
TERT	528	46		[AKT1]	[]
CDKN1B	528	46		[AKT1]	[TRAF2 of module 10, LYN of module 16]
PRKCZ	528	46		[AKT1]	[RELA of module 10]
RPS6KB1	528	46		[AKT1]	[]
SORBS2	528	46		[AKT1]	[ADAM15 of module 16]
PEBP4	528	46		[AKT1]	[]
GSK3B	1864.32	46		[AKT1, TP53]	[]
APOH	1864.32	46		[AKT1, TP53]	[]
FRAP1	1864.32	46		[AKT1, TP53]	[TRAF2 of module 10]
PPP2R1A	1864.32	46		[AKT1, TP53]	[TRADD NFKB2 MAP3K3 of module 10, PPP2R1B of module 3, TRAF6 IKBKE of module 5]
MDM2	6790.62	47		[DAXX, ADRBK1, AKT1, TP53, TP73, RASSF1]	[EP300 of module 7]
ADRBK1	1054	47		[MDM2, GIT1]	[UBC of module 10, EGFR of module 16]
GIT1	528	47		[ADRBK1]	[HBXIP of module 14]
RASSF1	5584.82	47		[DAXX, CDC20, E4F1, EWSR1, EXOSC8, HRAS, NUDT10, STK3, STK4, XPA, TUBB1, CNKSR1, MDM2]	[]
CDC20	528	47		[RASSF1]	[]
E4F1	528	47		[RASSF1]	[]
EXOSC8	528	47		[RASSF1]	[]
HRAS	528	47		[RASSF1]	[CAV1 of module 16]
NUDT10	528	47		[RASSF1]	[]
STK3	528	47		[RASSF1]	[]
XPA	528	47		[RASSF1]	[]
TUBB1	528	47		[RASSF1]	[]
CNKSR1	528	47		[RASSF1]	[]
STK4	838.667	47		[AKT1, RASSF1]	[]
DAXX	13253.1	48		[ATRX, CDKN2A, CENPC1, DAPK3, ACVR2A, DEK, ETS1, HIPK1, HSPB1, MAP3K5, MCRS1, MDM2, PAX5, PML, SLC2A4, SUMO1, TCF7L2, TP53, TSG101, USP7, UBE2I, RASSF1]	[P62805 UBC of module 10, FAS CFLAR AR STAT3 of module 16, CREBBP of module 7, PARK7 of module 3, HDAC1 HDAC2 of module 6, TGFBR2 of module 15]
ATRX	528	48		[DAXX]	[]
CENPC1	528	48		[DAXX]	[]
DAPK3	528	48		[DAXX]	[]
DEK	528	48		[DAXX]	[]
MCRS1	528	48		[DAXX]	[]
PAX5	528	48		[DAXX]	[]
SLC2A4	528	48		[DAXX]	[]
TCF7L2	528	48		[DAXX]	[]
TSG101	528	48		[DAXX]	[]
HIPK1	528	48		[DAXX, TP53]	[]
HSPB1	528	48		[DAXX, TP53]	[EGFR of module 16, MYC of module 6]
PML	528	48		[DAXX, TP53]	[]
SUMO1	528	48		[DAXX, TP53]	[NFKB2 of module 10, FAS of module 16]
USP7	528	48		[DAXX, TP53]	[DNAJA3 of module 16]
UBE2I	528	48		[DAXX, TP53]	[RIPK2 of module 10, CASP8AP2 of module 16, IKBKE of module 5]
CDKN2A	1054	48		[DAXX, TP53, EPHA3]	[IKBKE of module 5]
EPHA3	528	48		[CDKN2A]	[]
ETS1	1578	48		[DAXX, MEIS1, POU1F1]	[AR of module 16]
MEIS1	528	48		[ETS1]	[]
POU1F1	528	48		[ETS1]	[]
ACVR2A	2608	48		[DAXX, BMP2]	[]
BMP2	2100	48		[BMPR2, ACVR2A, BMPR1A, BMPR1B]	[]
BMPR2	528	48		[BMP2]	[]
BMPR1A	528	48		[BMP2]	[]
BMPR1B	528	48		[BMP2]	[]
TP73	3778.38	49		[MDM2, MDM4, PMS2, PPP1R13L, TP53BP2, HMGB1, CEBPZ, ITCH, PPP1R13B, YAP1, YAP2, NEDD4, WWOX]	[UBC of module 10, ABL1 of module 16, EP300 CCNT1 of module 7]
PMS2	528	49		[TP73]	[]
ITCH	528	49		[TP73]	[]
PPP1R13B	528	49		[TP73]	[]
YAP1	528	49		[TP73]	[]
YAP2	528	49		[TP73]	[]
NEDD4	528	49		[TP73]	[]
MDM4	886.34	49		[TP53, TP73]	[]
PPP1R13L	886.34	49		[TP53, TP73]	[]
TP53BP2	886.34	49		[TP53, TP73]	[RELA of module 10]
HMGB1	886.34	49		[TP53, TP73]	[]
CEBPZ	886.34	49		[TP53, TP73]	[MYC of module 6]
WWOX	886.34	49		[TP53, TP73]	[]
TP53	56883.2	50		[DAXX, BCL2, BRCA2, HMGB1, MED1, NOL3, RPA1, RRM2, SETD7, TAF6, USP7, TP53BP1, UBE2I, MDM2, MDM4, PPP1R13L, SUMO1, CDKN2A, NQO1, RCHY1, RRM2B, THRB, TP53BP2, UBE2A, AC008532, ANXA3, AP000920, AP002907, APOH, APTX, ARL3, ATR, BARD1, BTBD2, CCDC106, CCL18, CDKN1A, CDKN2C, CEBPB, COX17, CUL7, DLEU1, DVL2, EIF2S2, ERH, FAM173A, FBXO11, FXYD6, GSTM4, HNRNPUL1, HSPB1, MAD2L1BP, MAGEB18, MAPK11, MAPKAPK…	[IKBKB PARP1 UBA52 CCT5 PPP1CC P62988 NAP1L1 HSPA1L HSPA5 HSPA9 UBC of module 10, CDC42 PTK2 BMX AR of module 16, CREBBP BRCA1 EP300 HTT KAT2B PSME3 HIPK2 ING2 of module 7, MAPK8 of module 2, ARIH2 of module 9, WRN NMT2 CHEK2 of module 4, CSE1L of module 12, KAT5 LAMA4 SMAD2 of module 14, CDC2 XPO1 PPP2R2A of module 3, NP NPM1 SAE1 of module 5, TAF9 BCR HUWE1 PIAS2 GNL3 HDAC1 XRCC6 PLK1 SP1 of mo…
BRCA2	528	50		[TP53]	[]
MED1	528	50		[TP53]	[]
NOL3	528	50		[TP53]	[CASP8 of module 16]
RPA1	528	50		[TP53]	[PRKDC of module 10]
RRM2	528	50		[TP53]	[]
SETD7	528	50		[TP53]	[RELA of module 10]
TAF6	528	50		[TP53]	[]
NQO1	528	50		[TP53]	[]
RCHY1	528	50		[TP53]	[]
RRM2B	528	50		[TP53]	[]
THRB	528	50		[TP53]	[]
UBE2A	528	50		[TP53]	[]
AC008532	528	50		[TP53]	[]
ANXA3	528	50		[TP53]	[]
AP000920	528	50		[TP53]	[]
AP002907	528	50		[TP53]	[]
APTX	528	50		[TP53]	[]
ARL3	528	50		[TP53]	[]
ATR	528	50		[TP53]	[IKBKG of module 10]
BARD1	528	50		[TP53]	[]
BTBD2	528	50		[TP53]	[]
CCDC106	528	50		[TP53]	[]
CCL18	528	50		[TP53]	[]
CDKN1A	528	50		[TP53]	[]
CDKN2C	528	50		[TP53]	[]
CEBPB	528	50		[TP53]	[]
COX17	528	50		[TP53]	[]
CUL7	528	50		[TP53]	[]
DLEU1	528	50		[TP53]	[]
DVL2	528	50		[TP53]	[TRAF2 of module 10]
EIF2S2	528	50		[TP53]	[]
ERH	528	50		[TP53]	[TRAF6 of module 5]
FAM173A	528	50		[TP53]	[]
FXYD6	528	50		[TP53]	[]
GSTM4	528	50		[TP53]	[]
HNRNPUL1	528	50		[TP53]	[]
MAD2L1BP	528	50		[TP53]	[]
MAGEB18	528	50		[TP53]	[]
MAPK11	528	50		[TP53]	[]
MAPKAPK5	528	50		[TP53]	[]
MPHOSPH6	528	50		[TP53]	[]
NFYA	528	50		[TP53]	[]
NFYB	528	50		[TP53]	[]
OTUD5	528	50		[TP53]	[FLNA of module 16]
P06748-1	528	50		[TP53]	[]
p53_be_human_dna	528	50		[TP53]	[]
PAFAH1B3	528	50		[TP53]	[]
PBK	528	50		[TP53]	[]
PHB	528	50		[TP53]	[RELA of module 10]
PIAS1	528	50		[TP53]	[]
PPA1	528	50		[TP53]	[]
PSMD11	528	50		[TP53]	[NFKB2 of module 10, TRAF6 of module 5]
RAB4A	528	50		[TP53]	[]
RPS7	528	50		[TP53]	[]
S100A8	528	50		[TP53]	[MAP3K3 of module 10]
SCAMP1	528	50		[TP53]	[]
SERPINB9	528	50		[TP53]	[]
SNRPN	528	50		[TP53]	[]
STX5	528	50		[TP53]	[]
SULT1E1	528	50		[TP53]	[]
THAP8	528	50		[TP53]	[]
TK1	528	50		[TP53]	[]
TMSB4X	528	50		[TP53]	[]
AC008073	528	50		[TP53]	[]
BMP1	528	50		[TP53]	[]
CABLES1	528	50		[TP53]	[]
cd44_human_dna	528	50		[TP53]	[]
CUL9	528	50		[TP53]	[]
JMY	528	50		[TP53]	[]
KIAA0087	528	50		[TP53]	[]
PCDHA4	528	50		[TP53]	[]
PIAS4	528	50		[TP53]	[]
RAD51	528	50		[TP53]	[]
rchy1_human_gene	528	50		[TP53]	[]
RNF20	528	50		[TP53]	[]
RNF40	528	50		[TP53]	[]
SIN3A	528	50		[TP53]	[]
TP63	528	50		[TP53]	[]
VRK1	528	50		[TP53]	[]
Z85996	528	50		[TP53]	[]
ZNF385A	528	50		[TP53]	[]
TP53TG1	528	50		[TP53]	[]
USP11	528	50		[TP53]	[]
USP39	528	50		[TP53]	[]
WDR33	528	50		[TP53]	[]
WDR48	528	50		[TP53]	[]
XRCC1	528	50		[TP53]	[]
ZCCHC10	528	50		[TP53]	[]
ZNF24	528	50		[TP53]	[]
ATM	528	50		[TP53]	[IKBKG of module 10]
C16orf53	528	50		[TP53]	[]
CHEK1	528	50		[TP53]	[]
ING4	528	50		[TP53]	[]
MAP1B	528	50		[TP53]	[]
MT1A	528	50		[TP53]	[]
NMT1	528	50		[TP53]	[]
RASGRF1	528	50		[TP53]	[]
RFWD2	528	50		[TP53]	[]
SNURF	528	50		[TP53]	[]
SYVN1	528	50		[TP53]	[]
TOPORS	528	50		[TP53]	[CASP8 of module 16]
BHLHE40	528	50		[TP53]	[]
DYNC1I1	528	50		[TP53]	[]
RYBP	528	50		[TP53]	[]
TOE1	528	50		[TP53]	[]
EGR1	528	50		[TP53]	[]
GTF2H1	528	50		[TP53]	[]
HDAC8	528	50		[TP53]	[]
MYST1	528	50		[TP53]	[]
NR3C1	3294.33	51		[UBE3A, NRIP1, TP53BP1, SMARCA4, SMARCC1, CD3D, SFN, GRIP1, MED25, RPS6KA5]	[HSP90AA1 of module 10, LCK FYN of module 16, CD4 of module 13]
NRIP1	528	51		[NR3C1]	[TRAF2 of module 10]
CD3D	528	51		[NR3C1]	[]
GRIP1	528	51		[NR3C1]	[]
MED25	528	51		[NR3C1]	[LCK of module 16]
RPS6KA5	528	51		[NR3C1]	[RELA of module 10]
UBE3A	1120.9	51		[TP53, NR3C1]	[]
TP53BP1	1120.9	51		[TP53, NR3C1]	[]
SMARCA4	1120.9	51		[TP53, NR3C1]	[NFKB2 of module 10, NCOR1 of module 7, IKBKE of module 5, MYC of module 6]
SMARCC1	1120.9	51		[TP53, NR3C1]	[IKBKB of module 10, NCOR1 of module 7, IKBKE of module 5, MYC of module 6]
PIN1	1576	52		[TP53, SOCS3]	[TRAF2 of module 10, TRAF6 of module 5]
SOCS3	1054	52		[PIN1, MAP1S]	[]
MAP1S	528	52		[SOCS3]	[]
S100A4	1054	53		[EGF, TP53]	[]
EGF	528	53		[S100A4]	[EGFR of module 16]

[truncated: 13 more sheets: module9, module10, module11, module12, module13, module14, module15, module16, module17, module18, module19, module20, module21]
