# Supplementary material for: Information encoded in a network of inflammation proteins predicts clinical outcome after myocardial infarction
Source: BMC Med Genomics. 2011 Jul 14;4:59. doi: 10.1186/1755-8794-4-59 (PMC3152897; doi:10.1186/1755-8794-4-59)
Supplement: Additional file 2 — Functional modular characterization of My-Inflamome. [file 1755-8794-4-59-S2.XLS]

## Sheet: Summary
Network module	# Protein	Number of Intra-MIs	Number of Inter-MIs	Total Interactions	Median traffic	BP		CC		miRNA
						Term	Adjusted p-value	Term	Adjusted p-value	Term	Adjusted p-value
Module 1	11	10	8	18	38	blood coagulation	1.75148e-05	platelet alpha granule	0.000397805	NA	NA
Module 2	19	18	21	39	36	regulation of phosphorylation	0.00371264	NA	NA	NA	NA
Module 3	52	52	41	93	102	NA	NA	protein phosphatase type 2A complex	6.05461e-14	NA	NA
Module 4	132	153	122	275	262	ubiquitin-dependent protein catabolic process	6.13594e-07	nuclear membrane-endoplasmic reticulum network	0.000434378	NA	NA
Module 5	437	587	391	978	872	negative regulation of ubiquitin-protein ligase activity involved in mitotic cell cycle	1.93496e-21	proteasome complex	4.25929e-18	NA	NA
Module 6	252	268	212	480	502	protein import into nucleus, docking	1.09546e-08	nuclear pore	1.04497e-13	hsa-miR-551b*	0.00131404
Module 7	127	148	105	253	252	transcription from RNA polymerase II promoter	5.30423e-43	nucleoplasm	2.54184e-20	hsa-miR-335*	1.11919e-06
Module 8	265	317	183	500	528	regulation of apoptosis	7.59775e-44	nucleoplasm	4.83229e-26	NA	NA
Module 9	13	15	7	22	24	positive regulation of lymphocyte activation	1.29235e-18	external side of plasma membrane	0.000409077	NA	NA
Module 10	507	1589	610	2199	1012	translational elongation	5.74231e-48	cytosolic part	3.27474e-55	NA	NA
Module 11	5	4	1	5	8	NA	NA	NA	NA	NA	NA
Module 12	6	5	7	12	10	NA	NA	NA	NA	NA	NA
Module 13	39	49	11	60	82.16	chemotaxis	4.10648e-36	soluble fraction	0.00790647	NA	NA
Module 14	65	84	41	125	128	regulation of embryonic development	2.93007e-06	basal lamina	4.91289e-17	NA	NA
Module 15	118	131	59	190	234	fibroblast growth factor receptor signaling pathway	1.43687e-12	platelet alpha granule lumen	5.48457e-06	NA	NA
Module 16	460	863	307	1170	918	transmembrane receptor protein tyrosine kinase signaling pathway	2.60744e-69	basolateral plasma membrane	3.33436e-25	hsa-miR-454*	0.00854578
Module 17	3	2	2	4	4	NA	NA	NA	NA	NA	NA
Module 18	7	6	2	8	12	positive regulation of JAK-STAT cascade	0.000107537	NA	NA	NA	NA
Module 19	5	4	2	6	8	Ras protein signal transduction	0.00040478	NA	NA	NA	NA
Module 20	4	3	1	4	6	opsonization	0.000839596	NA	NA	NA	NA
Module 21	5	4	1	5	8	NA	NA	NA	NA	NA	NA

## Sheet: Module1
PTPRF		Category	#term	term	term_size	term_size_in_genome	list1_positives	list1_negatives	list1_percentage	list2_positives	list2_negatives	list2_percentage	list1_positive_ids	list2_positive_ids	odds_ratio_log	pvalue	adj_pvalue
SKIL		BP	GO:0007596	blood coagulation	182	182	5	6	45.45	177	23433	0.75	LRP1,VWF,ADAMTS13,F8,GP1BA	ENSG00000003436,ENSG00000010278,ENSG00000011422,ENSG00000015285,ENSG00000016402,ENSG00000019991,ENSG00000047579,ENSG00000049323,ENSG00000051382,ENSG00000054179,ENSG00000056345,ENSG00000057593,ENSG00000065978,ENSG00000069974,ENSG00000070018,ENSG00000074695,ENSG00000078401,ENSG00000078589,ENSG00000080618,ENSG00000085063,ENSG00000088053,ENSG00000088926,ENSG00000090006,ENSG00000090621,ENSG00000091583…	4.70343	1.14369e-08	1.75148e-05
LRP1		BP	GO:0007599	hemostasis	188	188	5	6	45.45	183	23427	0.78	LRP1,VWF,ADAMTS13,F8,GP1BA	ENSG00000003436,ENSG00000010278,ENSG00000011422,ENSG00000015285,ENSG00000016402,ENSG00000019991,ENSG00000047579,ENSG00000049323,ENSG00000051382,ENSG00000054179,ENSG00000056345,ENSG00000057593,ENSG00000065978,ENSG00000069974,ENSG00000070018,ENSG00000074695,ENSG00000078401,ENSG00000078589,ENSG00000080618,ENSG00000085063,ENSG00000088053,ENSG00000088926,ENSG00000090006,ENSG00000090621,ENSG00000091583…	4.66984	1.34574e-08	1.75148e-05
USP3		BP	GO:0042060	wound healing	270	270	5	6	45.45	265	23345	1.12	LRP1,VWF,ADAMTS13,F8,GP1BA	ENSG00000003436,ENSG00000009709,ENSG00000010278,ENSG00000011347,ENSG00000011422,ENSG00000015285,ENSG00000016402,ENSG00000017427,ENSG00000019991,ENSG00000026508,ENSG00000047579,ENSG00000049323,ENSG00000051382,ENSG00000054179,ENSG00000056345,ENSG00000057019,ENSG00000057593,ENSG00000062038,ENSG00000065361,ENSG00000065675,ENSG00000065978,ENSG00000067082,ENSG00000067225,ENSG00000069974,ENSG00000070018…	4.29609	8.21318e-08	7.1263e-05
ZNF512B		BP	GO:0030168	platelet activation	35	35	3	8	27.27	32	23578	0.14	VWF,ADAMTS13,GP1BA	ENSG00000010278,ENSG00000051382,ENSG00000054179,ENSG00000088053,ENSG00000095752,ENSG00000100311,ENSG00000101017,ENSG00000102245,ENSG00000108405,ENSG00000115956,ENSG00000120063,ENSG00000130203,ENSG00000136244,ENSG00000136869,ENSG00000138185,ENSG00000161911,ENSG00000162493,ENSG00000163737,ENSG00000164867,ENSG00000168542,ENSG00000169313,ENSG00000171557,ENSG00000171560,ENSG00000171564,ENSG00000173432…	5.6215	4.87723e-07	0.000317386
TRAF4		CC	GO:0031091	platelet alpha granule	44	44	3	8	27.27	41	23569	0.17	VWF,F8,GP1BA	ENSG00000005961,ENSG00000010278,ENSG00000017427,ENSG00000019991,ENSG00000056345,ENSG00000092969,ENSG00000105329,ENSG00000112715,ENSG00000113140,ENSG00000113296,ENSG00000113905,ENSG00000115414,ENSG00000119699,ENSG00000135218,ENSG00000137801,ENSG00000138722,ENSG00000138798,ENSG00000142192,ENSG00000143768,ENSG00000149131,ENSG00000150630,ENSG00000161911,ENSG00000163631,ENSG00000163736,ENSG00000163737…	5.37329	9.84666e-07	0.000397805
SMURF2
VWF
ADAMTS13
F8
GP1BA

## Sheet: Module2
PRKCA			#term	term	term_size	term_size_in_genome	list1_positives	list1_negatives	list1_percentage	list2_positives	list2_negatives	list2_percentage	list1_positive_ids	list2_positive_ids	odds_ratio_log	pvalue	adj_pvalue
AKAP5		BP	GO:0042325	regulation of phosphorylation	477	477	6	13	31.58	471	23131	2	PRKCA,RICTOR,RAC1,KRAS,CDC25A,CDC25B	ENSG00000003393,ENSG00000004660,ENSG00000005249,ENSG00000005700,ENSG00000006432,ENSG00000006530,ENSG00000008294,ENSG00000010610,ENSG00000012983,ENSG00000013725,ENSG00000015133,ENSG00000017427,ENSG00000019582,ENSG00000019991,ENSG00000020426,ENSG00000023287,ENSG00000030110,ENSG00000032444,ENSG00000034152,ENSG00000049130,ENSG00000051382,ENSG00000058866,ENSG00000061938,ENSG00000063176,ENSG00000064547…	3.12088	1.42629e-06	0.00371264
TRIM41		BP	GO:0007265	Ras protein signal transduction	316	316	5	14	26.32	311	23291	1.32	RICTOR,RAC1,RALBP1,KRAS,RAF1	ENSG00000003393,ENSG00000006451,ENSG00000006607,ENSG00000007168,ENSG00000008256,ENSG00000008323,ENSG00000010322,ENSG00000011454,ENSG00000017427,ENSG00000036054,ENSG00000038382,ENSG00000046889,ENSG00000047365,ENSG00000047648,ENSG00000049130,ENSG00000050327,ENSG00000053524,ENSG00000054611,ENSG00000058335,ENSG00000059915,ENSG00000064490,ENSG00000064547,ENSG00000065491,ENSG00000065882,ENSG00000066248…	3.28641	4.13861e-06	0.00538641
RICTOR
GIPC1
INADL
EIF2S1
RAC1
RALBP1
RPS6KA2
HNRNPC
KRAS
MAPK8
CDC25A
CDC25B
FHOD1
RAF1
RASSF2
BRAF

## Sheet: Module3
XPO1			#term		term_size	term_size_in_genome	list1_positives	list1_negatives	list1_percentage	list2_positives	list2_negatives	list2_percentage	list1_positive_ids	list2_positive_ids	odds_ratio_log	pvalue	adj_pvalue
BIRC5			GO:0000159	protein phosphatase type 2A complex	23	23	8	44	15.38	15	23555	0.06	PPP2CB,PPP2R2A,PPP2R5D,PPP2R5E,PPP2R2B,PPP2R2C,PPP2R2D,PPP2R5A	ENSG00000068971,ENSG00000073536,ENSG00000073711,ENSG00000078304,ENSG00000105568,ENSG00000113575,ENSG00000116455,ENSG00000119383,ENSG00000123977,ENSG00000138073,ENSG00000160193,ENSG00000167393,ENSG00000171791,ENSG00000172115,ENSG00000178252	5.6543	1.49867e-16	6.05461e-14
AURKB			GO:0000775	chromosome, centromeric region	117	117	8	44	15.38	109	23461	0.46	XPO1,BIRC5,AURKB,CDCA8,INCENP,PPP2CB,PPP2R5A,SGOL2	ENSG00000002822,ENSG00000005339,ENSG00000007168,ENSG00000009954,ENSG00000030066,ENSG00000031691,ENSG00000047410,ENSG00000067369,ENSG00000069248,ENSG00000072501,ENSG00000072864,ENSG00000074054,ENSG00000075188,ENSG00000076382,ENSG00000077935,ENSG00000079616,ENSG00000080815,ENSG00000080986,ENSG00000085415,ENSG00000086827,ENSG00000094916,ENSG00000100162,ENSG00000100401,ENSG00000100918,ENSG00000101945…	3.667	1.78331e-10	3.60228e-08
CDCA8			GO:0005819	spindle	129	129	5	47	9.62	124	23446	0.53	BIRC5,AURKB,INCENP,CDC2,PPP2CB	ENSG00000002822,ENSG00000004897,ENSG00000007168,ENSG00000021574,ENSG00000037042,ENSG00000066279,ENSG00000068028,ENSG00000070501,ENSG00000071242,ENSG00000072864,ENSG00000074054,ENSG00000076382,ENSG00000079616,ENSG00000086827,ENSG00000087586,ENSG00000088325,ENSG00000089336,ENSG00000090316,ENSG00000090889,ENSG00000092036,ENSG00000094804,ENSG00000100345,ENSG00000101367,ENSG00000101447,ENSG00000102119…	3.00146	9.50532e-06	0.00128005
EBI-979338
INCENP
USF2
CDC2
MOBKL3
PPP2R1B
CTTNBP2
CTTNBP2NL
DOCK5
FAM40A
PPP2CB
ANXA5
CDK4
EEF2
FGFR1OP
HSPD1
MCM3
PARK7
PPP2R2A
PPP2R5D
PPP2R5E
PRDX1
PRDX2
RAB11A
RAB18
RAB7A
RALA
STRN
STRN3
PPP2R2B
PPP2R2C
PPP2R2D
PPP2R5A
SGOL2
SIK2
SIKE1
STK24
STRN4
TNIP3
TRAF3IP3
USP53
ZRANB1
PTPN13
PKN2
PLEKHA2
PLEKHA1
PDCD10
STK25

## Sheet: Module4
CCDC59			#term	term	term_size	term_size_in_genome	list1_positives	list1_negatives	list1_percentage	list2_positives	list2_negatives	list2_percentage	list1_positive_ids	list2_positive_ids	odds_ratio_log	pvalue	adj_pvalue
DEDD		BP	GO:0006511	ubiquitin-dependent protein catabolic process	260	260	14	118	10.61	246	23221	1.05	USP22,PSMA3,UBXN1,USP13,VCP,DERL1,UBE4B,FAF1,UBR2,AMFR,CUL1,CUL2,NPLOC4,UFD1L	ENSG00000001084,ENSG00000004897,ENSG00000008018,ENSG00000013275,ENSG00000036257,ENSG00000036672,ENSG00000041357,ENSG00000044090,ENSG00000048028,ENSG00000053900,ENSG00000055483,ENSG00000069869,ENSG00000072201,ENSG00000072401,ENSG00000072609,ENSG00000072849,ENSG00000074319,ENSG00000077254,ENSG00000077721,ENSG00000078140,ENSG00000078304,ENSG00000078747,ENSG00000081154,ENSG00000083799,ENSG00000085231…	2.41585	2.35726e-10	6.13594e-07
KHK		BP	GO:0043280	positive regulation of caspase activity	63	63	8	124	6.06	55	23412	0.23	CASP9,CARD8,CYCS,APAF1,NOD1,DIABLO,VCP,EIF2AK3	ENSG00000022556,ENSG00000030110,ENSG00000039537,ENSG00000087088,ENSG00000090432,ENSG00000091106,ENSG00000091592,ENSG00000099968,ENSG00000103342,ENSG00000103490,ENSG00000104689,ENSG00000105327,ENSG00000108405,ENSG00000113600,ENSG00000114446,ENSG00000115415,ENSG00000115541,ENSG00000117525,ENSG00000118412,ENSG00000120262,ENSG00000120889,ENSG00000127946,ENSG00000133895,ENSG00000136997,ENSG00000137409…	3.31283	2.31354e-09	3.01107e-06
RANBP3		BP	GO:0006919	activation of caspase activity	58	58	7	125	5.3	51	23416	0.22	CASP9,CYCS,APAF1,NOD1,DIABLO,VCP,EIF2AK3	ENSG00000030110,ENSG00000039537,ENSG00000087088,ENSG00000090432,ENSG00000091106,ENSG00000091592,ENSG00000099968,ENSG00000103342,ENSG00000103490,ENSG00000104689,ENSG00000105327,ENSG00000108405,ENSG00000113600,ENSG00000114446,ENSG00000115415,ENSG00000115541,ENSG00000117525,ENSG00000118412,ENSG00000120262,ENSG00000120889,ENSG00000127946,ENSG00000136997,ENSG00000137409,ENSG00000137875,ENSG00000140464…	3.24695	3.46069e-08	1.80163e-05
USP22		BP	GO:0043281	regulation of caspase activity	84	84	8	124	6.06	76	23391	0.32	CASP9,CARD8,CYCS,APAF1,NOD1,DIABLO,VCP,EIF2AK3	ENSG00000002330,ENSG00000022556,ENSG00000030110,ENSG00000039068,ENSG00000039537,ENSG00000044574,ENSG00000051108,ENSG00000087088,ENSG00000089685,ENSG00000090432,ENSG00000091106,ENSG00000091592,ENSG00000099968,ENSG00000103342,ENSG00000103490,ENSG00000104689,ENSG00000105220,ENSG00000105327,ENSG00000105993,ENSG00000108405,ENSG00000113600,ENSG00000114446,ENSG00000115415,ENSG00000115541,ENSG00000116133…	2.98853	2.36064e-08	1.80163e-05
TNFRSF6B		BP	GO:0052548	regulation of endopeptidase activity	87	87	8	124	6.06	79	23388	0.34	CASP9,CARD8,CYCS,APAF1,NOD1,DIABLO,VCP,EIF2AK3	ENSG00000002330,ENSG00000022556,ENSG00000030110,ENSG00000039068,ENSG00000039537,ENSG00000044574,ENSG00000051108,ENSG00000078618,ENSG00000087088,ENSG00000089685,ENSG00000090432,ENSG00000091106,ENSG00000091592,ENSG00000099968,ENSG00000103342,ENSG00000103490,ENSG00000104689,ENSG00000105220,ENSG00000105327,ENSG00000105993,ENSG00000108405,ENSG00000113600,ENSG00000114446,ENSG00000115415,ENSG00000115541…	2.94969	3.12006e-08	1.80163e-05
TNFSF14		BP	GO:0052547	regulation of peptidase activity	91	91	8	124	6.06	83	23384	0.35	CASP9,CARD8,CYCS,APAF1,NOD1,DIABLO,VCP,EIF2AK3	ENSG00000002330,ENSG00000022556,ENSG00000030110,ENSG00000039068,ENSG00000039537,ENSG00000044574,ENSG00000051108,ENSG00000078618,ENSG00000087088,ENSG00000089685,ENSG00000090432,ENSG00000091106,ENSG00000091592,ENSG00000099968,ENSG00000101439,ENSG00000103342,ENSG00000103490,ENSG00000104689,ENSG00000105220,ENSG00000105327,ENSG00000105974,ENSG00000105993,ENSG00000108405,ENSG00000113600,ENSG00000114446…	2.90013	4.45382e-08	1.93221e-05
LTB		BP	GO:0008635	activation of caspase activity by cytochrome c	8	8	4	128	3.03	4	23463	0.02	CASP9,CYCS,APAF1,DIABLO	ENSG00000030110,ENSG00000087088,ENSG00000141510,ENSG00000183773	5.21115	6.43366e-08	2.3924e-05
TNFRSF14		BP	GO:0006917	induction of apoptosis	307	314	12	120	9.09	295	23172	1.26	DEDD,TNFSF14,LTB,CASP6,CASP3,CASP9,NOD1,DIABLO,HTRA2,CHEK2,CUL1,CUL2	ENSG00000002330,ENSG00000003400,ENSG00000003402,ENSG00000004468,ENSG00000010671,ENSG00000011332,ENSG00000012048,ENSG00000015475,ENSG00000020633,ENSG00000026103,ENSG00000026751,ENSG00000029363,ENSG00000030110,ENSG00000035664,ENSG00000035681,ENSG00000036257,ENSG00000039537,ENSG00000042286,ENSG00000048392,ENSG00000049249,ENSG00000050748,ENSG00000063438,ENSG00000064012,ENSG00000064300,ENSG00000064393…	2.06114	1.64628e-07	5.3566e-05
ATXN10		BP	GO:0001776	leukocyte homeostasis	45	45	6	126	4.55	39	23428	0.17	TNFSF14,TNFRSF13B,TNFSF13B,CASP3,FANCC,PIK3CD	ENSG00000026103,ENSG00000026508,ENSG00000030110,ENSG00000049130,ENSG00000049768,ENSG00000073009,ENSG00000087088,ENSG00000089041,ENSG00000092969,ENSG00000102879,ENSG00000103423,ENSG00000104365,ENSG00000105329,ENSG00000107758,ENSG00000109471,ENSG00000111537,ENSG00000119919,ENSG00000126561,ENSG00000133895,ENSG00000134460,ENSG00000136244,ENSG00000137700,ENSG00000142168,ENSG00000142208,ENSG00000142867…	3.3536	1.86028e-07	5.38034e-05
C2orf47		BP	GO:0008629	induction of apoptosis by intracellular signals	52	52	6	126	4.55	46	23421	0.2	CASP3,DIABLO,HTRA2,CHEK2,CUL1,CUL2	ENSG00000012048,ENSG00000036257,ENSG00000064393,ENSG00000069399,ENSG00000073282,ENSG00000076242,ENSG00000078900,ENSG00000087088,ENSG00000089486,ENSG00000096968,ENSG00000097007,ENSG00000100033,ENSG00000100292,ENSG00000105327,ENSG00000114125,ENSG00000115129,ENSG00000116062,ENSG00000124762,ENSG00000126214,ENSG00000127334,ENSG00000129071,ENSG00000133317,ENSG00000136305,ENSG00000136936,ENSG00000136997…	3.18822	4.50316e-07	0.000117217
C7orf20		BP	GO:0010942	positive regulation of cell death	418	425	13	119	9.85	405	23062	1.73	DEDD,TNFSF14,LTB,CASP6,CASP3,CASP9,NOD1,DIABLO,HTRA2,CHEK2,FAF1,CUL1,CUL2	ENSG00000002330,ENSG00000003400,ENSG00000003402,ENSG00000003756,ENSG00000004468,ENSG00000006432,ENSG00000006747,ENSG00000007047,ENSG00000010671,ENSG00000011332,ENSG00000012048,ENSG00000015475,ENSG00000020633,ENSG00000026103,ENSG00000026508,ENSG00000026751,ENSG00000029363,ENSG00000030110,ENSG00000035664,ENSG00000035681,ENSG00000036257,ENSG00000039537,ENSG00000042286,ENSG00000048392,ENSG00000049249…	1.82788	6.71621e-07	0.000134479
CNIH4		BP	GO:0043065	positive regulation of apoptosis	413	420	13	119	9.85	400	23067	1.7	DEDD,TNFSF14,LTB,CASP6,CASP3,CASP9,NOD1,DIABLO,HTRA2,CHEK2,FAF1,CUL1,CUL2	ENSG00000002330,ENSG00000003400,ENSG00000003402,ENSG00000003756,ENSG00000004468,ENSG00000006432,ENSG00000006747,ENSG00000010671,ENSG00000011332,ENSG00000012048,ENSG00000015475,ENSG00000020633,ENSG00000026103,ENSG00000026508,ENSG00000026751,ENSG00000029363,ENSG00000030110,ENSG00000035664,ENSG00000035681,ENSG00000036257,ENSG00000039537,ENSG00000042286,ENSG00000048392,ENSG00000049249,ENSG00000050748…	1.84052	5.86716e-07	0.000134479
DCD		BP	GO:0043068	positive regulation of programmed cell death	416	423	13	119	9.85	403	23064	1.72	DEDD,TNFSF14,LTB,CASP6,CASP3,CASP9,NOD1,DIABLO,HTRA2,CHEK2,FAF1,CUL1,CUL2	ENSG00000002330,ENSG00000003400,ENSG00000003402,ENSG00000003756,ENSG00000004468,ENSG00000006432,ENSG00000006747,ENSG00000007047,ENSG00000010671,ENSG00000011332,ENSG00000012048,ENSG00000015475,ENSG00000020633,ENSG00000026103,ENSG00000026508,ENSG00000026751,ENSG00000029363,ENSG00000030110,ENSG00000035664,ENSG00000035681,ENSG00000036257,ENSG00000039537,ENSG00000042286,ENSG00000048392,ENSG00000049249…	1.83292	6.36425e-07	0.000134479
DPM1		BP	GO:0002260	lymphocyte homeostasis	33	33	5	127	3.79	28	23439	0.12	TNFSF14,TNFRSF13B,TNFSF13B,CASP3,PIK3CD	ENSG00000026103,ENSG00000030110,ENSG00000049768,ENSG00000073009,ENSG00000087088,ENSG00000089041,ENSG00000092969,ENSG00000102879,ENSG00000103423,ENSG00000104365,ENSG00000105329,ENSG00000107758,ENSG00000109471,ENSG00000126561,ENSG00000134460,ENSG00000142208,ENSG00000142867,ENSG00000144161,ENSG00000153094,ENSG00000157456,ENSG00000159958,ENSG00000160999,ENSG00000171791,ENSG00000173757,ENSG00000185275…	3.4952	1.06186e-06	0.000184269
EIF3E		BP	GO:0051345	positive regulation of hydrolase activity	185	185	9	123	6.82	176	23291	0.75	CASP9,CARD8,CYCS,APAF1,NOD1,DIABLO,VCP,WRN,EIF2AK3	ENSG00000003393,ENSG00000007908,ENSG00000011198,ENSG00000017797,ENSG00000022556,ENSG00000025434,ENSG00000030110,ENSG00000034713,ENSG00000036828,ENSG00000039537,ENSG00000047648,ENSG00000050628,ENSG00000058335,ENSG00000060558,ENSG00000064547,ENSG00000067606,ENSG00000078369,ENSG00000078401,ENSG00000078549,ENSG00000087088,ENSG00000087258,ENSG00000088256,ENSG00000088387,ENSG00000090432,ENSG00000091106…	2.27038	1.01975e-06	0.000184269
EIF3I		BP	GO:0001782	B cell homeostasis	15	15	4	128	3.03	11	23456	0.05	TNFRSF13B,TNFSF13B,CASP3,PIK3CD	ENSG00000030110,ENSG00000049768,ENSG00000073009,ENSG00000087088,ENSG00000104365,ENSG00000142867,ENSG00000153094,ENSG00000159958,ENSG00000160999,ENSG00000171791,ENSG00000196839	4.19925	1.21698e-06	0.00018977
FAM113A		BP	GO:0034976	response to endoplasmic reticulum stress	34	34	5	127	3.79	29	23438	0.12	OS9,VCP,DERL1,AMFR,EIF2AK3	ENSG00000044574,ENSG00000051108,ENSG00000055332,ENSG00000072849,ENSG00000082701,ENSG00000087074,ENSG00000090861,ENSG00000099958,ENSG00000108588,ENSG00000109501,ENSG00000110092,ENSG00000111537,ENSG00000113163,ENSG00000116044,ENSG00000118217,ENSG00000120742,ENSG00000124164,ENSG00000128272,ENSG00000128829,ENSG00000131871,ENSG00000135842,ENSG00000141510,ENSG00000152348,ENSG00000158615,ENSG00000175197…	3.46007	1.23937e-06	0.00018977
GCLM		BP	GO:0006309	DNA fragmentation involved in apoptotic nuclear change	18	18	4	128	3.03	14	23453	0.06	CASP3,CYCS,APAF1,BIRC7	ENSG00000087088,ENSG00000099954,ENSG00000131238,ENSG00000136997,ENSG00000142168,ENSG00000147889,ENSG00000156709,ENSG00000160049,ENSG00000163687,ENSG00000167136,ENSG00000169598,ENSG00000176171,ENSG00000176194,ENSG00000183770	3.95796	2.69288e-06	0.000368924
GDI2		BP	GO:0030433	ER-associated protein catabolic process	18	18	4	128	3.03	14	23453	0.06	VCP,DERL1,AMFR,NPLOC4	ENSG00000072849,ENSG00000099958,ENSG00000116661,ENSG00000116663,ENSG00000131871,ENSG00000134109,ENSG00000136813,ENSG00000143947,ENSG00000150991,ENSG00000162298,ENSG00000170315,ENSG00000177239,ENSG00000184787,ENSG00000221983	3.95796	2.69288e-06	0.000368924
HPRT1		BP	GO:0007249	I-kappaB kinase/NF-kappaB cascade	160	167	8	124	6.06	152	23315	0.65	TNFSF14,LTB,TRAF5,BIRC2,CARD8,NOD1,FAF1,SNIP1	ENSG00000000003,ENSG00000003402,ENSG00000010671,ENSG00000011485,ENSG00000017260,ENSG00000055208,ENSG00000056972,ENSG00000064012,ENSG00000067182,ENSG00000067560,ENSG00000069399,ENSG00000070061,ENSG00000073009,ENSG00000074696,ENSG00000082805,ENSG00000087077,ENSG00000088832,ENSG00000088888,ENSG00000090432,ENSG00000091947,ENSG00000095015,ENSG00000100065,ENSG00000100097,ENSG00000100292,ENSG00000100614…	2.29213	3.38577e-06	0.000407641
HSPBP1		BP	GO:0051402	neuron apoptosis	112	119	7	125	5.3	105	23362	0.45	LTB,GCLM,CASP6,CASP3,ILK,CASP9,APAF1	ENSG00000001084,ENSG00000015475,ENSG00000064393,ENSG00000065361,ENSG00000065559,ENSG00000067560,ENSG00000067900,ENSG00000073282,ENSG00000074317,ENSG00000078900,ENSG00000080815,ENSG00000087088,ENSG00000089685,ENSG00000090861,ENSG00000091010,ENSG00000091592,ENSG00000091831,ENSG00000092969,ENSG00000095002,ENSG00000096968,ENSG00000101126,ENSG00000101152,ENSG00000103222,ENSG00000104725,ENSG00000105220…	2.5225	3.24686e-06	0.000407641
LHPP		BP	GO:0043161	proteasomal ubiquitin-dependent protein catabolic process	113	113	7	125	5.3	106	23361	0.45	PSMA3,UBXN1,VCP,DERL1,FAF1,AMFR,NPLOC4	ENSG00000001084,ENSG00000004897,ENSG00000008018,ENSG00000013275,ENSG00000036257,ENSG00000041357,ENSG00000053900,ENSG00000072401,ENSG00000072849,ENSG00000078304,ENSG00000081154,ENSG00000085231,ENSG00000087191,ENSG00000089053,ENSG00000092010,ENSG00000094880,ENSG00000095261,ENSG00000096384,ENSG00000099341,ENSG00000099958,ENSG00000100519,ENSG00000100764,ENSG00000100804,ENSG00000100902,ENSG00000100911…	2.51298	3.44529e-06	0.000407641
NCLN		BP	GO:0030968	endoplasmic reticulum unfolded protein response	21	21	4	128	3.03	17	23450	0.07	VCP,DERL1,AMFR,EIF2AK3	ENSG00000051108,ENSG00000055332,ENSG00000072849,ENSG00000087074,ENSG00000090861,ENSG00000099958,ENSG00000110092,ENSG00000111537,ENSG00000116044,ENSG00000118217,ENSG00000120742,ENSG00000124164,ENSG00000128829,ENSG00000131871,ENSG00000175197,ENSG00000178607,ENSG00000197930	3.76368	5.19882e-06	0.000563856
P4HB		BP	GO:0034620	cellular response to unfolded protein	21	21	4	128	3.03	17	23450	0.07	VCP,DERL1,AMFR,EIF2AK3	ENSG00000051108,ENSG00000055332,ENSG00000072849,ENSG00000087074,ENSG00000090861,ENSG00000099958,ENSG00000110092,ENSG00000111537,ENSG00000116044,ENSG00000118217,ENSG00000120742,ENSG00000124164,ENSG00000128829,ENSG00000131871,ENSG00000175197,ENSG00000178607,ENSG00000197930	3.76368	5.19882e-06	0.000563856
PER2		BP	GO:0006921	cellular component disassembly involved in apoptosis	22	22	4	128	3.03	18	23449	0.08	CASP3,CYCS,APAF1,BIRC7	ENSG00000087088,ENSG00000099954,ENSG00000100453,ENSG00000131238,ENSG00000136997,ENSG00000141682,ENSG00000142168,ENSG00000145649,ENSG00000147889,ENSG00000156709,ENSG00000160049,ENSG00000163687,ENSG00000165943,ENSG00000167136,ENSG00000169598,ENSG00000176171,ENSG00000176194,ENSG00000183770	3.70648	6.32661e-06	0.000658727
PFDN2		BP	GO:0030262	apoptotic nuclear change	25	25	4	128	3.03	21	23446	0.09	CASP3,CYCS,APAF1,BIRC7	ENSG00000087088,ENSG00000099954,ENSG00000100813,ENSG00000131238,ENSG00000131747,ENSG00000136997,ENSG00000142168,ENSG00000147889,ENSG00000156709,ENSG00000160049,ENSG00000160570,ENSG00000163687,ENSG00000165943,ENSG00000167136,ENSG00000169598,ENSG00000176171,ENSG00000176194,ENSG00000179526,ENSG00000183770,ENSG00000185275,ENSG00000186010	3.5522	1.07993e-05	0.00108118
PRMT1		BP	GO:0009411	response to UV	58	58	5	127	3.79	53	23414	0.23	CASP7,CASP3,CASP9,WRN,UBE4B	ENSG00000012061,ENSG00000049167,ENSG00000062822,ENSG00000066926,ENSG00000069399,ENSG00000069869,ENSG00000077721,ENSG00000078808,ENSG00000087088,ENSG00000095002,ENSG00000104884,ENSG00000107643,ENSG00000110092,ENSG00000113302,ENSG00000116062,ENSG00000119048,ENSG00000121691,ENSG00000124762,ENSG00000129197,ENSG00000129355,ENSG00000133895,ENSG00000134574,ENSG00000134899,ENSG00000135945,ENSG00000136273…	2.85605	1.83293e-05	0.00176708
PSMA3		BP	GO:0006984	ER-nucleus signaling pathway	32	32	4	128	3.03	28	23439	0.12	VCP,DERL1,AMFR,EIF2AK3	ENSG00000044574,ENSG00000051108,ENSG00000055332,ENSG00000072849,ENSG00000082701,ENSG00000087074,ENSG00000090861,ENSG00000099958,ENSG00000108588,ENSG00000109501,ENSG00000110092,ENSG00000111537,ENSG00000114650,ENSG00000116044,ENSG00000118217,ENSG00000120742,ENSG00000124164,ENSG00000128829,ENSG00000131871,ENSG00000141510,ENSG00000149269,ENSG00000152348,ENSG00000158615,ENSG00000174437,ENSG00000175197…	3.26422	2.97818e-05	0.00276864
PSPH		BP	GO:0051259	protein oligomerization	222	222	8	124	6.06	214	23253	0.91	HPRT1,BIRC2,JUP,ILK,NOD1,VCP,AMFR,EIF2AK3	ENSG00000008294,ENSG00000008311,ENSG00000011485,ENSG00000013364,ENSG00000015133,ENSG00000021574,ENSG00000023445,ENSG00000026103,ENSG00000036473,ENSG00000039068,ENSG00000044115,ENSG00000047932,ENSG00000049618,ENSG00000051180,ENSG00000062524,ENSG00000064012,ENSG00000067057,ENSG00000067182,ENSG00000067606,ENSG00000067715,ENSG00000069424,ENSG00000072201,ENSG00000072506,ENSG00000073282,ENSG00000077044…	1.94737	3.66294e-05	0.0032878
QIL1		BP	GO:0006986	response to unfolded protein	120	128	6	126	4.55	114	23353	0.49	HSPA1B,VCP,DERL1,UBXN4,AMFR,EIF2AK3	ENSG00000023318,ENSG00000051108,ENSG00000055332,ENSG00000060566,ENSG00000072849,ENSG00000080824,ENSG00000086061,ENSG00000087074,ENSG00000090861,ENSG00000096171,ENSG00000096384,ENSG00000099958,ENSG00000102580,ENSG00000105993,ENSG00000106211,ENSG00000109971,ENSG00000110011,ENSG00000110092,ENSG00000111537,ENSG00000115541,ENSG00000116044,ENSG00000116406,ENSG00000118217,ENSG00000120694,ENSG00000120742…	2.27776	5.92343e-05	0.00513956
RNMTL1		BP	GO:0043066	negative regulation of apoptosis	394	403	10	122	7.58	384	23083	1.64	TNFRSF6B,GCLM,TNFSF13B,XIAP,CASP3,ILK,AVEN,HSPA1B,BIRC7,HSP90B1	ENSG00000001084,ENSG00000003402,ENSG00000005194,ENSG00000005381,ENSG00000008735,ENSG00000009709,ENSG00000011052,ENSG00000012061,ENSG00000017427,ENSG00000019582,ENSG00000019991,ENSG00000020426,ENSG00000023287,ENSG00000023445,ENSG00000026103,ENSG00000044115,ENSG00000044574,ENSG00000049130,ENSG00000054598,ENSG00000056661,ENSG00000057593,ENSG00000057663,ENSG00000060138,ENSG00000063176,ENSG00000064393…	1.59477	7.68908e-05	0.00621648
SEC11A		BP	GO:0032943	mononuclear cell proliferation	127	127	6	126	4.55	121	23346	0.52	TNFSF14,TNFRSF14,HPRT1,TNFRSF13B,TNFSF13B,CASP3	ENSG00000004468,ENSG00000006128,ENSG00000010810,ENSG00000011590,ENSG00000049768,ENSG00000065675,ENSG00000069482,ENSG00000071051,ENSG00000075711,ENSG00000078747,ENSG00000081237,ENSG00000087088,ENSG00000089041,ENSG00000090776,ENSG00000101017,ENSG00000102034,ENSG00000102245,ENSG00000102879,ENSG00000103423,ENSG00000103855,ENSG00000104312,ENSG00000104432,ENSG00000105246,ENSG00000105329,ENSG00000105369…	2.21787	8.11988e-05	0.00621648
SLC25A10		BP	GO:0046651	lymphocyte proliferation	125	125	6	126	4.55	119	23348	0.51	TNFSF14,TNFRSF14,HPRT1,TNFRSF13B,TNFSF13B,CASP3	ENSG00000004468,ENSG00000006128,ENSG00000010810,ENSG00000011590,ENSG00000049768,ENSG00000065675,ENSG00000069482,ENSG00000071051,ENSG00000075711,ENSG00000078747,ENSG00000081237,ENSG00000087088,ENSG00000089041,ENSG00000090776,ENSG00000101017,ENSG00000102034,ENSG00000102245,ENSG00000102879,ENSG00000103423,ENSG00000103855,ENSG00000104312,ENSG00000104432,ENSG00000105246,ENSG00000105329,ENSG00000105369…	2.23462	7.43526e-05	0.00621648
SLC25A22		BP	GO:0048872	homeostasis of number of cells	127	127	6	126	4.55	121	23346	0.52	TNFSF14,TNFRSF13B,TNFSF13B,CASP3,FANCC,PIK3CD	ENSG00000005483,ENSG00000026103,ENSG00000026508,ENSG00000030110,ENSG00000049130,ENSG00000049768,ENSG00000066336,ENSG00000066926,ENSG00000069702,ENSG00000070495,ENSG00000073009,ENSG00000087088,ENSG00000087274,ENSG00000089041,ENSG00000089472,ENSG00000090316,ENSG00000091483,ENSG00000092969,ENSG00000100292,ENSG00000100644,ENSG00000100813,ENSG00000102265,ENSG00000102879,ENSG00000103423,ENSG00000103472…	2.21787	8.11988e-05	0.00621648
SPCS2		BP	GO:0043069	negative regulation of programmed cell death	400	409	10	122	7.58	390	23077	1.66	TNFRSF6B,GCLM,TNFSF13B,XIAP,CASP3,ILK,AVEN,HSPA1B,BIRC7,HSP90B1	ENSG00000001084,ENSG00000003402,ENSG00000005194,ENSG00000005381,ENSG00000006118,ENSG00000008735,ENSG00000009709,ENSG00000011052,ENSG00000012061,ENSG00000017427,ENSG00000019582,ENSG00000019991,ENSG00000020426,ENSG00000023287,ENSG00000023445,ENSG00000026103,ENSG00000044115,ENSG00000044574,ENSG00000049130,ENSG00000054598,ENSG00000056661,ENSG00000057593,ENSG00000057663,ENSG00000060138,ENSG00000063176…	1.57901	8.71009e-05	0.00647782
SRPRB		CC	GO:0042175	nuclear membrane-endoplasmic reticulum network	241	241	10	122	7.58	231	23236	0.98	DPM1,SPCS2,NUCB2,CASP7,HTRA2,DERL1,AMFR,NPLOC4,HSP90B1,EIF2AK3	ENSG00000001630,ENSG00000007933,ENSG00000010610,ENSG00000010932,ENSG00000012232,ENSG00000023318,ENSG00000032444,ENSG00000042445,ENSG00000044574,ENSG00000051108,ENSG00000052802,ENSG00000057252,ENSG00000060642,ENSG00000067798,ENSG00000069943,ENSG00000072310,ENSG00000072849,ENSG00000072952,ENSG00000072954,ENSG00000073737,ENSG00000074695,ENSG00000075711,ENSG00000076258,ENSG00000078124,ENSG00000079459…	2.1096	1.07519e-06	0.000434378
TARDBP		CC	GO:0005625	soluble fraction	342	343	10	122	7.58	332	23135	1.41	TNFRSF6B,GCLM,HPRT1,TNFSF13B,JUP,CASP7,AKT2,CASP9,APAF1,MAPK13	ENSG00000005469,ENSG00000006075,ENSG00000007168,ENSG00000012779,ENSG00000014641,ENSG00000026103,ENSG00000027869,ENSG00000035681,ENSG00000048740,ENSG00000049167,ENSG00000049860,ENSG00000056998,ENSG00000058085,ENSG00000060237,ENSG00000062524,ENSG00000064205,ENSG00000065427,ENSG00000065675,ENSG00000065833,ENSG00000065989,ENSG00000067057,ENSG00000067225,ENSG00000068976,ENSG00000070669,ENSG00000075624…	1.74253	2.34244e-05	0.00473173
TNFRSF11A		CC	GO:0005789	endoplasmic reticulum membrane	226	226	8	124	6.06	218	23249	0.93	DPM1,SPCS2,CASP7,HTRA2,DERL1,AMFR,HSP90B1,EIF2AK3	ENSG00000001630,ENSG00000007933,ENSG00000010610,ENSG00000010932,ENSG00000012232,ENSG00000023318,ENSG00000032444,ENSG00000042445,ENSG00000044574,ENSG00000051108,ENSG00000052802,ENSG00000057252,ENSG00000060642,ENSG00000069943,ENSG00000072310,ENSG00000072849,ENSG00000072952,ENSG00000072954,ENSG00000073737,ENSG00000074695,ENSG00000075711,ENSG00000076258,ENSG00000078124,ENSG00000079459,ENSG00000083807…	1.92868	4.15696e-05	0.00559804
TRAF5
TNFSF13
TNFRSF13B
TNFSF13B
TNFRSF17
CHD3
NUCB1
CASP6
BIRC2
JUP
MAGEA11
UBE2W
NUCB2
CASP7
XIAP
CASP3
WNK3
AKT2
AKT3
NMT2
ILK
CASP9
CARD8
CYCS
APAF1
AVEN
NOD1
MAGED1
HSPA1B
UBXN1
UBXN7
DIABLO
USP13
HLA-B
BIRC4
WDYHV1
DYNLL2
HTRA2
BIRC7
HIP2
SEL1L
OS9
AUP1
UBE2J1
UBXD8
VCP
ASPSCR1
ATXN3
CHEK2
DERL1
FAF2
MCC
NDRG1
PON2
PPM1B
TFE3
UBXN10
UBXN4
UBXN6
UBXN8
NSFL1C
WDR8
WRN
UBE4B
FAF1
CSNK2B
KBTBD7
KLHL22
PJA2
PLAA
UBR2
UBR4
WDR26
SNIP1
AMFR
CUL1
CUL2
NPLOC4
UFD1L
VCPIP1
HSP90B1
EIF2AK3
MAPK13
SIRT3
FANCC
CSNK2A1
CHM
ASCC2
PIK3CD
FAM195A
RALY
TNPO2
C16ORF14

## Sheet: Module5
BIRC3			#term	term	term_size	term_size_in_genome	list1_positives	list1_negatives	list1_percentage	list2_positives	list2_negatives	list2_percentage	list1_positive_ids	list2_positive_ids	odds_ratio_log	pvalue	adj_pvalue
SIRT6		BP	GO:0051436	negative regulation of ubiquitin-protein ligase activity involved in mitotic cell cycle	69	69	24	413	5.49	45	23133	0.19	PSME2,PSMA2,PSMB3,PSMB6,PSMC6,PSMD2,PSMC1,PSMD1,BUB3,PSMB2,PSMC5,PSMD8,UBE2D1,UBE2E1,PSMC2,PSMD7,PSMD6,PSMD3,PSMD12,PSMA1,PSMA6,PSMB4,PSMC4,PSMD14	ENSG00000004897,ENSG00000008018,ENSG00000041357,ENSG00000053900,ENSG00000089053,ENSG00000092010,ENSG00000094880,ENSG00000095261,ENSG00000100567,ENSG00000100804,ENSG00000101182,ENSG00000101843,ENSG00000105325,ENSG00000108671,ENSG00000110801,ENSG00000112029,ENSG00000117399,ENSG00000125818,ENSG00000130177,ENSG00000131467,ENSG00000136930,ENSG00000141552,ENSG00000143106,ENSG00000143947,ENSG00000150991…	3.39696	1.48672e-24	1.93496e-21
UBE2N		BP	GO:0031145	anaphase-promoting complex-dependent proteasomal ubiquitin-dependent protein catabolic process	69	69	24	413	5.49	45	23133	0.19	PSME2,PSMA2,PSMB3,PSMB6,PSMC6,PSMD2,PSMC1,PSMD1,BUB3,PSMB2,PSMC5,PSMD8,UBE2D1,UBE2E1,PSMC2,PSMD7,PSMD6,PSMD3,PSMD12,PSMA1,PSMA6,PSMB4,PSMC4,PSMD14	ENSG00000004897,ENSG00000008018,ENSG00000041357,ENSG00000053900,ENSG00000089053,ENSG00000092010,ENSG00000094880,ENSG00000095261,ENSG00000100567,ENSG00000100804,ENSG00000101182,ENSG00000101843,ENSG00000108671,ENSG00000110801,ENSG00000117399,ENSG00000125818,ENSG00000130177,ENSG00000131467,ENSG00000134057,ENSG00000136930,ENSG00000141552,ENSG00000143106,ENSG00000143947,ENSG00000150991,ENSG00000153107…	3.39696	1.48672e-24	1.93496e-21
CYLD		BP	GO:0051444	negative regulation of ubiquitin-protein ligase activity	71	71	24	413	5.49	47	23131	0.2	PSME2,PSMA2,PSMB3,PSMB6,PSMC6,PSMD2,PSMC1,PSMD1,BUB3,PSMB2,PSMC5,PSMD8,UBE2D1,UBE2E1,PSMC2,PSMD7,PSMD6,PSMD3,PSMD12,PSMA1,PSMA6,PSMB4,PSMC4,PSMD14	ENSG00000004897,ENSG00000008018,ENSG00000041357,ENSG00000053900,ENSG00000089053,ENSG00000092010,ENSG00000094880,ENSG00000095261,ENSG00000100567,ENSG00000100804,ENSG00000101182,ENSG00000101665,ENSG00000101843,ENSG00000105325,ENSG00000108671,ENSG00000110801,ENSG00000112029,ENSG00000117399,ENSG00000125818,ENSG00000130177,ENSG00000131467,ENSG00000136930,ENSG00000141552,ENSG00000143106,ENSG00000143947…	3.35339	3.30369e-24	2.8665e-21
CAMK2D		BP	GO:0051438	regulation of ubiquitin-protein ligase activity	82	82	25	412	5.72	57	23121	0.25	UBE2N,PSME2,PSMA2,PSMB3,PSMB6,PSMC6,PSMD2,PSMC1,PSMD1,BUB3,PSMB2,PSMC5,PSMD8,UBE2D1,UBE2E1,PSMC2,PSMD7,PSMD6,PSMD3,PSMD12,PSMA1,PSMA6,PSMB4,PSMC4,PSMD14	ENSG00000004897,ENSG00000008018,ENSG00000041357,ENSG00000053900,ENSG00000055130,ENSG00000089053,ENSG00000092010,ENSG00000094880,ENSG00000095261,ENSG00000100567,ENSG00000100804,ENSG00000101182,ENSG00000101665,ENSG00000101843,ENSG00000105325,ENSG00000108671,ENSG00000110801,ENSG00000112029,ENSG00000113558,ENSG00000117399,ENSG00000125818,ENSG00000127445,ENSG00000130177,ENSG00000131467,ENSG00000134057…	3.2033	6.96942e-24	4.53535e-21
CEP192		BP	GO:0051443	positive regulation of ubiquitin-protein ligase activity	74	74	24	413	5.49	50	23128	0.22	UBE2N,PSME2,PSMA2,PSMB3,PSMB6,PSMC6,PSMD2,PSMC1,PSMD1,PSMB2,PSMC5,PSMD8,UBE2D1,UBE2E1,PSMC2,PSMD7,PSMD6,PSMD3,PSMD12,PSMA1,PSMA6,PSMB4,PSMC4,PSMD14	ENSG00000004897,ENSG00000008018,ENSG00000041357,ENSG00000053900,ENSG00000055130,ENSG00000089053,ENSG00000092010,ENSG00000094880,ENSG00000095261,ENSG00000100567,ENSG00000100804,ENSG00000101182,ENSG00000101843,ENSG00000105325,ENSG00000108671,ENSG00000110801,ENSG00000112029,ENSG00000113558,ENSG00000117399,ENSG00000125818,ENSG00000127445,ENSG00000130177,ENSG00000131467,ENSG00000134057,ENSG00000136930…	3.29138	1.03844e-23	5.40613e-21
MGEA5		BP	GO:0051351	positive regulation of ligase activity	77	77	24	413	5.49	53	23125	0.23	UBE2N,PSME2,PSMA2,PSMB3,PSMB6,PSMC6,PSMD2,PSMC1,PSMD1,PSMB2,PSMC5,PSMD8,UBE2D1,UBE2E1,PSMC2,PSMD7,PSMD6,PSMD3,PSMD12,PSMA1,PSMA6,PSMB4,PSMC4,PSMD14	ENSG00000004897,ENSG00000008018,ENSG00000023909,ENSG00000041357,ENSG00000053900,ENSG00000055130,ENSG00000089053,ENSG00000092010,ENSG00000094880,ENSG00000095261,ENSG00000100567,ENSG00000100804,ENSG00000101182,ENSG00000101843,ENSG00000105325,ENSG00000108671,ENSG00000110801,ENSG00000112029,ENSG00000113558,ENSG00000117399,ENSG00000125818,ENSG00000127445,ENSG00000130177,ENSG00000131467,ENSG00000134057…	3.23298	3.08178e-23	1.33698e-20
SPATA2		BP	GO:0051437	positive regulation of ubiquitin-protein ligase activity involved in mitotic cell cycle	72	72	23	414	5.26	49	23129	0.21	PSME2,PSMA2,PSMB3,PSMB6,PSMC6,PSMD2,PSMC1,PSMD1,PSMB2,PSMC5,PSMD8,UBE2D1,UBE2E1,PSMC2,PSMD7,PSMD6,PSMD3,PSMD12,PSMA1,PSMA6,PSMB4,PSMC4,PSMD14	ENSG00000004897,ENSG00000008018,ENSG00000041357,ENSG00000053900,ENSG00000055130,ENSG00000089053,ENSG00000092010,ENSG00000094880,ENSG00000095261,ENSG00000100567,ENSG00000100804,ENSG00000101182,ENSG00000101843,ENSG00000105325,ENSG00000108671,ENSG00000110801,ENSG00000112029,ENSG00000113558,ENSG00000117399,ENSG00000125818,ENSG00000130177,ENSG00000131467,ENSG00000134057,ENSG00000136930,ENSG00000141552…	3.26665	1.33638e-22	4.96941e-20
SPATA2L		BP	GO:0006511	ubiquitin-dependent protein catabolic process	260	260	35	402	8.01	225	22953	0.97	CYLD,PSME2,UBE2K,PSMA2,PSMB3,PSMB6,PSMC6,PSMD2,USP5,PSMC1,USP15,PSMD1,BUB3,NEDD8,PSMB2,PSMC5,PSMD8,TCEB1,UBE2D1,UBE2D2,UBE2D3,UBE2L3,UBE2E1,PSMC2,PSMD7,PSMD6,PSMD3,PSMD12,PSMA1,PSMA6,PSMB4,PSMC4,PSMD14,UCHL1,RNF11	ENSG00000001084,ENSG00000004897,ENSG00000008018,ENSG00000024048,ENSG00000036257,ENSG00000036672,ENSG00000041357,ENSG00000044090,ENSG00000048028,ENSG00000053900,ENSG00000055130,ENSG00000055483,ENSG00000058056,ENSG00000069869,ENSG00000070010,ENSG00000072201,ENSG00000072609,ENSG00000072849,ENSG00000074319,ENSG00000077254,ENSG00000077721,ENSG00000078304,ENSG00000078747,ENSG00000081154,ENSG00000085231…	2.184	3.88416e-20	1.22217e-17
LOC162632		BP	GO:0043161	proteasomal ubiquitin-dependent protein catabolic process	113	113	25	412	5.72	88	23090	0.38	PSME2,PSMA2,PSMB3,PSMB6,PSMC6,PSMD2,PSMC1,PSMD1,BUB3,PSMB2,PSMC5,PSMD8,UBE2D1,UBE2D3,UBE2E1,PSMC2,PSMD7,PSMD6,PSMD3,PSMD12,PSMA1,PSMA6,PSMB4,PSMC4,PSMD14	ENSG00000001084,ENSG00000004897,ENSG00000008018,ENSG00000036257,ENSG00000041357,ENSG00000053900,ENSG00000072849,ENSG00000078304,ENSG00000081154,ENSG00000085231,ENSG00000089053,ENSG00000092010,ENSG00000094880,ENSG00000095261,ENSG00000096384,ENSG00000099958,ENSG00000100567,ENSG00000100804,ENSG00000101182,ENSG00000101665,ENSG00000101843,ENSG00000103264,ENSG00000103266,ENSG00000103275,ENSG00000104695…	2.76767	4.22572e-20	1.22217e-17
DDX58		BP	GO:0043086	negative regulation of catalytic activity	271	271	27	410	6.18	244	22934	1.05	PSME2,PSMA2,PSMB3,PSMB6,PSMC6,PSMD2,PSMC1,PSMD1,BUB3,PSMB2,PSMC5,PSMD8,UBE2D1,ZNF675,UBE2E1,PSMC2,PSMD7,PSMD6,PSMD3,PSMD12,PSMA1,PSMA6,PSMB4,PSMC4,PSMD14,IRAK3,IL1B	ENSG00000004897,ENSG00000008018,ENSG00000041357,ENSG00000044574,ENSG00000051108,ENSG00000053900,ENSG00000065135,ENSG00000067606,ENSG00000069696,ENSG00000078900,ENSG00000080815,ENSG00000081181,ENSG00000081237,ENSG00000082556,ENSG00000082701,ENSG00000088832,ENSG00000089053,ENSG00000089639,ENSG00000089685,ENSG00000090104,ENSG00000092010,ENSG00000092969,ENSG00000094880,ENSG00000095261,ENSG00000096717…	1.82289	1.39258e-12	3.62489e-10
MAVS		BP	GO:0007249	I-kappaB kinase/NF-kappaB cascade	167	167	20	417	4.58	147	23031	0.63	UBE2N,MAVS,IKBKE,RHOC,CD40,TRAF6,ZNF675,EEF1D,MYD88,TIRAP,TLR4,LY96,IRAK2,IRAK1,IRAK4,IL1RL1,IL1B,TICAM2,TNFAIP3,TICAM1	ENSG00000000003,ENSG00000003402,ENSG00000010671,ENSG00000011485,ENSG00000017260,ENSG00000055208,ENSG00000056972,ENSG00000064012,ENSG00000067182,ENSG00000067560,ENSG00000069399,ENSG00000070061,ENSG00000073009,ENSG00000074696,ENSG00000082512,ENSG00000082805,ENSG00000087077,ENSG00000088832,ENSG00000090432,ENSG00000091947,ENSG00000095015,ENSG00000100065,ENSG00000100097,ENSG00000100292,ENSG00000100614…	2.01681	4.24385e-11	1.00425e-08
SF3B1		BP	GO:0006413	translational initiation	77	77	13	424	2.97	64	23114	0.28	EIF3A,EIF3D,EIF4H,EIF5,EIF2S3,EIF3M,EIF1AX,EIF3F,EIF3K,EIF4E,EIF4E2,EIF3J,EIF4G1	ENSG00000063046,ENSG00000070785,ENSG00000075151,ENSG00000079785,ENSG00000083845,ENSG00000084623,ENSG00000085760,ENSG00000086232,ENSG00000089195,ENSG00000092345,ENSG00000100129,ENSG00000104408,ENSG00000106211,ENSG00000106263,ENSG00000110321,ENSG00000111361,ENSG00000114784,ENSG00000115211,ENSG00000119718,ENSG00000120727,ENSG00000122033,ENSG00000123908,ENSG00000124374,ENSG00000125977,ENSG00000128829…	2.40453	1.56819e-09	3.40167e-07
IKBKE		BP	GO:0006418	tRNA aminoacylation for protein translation	90	96	13	424	2.97	77	23101	0.33	AARS,AIMP1,KARS,NARS,GARS,YARS,DARS,VARS,HARS,KHSRP,TARSL2,TPR,TARS	ENSG00000011376,ENSG00000031698,ENSG00000054611,ENSG00000057657,ENSG00000064961,ENSG00000067704,ENSG00000068323,ENSG00000084092,ENSG00000086848,ENSG00000092096,ENSG00000101447,ENSG00000103356,ENSG00000104835,ENSG00000104960,ENSG00000108825,ENSG00000108840,ENSG00000110619,ENSG00000110887,ENSG00000112183,ENSG00000112855,ENSG00000113643,ENSG00000116120,ENSG00000116874,ENSG00000117593,ENSG00000122224…	2.21904	1.128e-08	2.09728e-06
KTN1		BP	GO:0043039	tRNA aminoacylation	90	96	13	424	2.97	77	23101	0.33	AARS,AIMP1,KARS,NARS,GARS,YARS,DARS,VARS,HARS,KHSRP,TARSL2,TPR,TARS	ENSG00000011376,ENSG00000031698,ENSG00000054611,ENSG00000057657,ENSG00000064961,ENSG00000067704,ENSG00000068323,ENSG00000084092,ENSG00000086848,ENSG00000092096,ENSG00000101447,ENSG00000103356,ENSG00000104835,ENSG00000104960,ENSG00000108825,ENSG00000108840,ENSG00000110619,ENSG00000110887,ENSG00000112183,ENSG00000112855,ENSG00000113643,ENSG00000116120,ENSG00000116874,ENSG00000117593,ENSG00000122224…	2.21904	1.128e-08	2.09728e-06
C6orf125		BP	GO:0043122	regulation of I-kappaB kinase/NF-kappaB cascade	119	119	14	423	3.2	105	23073	0.45	UBE2N,MAVS,IKBKE,RHOC,CD40,TRAF6,EEF1D,MYD88,TLR4,IL1RL1,IL1B,TICAM2,TNFAIP3,TICAM1	ENSG00000000003,ENSG00000003402,ENSG00000011485,ENSG00000017260,ENSG00000055208,ENSG00000056972,ENSG00000064012,ENSG00000067182,ENSG00000067560,ENSG00000082512,ENSG00000088832,ENSG00000090432,ENSG00000091947,ENSG00000100097,ENSG00000100292,ENSG00000100614,ENSG00000101558,ENSG00000102471,ENSG00000102871,ENSG00000104312,ENSG00000104365,ENSG00000105483,ENSG00000106100,ENSG00000110330,ENSG00000111321…	1.98414	4.53569e-08	7.87093e-06
DAD1		BP	GO:0051092	positive regulation of NF-kappaB transcription factor activity	44	44	9	428	2.06	35	23143	0.15	UBE2N,NPM1,MYD88,TLR4,IRAK2,IRAK3,IRAK1,IL1B,TICAM1	ENSG00000069702,ENSG00000070808,ENSG00000073803,ENSG00000082805,ENSG00000090339,ENSG00000103490,ENSG00000104312,ENSG00000104365,ENSG00000104899,ENSG00000105329,ENSG00000121691,ENSG00000124208,ENSG00000131080,ENSG00000133703,ENSG00000135744,ENSG00000137275,ENSG00000142867,ENSG00000147649,ENSG00000158813,ENSG00000164342,ENSG00000165672,ENSG00000167207,ENSG00000167550,ENSG00000167984,ENSG00000170890…	2.6322	9.36241e-08	1.52315e-05
AARS		BP	GO:0002224	toll-like receptor signaling pathway	16	16	6	431	1.37	10	23168	0.04	MYD88,TLR4,IRAK2,IRAK3,IRAK1,TICAM1	ENSG00000100906,ENSG00000104312,ENSG00000129988,ENSG00000137462,ENSG00000142867,ENSG00000144381,ENSG00000164342,ENSG00000167207,ENSG00000174130,ENSG00000196664	3.47359	2.65576e-07	4.06643e-05
ACOT13		BP	GO:0006414	translational elongation	123	125	13	424	2.97	110	23068	0.47	EEF1B2,RPL22,RPL31,RPL32,RPS19,RPL23A,RPS9,VARS,RPL35A,TUFM,EEF1D,RPL18A,RPL36	ENSG00000008988,ENSG00000037241,ENSG00000063177,ENSG00000083845,ENSG00000089009,ENSG00000089157,ENSG00000096150,ENSG00000100316,ENSG00000101210,ENSG00000103319,ENSG00000105193,ENSG00000108107,ENSG00000108298,ENSG00000109475,ENSG00000109618,ENSG00000110700,ENSG00000111780,ENSG00000112306,ENSG00000114391,ENSG00000115268,ENSG00000118181,ENSG00000118997,ENSG00000122026,ENSG00000122406,ENSG00000123297…	1.86094	4.85305e-07	7.01805e-05
ACP1		BP	GO:0006520	cellular amino acid metabolic process	297	303	20	417	4.58	277	22901	1.2	AARS,AIMP1,ASNS,GMPS,KARS,NARS,CTPS,GARS,YARS,DARS,MTHFD1,SHMT2,VARS,PFAS,HARS,KHSRP,TARSL2,TPR,MAT2A,TARS	ENSG00000001084,ENSG00000003989,ENSG00000007171,ENSG00000008311,ENSG00000011304,ENSG00000011376,ENSG00000021488,ENSG00000021826,ENSG00000023909,ENSG00000031698,ENSG00000036054,ENSG00000036473,ENSG00000037757,ENSG00000038274,ENSG00000040531,ENSG00000047230,ENSG00000054611,ENSG00000057657,ENSG00000059573,ENSG00000060982,ENSG00000064961,ENSG00000067704,ENSG00000068323,ENSG00000074803,ENSG00000077498…	1.37756	7.97816e-07	0.000109301
ADSS		BP	GO:0045087	innate immune response	197	197	16	421	3.66	181	22997	0.78	DDX58,MAVS,TBKBP1,MIF,MYD88,TLR5,TIRAP,TLR4,IRAK2,IRAK3,IRAK1,IL1RL1,IL1R1,TICAM2,IL1RAP,TICAM1	ENSG00000000971,ENSG00000004139,ENSG00000007171,ENSG00000008438,ENSG00000009724,ENSG00000021852,ENSG00000026751,ENSG00000039537,ENSG00000051523,ENSG00000067066,ENSG00000067182,ENSG00000069974,ENSG00000073008,ENSG00000088782,ENSG00000089692,ENSG00000092929,ENSG00000096006,ENSG00000100342,ENSG00000100906,ENSG00000101347,ENSG00000101916,ENSG00000102879,ENSG00000104312,ENSG00000105329,ENSG00000106804…	1.57458	8.90133e-07	0.000115851
AIMP1		BP	GO:0043123	positive regulation of I-kappaB kinase/NF-kappaB cascade	110	110	12	425	2.75	98	23080	0.42	UBE2N,MAVS,IKBKE,RHOC,CD40,TRAF6,EEF1D,MYD88,TLR4,IL1B,TICAM2,TICAM1	ENSG00000000003,ENSG00000003402,ENSG00000011485,ENSG00000017260,ENSG00000055208,ENSG00000056972,ENSG00000064012,ENSG00000067182,ENSG00000067560,ENSG00000082512,ENSG00000088832,ENSG00000090432,ENSG00000091947,ENSG00000100097,ENSG00000100292,ENSG00000100614,ENSG00000101558,ENSG00000102471,ENSG00000102871,ENSG00000104312,ENSG00000106100,ENSG00000110330,ENSG00000111321,ENSG00000111711,ENSG00000112343…	1.89457	9.50234e-07	0.000117784
AP1S1		BP	GO:0051091	positive regulation of transcription factor activity	62	62	9	428	2.06	53	23125	0.23	UBE2N,NPM1,MYD88,TLR4,IRAK2,IRAK3,IRAK1,IL1B,TICAM1	ENSG00000069702,ENSG00000070808,ENSG00000073803,ENSG00000082805,ENSG00000090339,ENSG00000096968,ENSG00000099956,ENSG00000100393,ENSG00000103275,ENSG00000103490,ENSG00000104312,ENSG00000104365,ENSG00000104899,ENSG00000105329,ENSG00000113520,ENSG00000113525,ENSG00000121691,ENSG00000124151,ENSG00000124208,ENSG00000127616,ENSG00000131080,ENSG00000133703,ENSG00000135744,ENSG00000136634,ENSG00000137275…	2.21648	1.99602e-06	0.000225921
ARD1A		BP	GO:0006084	acetyl-CoA metabolic process	33	33	7	430	1.6	26	23152	0.11	DLST,FH,PDHB,SDHA,SDHB,DLD,CS	ENSG00000007202,ENSG00000014641,ENSG00000067829,ENSG00000100412,ENSG00000101365,ENSG00000103150,ENSG00000112992,ENSG00000115919,ENSG00000122729,ENSG00000131069,ENSG00000132142,ENSG00000134398,ENSG00000136143,ENSG00000138400,ENSG00000138413,ENSG00000143252,ENSG00000146701,ENSG00000150768,ENSG00000151790,ENSG00000154930,ENSG00000163541,ENSG00000166411,ENSG00000172340,ENSG00000172497,ENSG00000182054…	2.67386	1.99622e-06	0.000225921
ASNS		BP	GO:0016071	mRNA metabolic process	408	408	23	414	5.26	385	22793	1.66	SF3B1,CPSF6,CSTF3,NCBP2,PRPF19,RBM8A,SERBP1,SF3B14,SNRPB2,SYNCRIP,NPM1,PABPC1,PRPF8,SSB,GSPT1,POLR2H,KHSRP,NHP2L1,PNPT1,NUDT21,PCBP1,SPOP,PRPF40A	ENSG00000003756,ENSG00000004948,ENSG00000005007,ENSG00000005075,ENSG00000006047,ENSG00000008128,ENSG00000011304,ENSG00000014164,ENSG00000021776,ENSG00000023191,ENSG00000023734,ENSG00000033030,ENSG00000039123,ENSG00000046647,ENSG00000047315,ENSG00000048740,ENSG00000049883,ENSG00000051596,ENSG00000060339,ENSG00000060688,ENSG00000061936,ENSG00000063244,ENSG00000064607,ENSG00000064703,ENSG00000065978…	1.19059	2.60975e-06	0.000283049
BCAP31		BP	GO:0006099	tricarboxylic acid cycle	24	24	6	431	1.37	18	23160	0.08	DLST,FH,PDHB,SDHA,SDHB,CS	ENSG00000007202,ENSG00000014641,ENSG00000067829,ENSG00000100412,ENSG00000101365,ENSG00000112992,ENSG00000122729,ENSG00000134398,ENSG00000136143,ENSG00000138400,ENSG00000138413,ENSG00000143252,ENSG00000146701,ENSG00000163541,ENSG00000166411,ENSG00000172340,ENSG00000182054,ENSG00000204370	2.88546	3.93663e-06	0.000409882
C3ORF28		BP	GO:0032446	protein modification by small protein conjugation	173	173	14	423	3.2	159	23019	0.69	UBE2N,PRPF19,GSPT1,TRAF6,NEDD8,UBE2D1,UBE2D2,UBE2D3,UBE2L3,UBE2V2,UBE2E1,SAE1,UBE2M,RNF11	ENSG00000001084,ENSG00000005812,ENSG00000006712,ENSG00000007944,ENSG00000009335,ENSG00000012048,ENSG00000013561,ENSG00000033800,ENSG00000048140,ENSG00000049167,ENSG00000049759,ENSG00000057663,ENSG00000068024,ENSG00000068885,ENSG00000069869,ENSG00000072201,ENSG00000072609,ENSG00000072803,ENSG00000074319,ENSG00000076604,ENSG00000077721,ENSG00000078043,ENSG00000078747,ENSG00000081154,ENSG00000086758…	1.56686	4.45982e-06	0.000446496
C6orf211		BP	GO:0019221	cytokine-mediated signaling pathway	91	91	10	427	2.29	81	23097	0.35	ZC3H15,ZNF675,MYD88,IRAK2,IRAK3,IRAK1,IRAK4,IL1R1,IL1B,IL1RAP	ENSG00000002330,ENSG00000006210,ENSG00000054356,ENSG00000067066,ENSG00000067082,ENSG00000067182,ENSG00000081237,ENSG00000089486,ENSG00000096384,ENSG00000100368,ENSG00000100385,ENSG00000102007,ENSG00000102871,ENSG00000103490,ENSG00000105401,ENSG00000105639,ENSG00000105974,ENSG00000108342,ENSG00000108691,ENSG00000110169,ENSG00000111057,ENSG00000113525,ENSG00000113594,ENSG00000115008,ENSG00000115415…	1.89881	7.17801e-06	0.000692014
CCDC58		BP	GO:0043388	positive regulation of DNA binding	74	74	9	428	2.06	65	23113	0.28	UBE2N,NPM1,MYD88,TLR4,IRAK2,IRAK3,IRAK1,IL1B,TICAM1	ENSG00000064393,ENSG00000069702,ENSG00000070808,ENSG00000073803,ENSG00000082805,ENSG00000090339,ENSG00000096968,ENSG00000099956,ENSG00000100393,ENSG00000102977,ENSG00000103275,ENSG00000103490,ENSG00000104312,ENSG00000104365,ENSG00000104884,ENSG00000104899,ENSG00000105329,ENSG00000107223,ENSG00000113520,ENSG00000113525,ENSG00000121691,ENSG00000124151,ENSG00000124208,ENSG00000127616,ENSG00000131080…	2.01186	8.9411e-06	0.000831203
CISD2		BP	GO:0051099	positive regulation of binding	82	82	9	428	2.06	73	23105	0.31	UBE2N,NPM1,MYD88,TLR4,IRAK2,IRAK3,IRAK1,IL1B,TICAM1	ENSG00000005421,ENSG00000064393,ENSG00000069702,ENSG00000070808,ENSG00000073803,ENSG00000075340,ENSG00000082805,ENSG00000087274,ENSG00000088832,ENSG00000090339,ENSG00000096968,ENSG00000099956,ENSG00000100393,ENSG00000102977,ENSG00000103275,ENSG00000103490,ENSG00000104312,ENSG00000104365,ENSG00000104884,ENSG00000104899,ENSG00000105329,ENSG00000107223,ENSG00000113520,ENSG00000113525,ENSG00000121691…	1.89545	2.08108e-05	0.00186795
CKMT1A		BP	GO:0009168	purine ribonucleoside monophosphate biosynthetic process	20	20	5	432	1.14	15	23163	0.06	ADSS,GMPS,IMPDH2,PFAS,PAICS	ENSG00000093072,ENSG00000101911,ENSG00000106348,ENSG00000116337,ENSG00000116748,ENSG00000133805,ENSG00000138363,ENSG00000147224,ENSG00000159131,ENSG00000164199,ENSG00000168803,ENSG00000171914,ENSG00000185100,ENSG00000196839,ENSG00000239900	2.88327	2.61408e-05	0.00218521
CLIC1		BP	GO:0051493	regulation of cytoskeleton organization	128	128	11	426	2.52	117	23061	0.5	DSTN,PAK1,RDX,ROCK2,SBDS,CAPZB,MAPRE1,NPM1,RANBP1,ARPC2,ACTR3	ENSG00000005810,ENSG00000006128,ENSG00000006747,ENSG00000012048,ENSG00000034510,ENSG00000042493,ENSG00000047648,ENSG00000047849,ENSG00000049540,ENSG00000050405,ENSG00000065675,ENSG00000067560,ENSG00000070087,ENSG00000070182,ENSG00000071051,ENSG00000074054,ENSG00000075340,ENSG00000075711,ENSG00000077063,ENSG00000078018,ENSG00000078114,ENSG00000078401,ENSG00000082898,ENSG00000087274,ENSG00000089041…	1.62718	2.68639e-05	0.00218521
CNPY2		BP	GO:0045454	cell redox homeostasis	65	65	8	429	1.83	57	23121	0.25	GLRX3,PRDX5,PDIA6,DLD,ERP44,TXN,APEX1,PDIA4	ENSG00000001084,ENSG00000023572,ENSG00000065485,ENSG00000077232,ENSG00000086288,ENSG00000087301,ENSG00000091164,ENSG00000100348,ENSG00000104687,ENSG00000113621,ENSG00000116138,ENSG00000116260,ENSG00000117450,ENSG00000117592,ENSG00000117862,ENSG00000118990,ENSG00000123131,ENSG00000125827,ENSG00000130489,ENSG00000131871,ENSG00000136244,ENSG00000139921,ENSG00000141741,ENSG00000142669,ENSG00000148334…	2.02343	2.5872e-05	0.00218521
COPS2		BP	GO:0043069	negative regulation of programmed cell death	409	409	21	416	4.81	388	22790	1.67	BIRC3,DAD1,AARS,ASNS,GLO1,PRDX5,SERBP1,SOD2,TPT1,NPM1,TNFRSF10D,MIF,CD40LG,TMBIM6,PSMC5,RTN4,SPHK1,IL1RN,IL1B,TNFAIP3,TAX1BP1	ENSG00000001084,ENSG00000003402,ENSG00000005194,ENSG00000005381,ENSG00000006118,ENSG00000008735,ENSG00000009709,ENSG00000011052,ENSG00000012061,ENSG00000017427,ENSG00000019582,ENSG00000019991,ENSG00000020426,ENSG00000023287,ENSG00000023909,ENSG00000026036,ENSG00000026103,ENSG00000044115,ENSG00000044574,ENSG00000049130,ENSG00000054598,ENSG00000056661,ENSG00000057593,ENSG00000057663,ENSG00000060138…	1.08691	2.86966e-05	0.00226355
COTL1		BP	GO:0016567	protein ubiquitination	155	155	12	425	2.75	143	23035	0.62	UBE2N,PRPF19,GSPT1,TRAF6,UBE2D1,UBE2D2,UBE2D3,UBE2L3,UBE2V2,UBE2E1,SAE1,RNF11	ENSG00000001084,ENSG00000005812,ENSG00000006712,ENSG00000007944,ENSG00000009335,ENSG00000012048,ENSG00000013561,ENSG00000048140,ENSG00000049167,ENSG00000049759,ENSG00000057663,ENSG00000068885,ENSG00000069869,ENSG00000072201,ENSG00000072609,ENSG00000072803,ENSG00000074319,ENSG00000076604,ENSG00000077721,ENSG00000078747,ENSG00000081154,ENSG00000086758,ENSG00000088832,ENSG00000090432,ENSG00000092140…	1.51474	3.31943e-05	0.00246571
COX4I1		BP	GO:0009117	nucleotide metabolic process	446	446	22	415	5.03	424	22754	1.83	MGEA5,MAVS,ADSS,DLST,GMPS,RRM1,CTPS,NUDT5,TALDO1,ACLY,MTHFD1,IMPDH2,PFAS,CNP,DCXR,PAICS,PRPSAP1,REXO2,ATP5F1,ATP5O,NP,PGD	ENSG00000004864,ENSG00000004948,ENSG00000007001,ENSG00000007952,ENSG00000008130,ENSG00000010310,ENSG00000011052,ENSG00000014641,ENSG00000016490,ENSG00000017260,ENSG00000017483,ENSG00000018625,ENSG00000023228,ENSG00000023697,ENSG00000025708,ENSG00000028839,ENSG00000033627,ENSG00000035862,ENSG00000039650,ENSG00000040531,ENSG00000043591,ENSG00000044012,ENSG00000047230,ENSG00000047249,ENSG00000048392…	1.04553	3.41013e-05	0.00246571
CPSF6		BP	GO:0043648	dicarboxylic acid metabolic process	34	34	6	431	1.37	28	23150	0.12	DLST,FH,SDHA,SDHB,DLD,CS	ENSG00000014641,ENSG00000065833,ENSG00000067829,ENSG00000082212,ENSG00000101365,ENSG00000103485,ENSG00000112294,ENSG00000112964,ENSG00000115919,ENSG00000120053,ENSG00000124253,ENSG00000125166,ENSG00000126561,ENSG00000128683,ENSG00000136750,ENSG00000138400,ENSG00000146701,ENSG00000151376,ENSG00000153086,ENSG00000162882,ENSG00000163541,ENSG00000166411,ENSG00000171759,ENSG00000173599,ENSG00000173757…	2.4432	3.36329e-05	0.00246571
CRYZ		BP	GO:0006397	mRNA processing	353	353	19	418	4.35	334	22844	1.44	SF3B1,CPSF6,CSTF3,NCBP2,PRPF19,RBM8A,SF3B14,SNRPB2,SYNCRIP,NPM1,PABPC1,PRPF8,POLR2H,KHSRP,NHP2L1,NUDT21,PCBP1,SPOP,PRPF40A	ENSG00000003756,ENSG00000005075,ENSG00000008128,ENSG00000011304,ENSG00000014164,ENSG00000021776,ENSG00000023734,ENSG00000033030,ENSG00000039123,ENSG00000046647,ENSG00000047315,ENSG00000048740,ENSG00000049883,ENSG00000051596,ENSG00000060339,ENSG00000060688,ENSG00000061936,ENSG00000063244,ENSG00000064607,ENSG00000064703,ENSG00000065978,ENSG00000067596,ENSG00000070047,ENSG00000070495,ENSG00000071894…	1.13426	3.63792e-05	0.00255933
CSTF3		BP	GO:0043244	regulation of protein complex disassembly	51	51	7	430	1.6	44	23134	0.19	MGEA5,DSTN,RDX,SBDS,CAPZB,ETF1,IRAK3	ENSG00000005007,ENSG00000006747,ENSG00000042493,ENSG00000047849,ENSG00000050405,ENSG00000070182,ENSG00000074054,ENSG00000075340,ENSG00000078018,ENSG00000087274,ENSG00000094631,ENSG00000100106,ENSG00000101871,ENSG00000115306,ENSG00000115956,ENSG00000116489,ENSG00000116584,ENSG00000120662,ENSG00000127831,ENSG00000131711,ENSG00000132507,ENSG00000132541,ENSG00000134982,ENSG00000135407,ENSG00000136059…	2.14699	4.06084e-05	0.00278167
DCTN2		BP	GO:0070555	response to interleukin-1	12	12	4	433	0.92	8	23170	0.03	IRAK2,IRAK3,IRAK1,IL1R1	ENSG00000004468,ENSG00000007908,ENSG00000085231,ENSG00000104312,ENSG00000104964,ENSG00000112964,ENSG00000173039,ENSG00000175426	3.28673	5.08941e-05	0.00339685
DDT		BP	GO:0006417	regulation of translation	140	140	11	426	2.52	129	23049	0.56	EIF4H,EIF5,IGF2BP1,ETF1,MTPN,CALR,EIF3K,EIF4E,EIF4E2,EIF4G1,PA2G4	ENSG00000005007,ENSG00000006047,ENSG00000020577,ENSG00000055917,ENSG00000063046,ENSG00000069399,ENSG00000070785,ENSG00000071051,ENSG00000073792,ENSG00000075151,ENSG00000078687,ENSG00000079277,ENSG00000079785,ENSG00000083845,ENSG00000085760,ENSG00000086232,ENSG00000087074,ENSG00000089154,ENSG00000089195,ENSG00000090905,ENSG00000092345,ENSG00000092847,ENSG00000099875,ENSG00000100030,ENSG00000100354…	1.52902	6.14132e-05	0.00399646
DLST		BP	GO:0043066	negative regulation of apoptosis	403	403	20	417	4.58	383	22795	1.65	BIRC3,DAD1,AARS,ASNS,GLO1,PRDX5,SERBP1,SOD2,TPT1,NPM1,TNFRSF10D,MIF,CD40LG,TMBIM6,RTN4,SPHK1,IL1RN,IL1B,TNFAIP3,TAX1BP1	ENSG00000001084,ENSG00000003402,ENSG00000005194,ENSG00000005381,ENSG00000008735,ENSG00000009709,ENSG00000011052,ENSG00000012061,ENSG00000017427,ENSG00000019582,ENSG00000019991,ENSG00000020426,ENSG00000023287,ENSG00000023909,ENSG00000026036,ENSG00000026103,ENSG00000044115,ENSG00000044574,ENSG00000049130,ENSG00000054598,ENSG00000056661,ENSG00000057593,ENSG00000057663,ENSG00000060138,ENSG00000063176…	1.04891	7.0863e-05	0.00449893
DSTN		BP	GO:0008380	RNA splicing	311	311	17	420	3.89	294	22884	1.27	SF3B1,CSTF3,NCBP2,PRPF19,RBM8A,SF3B14,SNRPB2,SYNCRIP,NPM1,PABPC1,PRPF8,POLR2H,KHSRP,NHP2L1,NUDT21,PCBP1,PRPF40A	ENSG00000003756,ENSG00000005075,ENSG00000011304,ENSG00000021776,ENSG00000023734,ENSG00000033030,ENSG00000039123,ENSG00000046647,ENSG00000047315,ENSG00000048740,ENSG00000051596,ENSG00000060339,ENSG00000060688,ENSG00000061936,ENSG00000063244,ENSG00000064607,ENSG00000064703,ENSG00000065978,ENSG00000067596,ENSG00000070495,ENSG00000071894,ENSG00000072501,ENSG00000074201,ENSG00000075292,ENSG00000076924…	1.14757	7.67726e-05	0.00475807
DSTYK		BP	GO:0051101	regulation of DNA binding	120	120	10	427	2.29	110	23068	0.47	UBE2N,NPM1,APEX1,MYD88,TLR4,IRAK2,IRAK3,IRAK1,IL1B,TICAM1	ENSG00000048649,ENSG00000049768,ENSG00000064393,ENSG00000067066,ENSG00000069399,ENSG00000069702,ENSG00000070808,ENSG00000073803,ENSG00000079102,ENSG00000082805,ENSG00000087494,ENSG00000090339,ENSG00000096717,ENSG00000096968,ENSG00000099956,ENSG00000100292,ENSG00000100393,ENSG00000100906,ENSG00000101076,ENSG00000101665,ENSG00000102977,ENSG00000103275,ENSG00000103490,ENSG00000104312,ENSG00000104365…	1.59152	8.05849e-05	0.0048782
EEF1B2		BP	GO:0009156	ribonucleoside monophosphate biosynthetic process	25	25	5	432	1.14	20	23158	0.09	ADSS,GMPS,IMPDH2,PFAS,PAICS	ENSG00000093072,ENSG00000101911,ENSG00000102967,ENSG00000106348,ENSG00000114491,ENSG00000116337,ENSG00000116748,ENSG00000133805,ENSG00000138363,ENSG00000147224,ENSG00000156110,ENSG00000159131,ENSG00000164199,ENSG00000168803,ENSG00000171914,ENSG00000185100,ENSG00000188641,ENSG00000196839,ENSG00000229937,ENSG00000239900	2.59538	8.3002e-05	0.00491032
EIF3A		BP	GO:0009060	aerobic respiration	40	40	6	431	1.37	34	23144	0.15	DLST,FH,PDHB,SDHA,SDHB,CS	ENSG00000006695,ENSG00000007202,ENSG00000010256,ENSG00000014641,ENSG00000067829,ENSG00000071203,ENSG00000100412,ENSG00000101365,ENSG00000102078,ENSG00000112992,ENSG00000121691,ENSG00000122729,ENSG00000134398,ENSG00000136143,ENSG00000136247,ENSG00000138400,ENSG00000138413,ENSG00000140740,ENSG00000143252,ENSG00000146701,ENSG00000148290,ENSG00000151376,ENSG00000152591,ENSG00000155463,ENSG00000156467…	2.24878	8.74008e-05	0.00505565
EIF3D		BP	GO:0051090	regulation of transcription factor activity	99	99	9	428	2.06	90	23088	0.39	UBE2N,NPM1,MYD88,TLR4,IRAK2,IRAK3,IRAK1,IL1B,TICAM1	ENSG00000049768,ENSG00000067066,ENSG00000069702,ENSG00000070808,ENSG00000073803,ENSG00000082805,ENSG00000087494,ENSG00000090339,ENSG00000096717,ENSG00000096968,ENSG00000099956,ENSG00000100292,ENSG00000100393,ENSG00000101076,ENSG00000101665,ENSG00000103275,ENSG00000103490,ENSG00000104312,ENSG00000104365,ENSG00000104899,ENSG00000105329,ENSG00000106290,ENSG00000113520,ENSG00000113525,ENSG00000115738…	1.68536	9.3251e-05	0.00527679
EIF4H		BP	GO:0009116	nucleoside metabolic process	78	78	8	429	1.83	70	23108	0.3	KARS,APRT,CTPS,ACLY,PCMT1,PRPSAP1,MAT2A,NP	ENSG00000007001,ENSG00000011052,ENSG00000023697,ENSG00000025708,ENSG00000028839,ENSG00000038274,ENSG00000068120,ENSG00000070610,ENSG00000086288,ENSG00000088305,ENSG00000099256,ENSG00000099810,ENSG00000100632,ENSG00000101911,ENSG00000102218,ENSG00000102967,ENSG00000103024,ENSG00000103200,ENSG00000103202,ENSG00000104237,ENSG00000112664,ENSG00000112981,ENSG00000113161,ENSG00000114491,ENSG00000114956…	1.81742	9.74974e-05	0.0053997
EIF5		BP	GO:0006457	protein folding	201	201	13	424	2.97	188	22990	0.81	AARS,ERP29,PFDN1,PDIA6,PPIB,TBCA,HSPE1,ERP44,UGGT1,CALR,HSPA4L,ST13,DNAJB12	ENSG00000004478,ENSG00000019582,ENSG00000023572,ENSG00000025796,ENSG00000053747,ENSG00000065485,ENSG00000066136,ENSG00000069345,ENSG00000074695,ENSG00000077232,ENSG00000077800,ENSG00000079150,ENSG00000080824,ENSG00000084072,ENSG00000086061,ENSG00000086619,ENSG00000088356,ENSG00000088832,ENSG00000090006,ENSG00000090520,ENSG00000096060,ENSG00000096384,ENSG00000097033,ENSG00000100023,ENSG00000100209…	1.32159	0.000101739	0.00540463
ERP29		BP	GO:0007052	mitotic spindle organization	14	14	4	433	0.92	10	23168	0.04	DCTN2,KIF11,SBDS,RCC1	ENSG00000072501,ENSG00000100242,ENSG00000108055,ENSG00000112742,ENSG00000117632,ENSG00000132341,ENSG00000137807,ENSG00000173273,ENSG00000197102,ENSG00000198901	3.0635	9.99364e-05	0.00540463
ETFB		BP	GO:0000375	RNA splicing, via transesterification reactions	176	176	12	425	2.75	164	23014	0.71	SF3B1,CSTF3,NCBP2,RBM8A,SF3B14,SNRPB2,NPM1,PRPF8,POLR2H,NHP2L1,NUDT21,PCBP1	ENSG00000003756,ENSG00000005075,ENSG00000011304,ENSG00000046647,ENSG00000047315,ENSG00000048740,ENSG00000060339,ENSG00000060688,ENSG00000061936,ENSG00000063244,ENSG00000064703,ENSG00000065978,ENSG00000070495,ENSG00000071894,ENSG00000072501,ENSG00000074201,ENSG00000077312,ENSG00000079785,ENSG00000082516,ENSG00000083544,ENSG00000083896,ENSG00000087365,ENSG00000089280,ENSG00000090060,ENSG00000092199…	1.37681	0.000113616	0.00579886
FAM128B		BP	GO:0000398	nuclear mRNA splicing, via spliceosome	176	176	12	425	2.75	164	23014	0.71	SF3B1,CSTF3,NCBP2,RBM8A,SF3B14,SNRPB2,NPM1,PRPF8,POLR2H,NHP2L1,NUDT21,PCBP1	ENSG00000003756,ENSG00000005075,ENSG00000011304,ENSG00000046647,ENSG00000047315,ENSG00000048740,ENSG00000060339,ENSG00000060688,ENSG00000061936,ENSG00000063244,ENSG00000064703,ENSG00000065978,ENSG00000070495,ENSG00000071894,ENSG00000072501,ENSG00000074201,ENSG00000077312,ENSG00000079785,ENSG00000082516,ENSG00000083544,ENSG00000083896,ENSG00000087365,ENSG00000089280,ENSG00000090060,ENSG00000092199…	1.37681	0.000113616	0.00579886
FAM49B		BP	GO:0006422	aspartyl-tRNA aminoacylation	6	6	3	434	0.69	3	23175	0.01	KARS,NARS,DARS	ENSG00000108840,ENSG00000117593,ENSG00000137513	3.97778	0.000120756	0.00604477
FH		BP	GO:0007015	actin filament organization	132	132	10	427	2.29	122	23056	0.53	DSTN,PAK1,RDX,CAPZB,EZR,PLS3,ARPC2,FSCN1,WASL,ACTR3	ENSG00000006128,ENSG00000006611,ENSG00000006747,ENSG00000007237,ENSG00000015285,ENSG00000034510,ENSG00000042493,ENSG00000047648,ENSG00000049540,ENSG00000050405,ENSG00000050820,ENSG00000065675,ENSG00000067560,ENSG00000070087,ENSG00000070182,ENSG00000071051,ENSG00000072110,ENSG00000075340,ENSG00000075711,ENSG00000077264,ENSG00000087274,ENSG00000095015,ENSG00000095637,ENSG00000100106,ENSG00000102879…	1.48746	0.000178073	0.00842772
FHL1		BP	GO:0022900	electron transport chain	132	132	10	427	2.29	122	23056	0.53	ETFB,SDHA,SDHB,SOD2,DLD,TXN,CYB5A,CYB5B,MT-CO2,ETFA	ENSG00000004779,ENSG00000004864,ENSG00000006695,ENSG00000007952,ENSG00000008283,ENSG00000010256,ENSG00000014919,ENSG00000023228,ENSG00000023572,ENSG00000051523,ENSG00000065518,ENSG00000071967,ENSG00000079215,ENSG00000086619,ENSG00000090020,ENSG00000090266,ENSG00000091164,ENSG00000099795,ENSG00000100196,ENSG00000100348,ENSG00000102125,ENSG00000103089,ENSG00000104723,ENSG00000109390,ENSG00000109819…	1.48746	0.000178073	0.00842772
GLO1		BP	GO:0031663	lipopolysaccharide-mediated signaling pathway	16	16	4	433	0.92	12	23166	0.05	MYD88,IRAK2,IRAK1,TICAM1	ENSG00000100030,ENSG00000100906,ENSG00000104312,ENSG00000112062,ENSG00000115415,ENSG00000126456,ENSG00000129988,ENSG00000134744,ENSG00000164867,ENSG00000167815,ENSG00000173334,ENSG00000185187	2.88109	0.000176443	0.00842772
GLOD4		BP	GO:0006474	N-terminal protein amino acid acetylation	7	7	3	434	0.69	4	23174	0.02	ARD1A,NARG1,NAT13	ENSG00000005339,ENSG00000100393,ENSG00000114166,ENSG00000172766	3.69006	0.000208418	0.00951775
GLRX3		BP	GO:0046605	regulation of centrosome cycle	7	7	3	434	0.69	4	23174	0.02	ROCK2,NPM1,RANBP1	ENSG00000012048,ENSG00000082898,ENSG00000101624,ENSG00000144635	3.69006	0.000208418	0.00951775
GMPS		BP	GO:0045089	positive regulation of innate immune response	47	47	6	431	1.37	41	23137	0.18	MYD88,TLR4,IRAK2,IRAK3,IRAK1,TICAM1	ENSG00000073008,ENSG00000089692,ENSG00000100906,ENSG00000101916,ENSG00000104312,ENSG00000109943,ENSG00000113302,ENSG00000124882,ENSG00000126561,ENSG00000129988,ENSG00000130202,ENSG00000137462,ENSG00000138684,ENSG00000142867,ENSG00000144381,ENSG00000147896,ENSG00000150637,ENSG00000158473,ENSG00000164342,ENSG00000167207,ENSG00000168811,ENSG00000171855,ENSG00000172243,ENSG00000173757,ENSG00000174130…	2.06127	0.000219224	0.00983862
GRWD1		CC	GO:0000502	proteasome complex	66	66	21	416	4.81	45	23133	0.19	PSME2,PSMA2,PSMB3,PSMB6,PSMC6,PSMD2,PSMC1,PSMD1,PSMB2,PSMC5,PSMD8,PSMC2,PSMD7,PSMD6,PSMD3,PSMD12,PSMA1,PSMA6,PSMB4,PSMC4,PSMD14	ENSG00000008018,ENSG00000041357,ENSG00000092010,ENSG00000095261,ENSG00000100567,ENSG00000100804,ENSG00000101182,ENSG00000101843,ENSG00000106211,ENSG00000108671,ENSG00000110801,ENSG00000119912,ENSG00000125255,ENSG00000125818,ENSG00000127922,ENSG00000130706,ENSG00000131467,ENSG00000136813,ENSG00000136930,ENSG00000143106,ENSG00000154611,ENSG00000159352,ENSG00000159459,ENSG00000162191,ENSG00000165916…	3.25619	1.05428e-20	4.25929e-18
P62807		CC	GO:0005759	mitochondrial matrix	225	225	22	415	5.03	203	22975	0.88	DLST,ETFB,FH,MRPL12,MRPS14,PDHB,SOD2,TFAM,ECHS1,VDAC1,DLD,SHMT2,HSPE1,LRPPRC,CS,HADH,MRPL13,TUFM,VDAC2,ATP5F1,LRRC59,ETFA	ENSG00000004779,ENSG00000004799,ENSG00000005022,ENSG00000005187,ENSG00000005882,ENSG00000011376,ENSG00000012048,ENSG00000021826,ENSG00000023330,ENSG00000027001,ENSG00000029639,ENSG00000036473,ENSG00000055950,ENSG00000061794,ENSG00000062582,ENSG00000065154,ENSG00000066813,ENSG00000066926,ENSG00000067704,ENSG00000067829,ENSG00000067992,ENSG00000072778,ENSG00000075239,ENSG00000078070,ENSG00000082212…	1.79172	2.46067e-10	4.97056e-08
HMGCS1		CC	GO:0042470	melanosome	95	95	14	423	3.2	81	23097	0.35	ERP29,RAB5A,SND1,PDIA6,PPIB,GANAB,PDCD6IP,AHCY,CNP,TMED10,RAB5C,ANXA2,PDIA4,TFRC	ENSG00000008282,ENSG00000033627,ENSG00000042493,ENSG00000044574,ENSG00000069849,ENSG00000069974,ENSG00000075785,ENSG00000077498,ENSG00000080166,ENSG00000080824,ENSG00000096384,ENSG00000100099,ENSG00000100321,ENSG00000101152,ENSG00000104388,ENSG00000105281,ENSG00000107165,ENSG00000108953,ENSG00000109133,ENSG00000109971,ENSG00000111540,ENSG00000111737,ENSG00000115484,ENSG00000115902,ENSG00000117394…	2.24469	2.34646e-09	3.1599e-07
HSDL2		CC	GO:0005838	proteasome regulatory particle	8	8	5	432	1.14	3	23175	0.01	PSMD2,PSMD1,PSMD8,PSMD7,PSMD12	ENSG00000101843,ENSG00000110801,ENSG00000185627	4.49323	1.13463e-07	1.14598e-05
IGF2BP1		CC	GO:0005852	eukaryotic translation initiation factor 3 complex	15	15	6	431	1.37	9	23169	0.04	EIF3A,EIF3D,EIF3M,EIF3F,EIF3K,EIF3J	ENSG00000084623,ENSG00000100129,ENSG00000104408,ENSG00000106263,ENSG00000121022,ENSG00000130811,ENSG00000147677,ENSG00000184110,ENSG00000205609	3.579	1.68616e-07	1.36242e-05
ISYNA1		CC	GO:0005625	soluble fraction	337	343	22	415	5.03	315	22863	1.36	AARS,ACP1,ASNS,CLIC1,CRYZ,GLO1,HMGCS1,KARS,NARS,PYGL,SOD2,THOP1,GARS,TALDO1,YARS,DARS,CD40LG,GSTM3,PFKP,RANGAP1,SPHK1,ANXA2	ENSG00000005469,ENSG00000006075,ENSG00000007168,ENSG00000012779,ENSG00000014641,ENSG00000023909,ENSG00000026036,ENSG00000026103,ENSG00000027869,ENSG00000035681,ENSG00000048740,ENSG00000049167,ENSG00000049860,ENSG00000056998,ENSG00000058085,ENSG00000060237,ENSG00000062524,ENSG00000064205,ENSG00000065675,ENSG00000065833,ENSG00000065989,ENSG00000067225,ENSG00000068976,ENSG00000075624,ENSG00000077063…	1.34747	3.81892e-07	2.5714e-05
KARS		CC	GO:0048471	perinuclear region of cytoplasm	268	268	19	418	4.35	249	22929	1.07	CYLD,EIF4H,RAB14,RAB5A,SEC23B,SERBP1,TPD52,TSNAX,KIF5B,RHPN2,LRPPRC,CALR,APEX1,HMGB2,RANGAP1,ANXA2,SET,TFRC,TLR4	ENSG00000003147,ENSG00000006283,ENSG00000007168,ENSG00000007171,ENSG00000007908,ENSG00000008294,ENSG00000010704,ENSG00000021574,ENSG00000026103,ENSG00000039068,ENSG00000041515,ENSG00000042832,ENSG00000044574,ENSG00000049283,ENSG00000055163,ENSG00000056586,ENSG00000058085,ENSG00000060339,ENSG00000065615,ENSG00000065989,ENSG00000067606,ENSG00000068793,ENSG00000069869,ENSG00000071205,ENSG00000072952…	1.43166	6.94745e-07	3.92613e-05
KIF11		CC	GO:0042645	mitochondrial nucleoid	29	29	7	430	1.6	22	23156	0.09	TFAM,VDAC1,SHMT2,LRPPRC,TUFM,VDAC2,LRRC59	ENSG00000005022,ENSG00000021826,ENSG00000029639,ENSG00000072778,ENSG00000084754,ENSG00000099821,ENSG00000106028,ENSG00000107815,ENSG00000110955,ENSG00000113013,ENSG00000127989,ENSG00000132153,ENSG00000136480,ENSG00000137992,ENSG00000138029,ENSG00000140521,ENSG00000156502,ENSG00000162851,ENSG00000166855,ENSG00000182810,ENSG00000184428,ENSG00000196365	2.84109	7.77451e-07	3.92613e-05
LAGE3		CC	GO:0005839	proteasome core complex	34	34	7	430	1.6	27	23151	0.12	PSMA2,PSMB3,PSMB6,PSMB2,PSMA1,PSMA6,PSMB4	ENSG00000008018,ENSG00000041357,ENSG00000100567,ENSG00000100804,ENSG00000101182,ENSG00000125818,ENSG00000136930,ENSG00000143106,ENSG00000154611,ENSG00000204264,ENSG00000205220,ENSG00000206298,ENSG00000222028,ENSG00000226201,ENSG00000230034,ENSG00000230669,ENSG00000231631,ENSG00000235715,ENSG00000236443,ENSG00000239836,ENSG00000240065,ENSG00000240118,ENSG00000240508,ENSG00000242711,ENSG00000243067…	2.63608	2.47394e-06	0.000111052
LSM12		CC	GO:0005793	ER-Golgi intermediate compartment	38	38	7	430	1.6	31	23147	0.13	SEC23B,TMED9,PDIA6,ERP44,UGGT1,C19orf10,TMED10	ENSG00000044574,ENSG00000070081,ENSG00000074695,ENSG00000086598,ENSG00000090615,ENSG00000100522,ENSG00000102595,ENSG00000103335,ENSG00000104805,ENSG00000105438,ENSG00000107651,ENSG00000111885,ENSG00000113719,ENSG00000115414,ENSG00000117500,ENSG00000136813,ENSG00000142186,ENSG00000148248,ENSG00000149257,ENSG00000156232,ENSG00000166825,ENSG00000169223,ENSG00000172794,ENSG00000173230,ENSG00000174136…	2.49776	5.4448e-06	0.00021997
LTA4H		CC	GO:0005813	centrosome	214	214	15	422	3.43	199	22979	0.86	CEP192,DCTN2,PPP4C,ROCK2,NPM1,PDCD6IP,RANBP1,KATNA1,APEX1,MARCKS,SDCCAG8,NUDT21,PSMB4,IL1RL1,TNFAIP3	ENSG00000002822,ENSG00000003393,ENSG00000004897,ENSG00000007047,ENSG00000007168,ENSG00000011454,ENSG00000011523,ENSG00000021574,ENSG00000023516,ENSG00000034677,ENSG00000036672,ENSG00000037042,ENSG00000041880,ENSG00000044459,ENSG00000046651,ENSG00000058453,ENSG00000064393,ENSG00000067208,ENSG00000067900,ENSG00000068028,ENSG00000068796,ENSG00000072864,ENSG00000074054,ENSG00000074935,ENSG00000075891…	1.41208	1.17957e-05	0.000393034
LYPLA1		CC	GO:0005815	microtubule organizing center	242	242	16	421	3.66	226	22952	0.98	CEP192,DCTN2,PPP4C,ROCK2,EZR,NPM1,PDCD6IP,RANBP1,KATNA1,APEX1,MARCKS,SDCCAG8,NUDT21,PSMB4,IL1RL1,TNFAIP3	ENSG00000002822,ENSG00000003393,ENSG00000004897,ENSG00000007047,ENSG00000007168,ENSG00000011454,ENSG00000011523,ENSG00000012048,ENSG00000021574,ENSG00000023516,ENSG00000032742,ENSG00000034677,ENSG00000036672,ENSG00000037042,ENSG00000041880,ENSG00000044459,ENSG00000046651,ENSG00000048342,ENSG00000058453,ENSG00000064393,ENSG00000067208,ENSG00000067900,ENSG00000068028,ENSG00000068796,ENSG00000072864…	1.35058	1.26471e-05	0.000393034
MANF		CC	GO:0015934	large ribosomal subunit	76	76	9	428	2.06	67	23111	0.29	MRPL12,RPL22,RPL31,RPL32,NPM1,RPL23A,MRPL13,RPL18A,RPL36	ENSG00000037241,ENSG00000055950,ENSG00000062582,ENSG00000063177,ENSG00000082515,ENSG00000089009,ENSG00000089157,ENSG00000100316,ENSG00000108107,ENSG00000108298,ENSG00000108826,ENSG00000109475,ENSG00000111639,ENSG00000114391,ENSG00000114686,ENSG00000121766,ENSG00000122026,ENSG00000122406,ENSG00000129245,ENSG00000130312,ENSG00000136149,ENSG00000136942,ENSG00000137547,ENSG00000137818,ENSG00000142541…	1.98147	1.11556e-05	0.000393034
MCM2		CC	GO:0019866	organelle inner membrane	335	336	19	418	4.35	316	22862	1.36	CKMT1A,COX4I1,SDHA,SDHB,SFXN1,SOD2,PCNA,VDAC1,CSDE1,SHMT2,LRPPRC,CYB5B,HADH,MT-CO2,VDAC2,ATP5F1,AK2,ATP5O,PHB2	ENSG00000004779,ENSG00000004799,ENSG00000004864,ENSG00000004961,ENSG00000005022,ENSG00000007923,ENSG00000008394,ENSG00000010256,ENSG00000013306,ENSG00000014919,ENSG00000015479,ENSG00000016391,ENSG00000021826,ENSG00000023228,ENSG00000036473,ENSG00000042493,ENSG00000058063,ENSG00000059573,ENSG00000060762,ENSG00000065518,ENSG00000066926,ENSG00000069535,ENSG00000072210,ENSG00000072506,ENSG00000072778…	1.19045	1.77496e-05	0.000512201
METTL11A		CC	GO:0005840	ribosome	361	361	19	418	4.35	342	22836	1.48	CYLD,MRPL12,MRPL14,MRPS14,RPL22,RPL31,RPL32,RPS19,NPM1,RPL23A,RPS9,APEX1,EIF3F,MARCKS,MRPL13,NHP2L1,RPL35A,RPL18A,RPL36	ENSG00000004776,ENSG00000008988,ENSG00000037241,ENSG00000048544,ENSG00000055950,ENSG00000056097,ENSG00000060303,ENSG00000061794,ENSG00000062582,ENSG00000063177,ENSG00000072315,ENSG00000074071,ENSG00000081913,ENSG00000082515,ENSG00000083635,ENSG00000083845,ENSG00000084731,ENSG00000086504,ENSG00000087086,ENSG00000089009,ENSG00000089154,ENSG00000089157,ENSG00000089902,ENSG00000090263,ENSG00000091542…	1.11024	4.92032e-05	0.00124238
MRPL12		CC	GO:0005740	mitochondrial envelope	423	424	21	416	4.81	402	22776	1.73	MAVS,CKMT1A,COX4I1,SDHA,SDHB,SFXN1,SOD2,TOMM34,VDAC1,CSDE1,SHMT2,CYB5A,CYB5B,HADH,MT-CO2,PNPT1,VDAC2,ATP5F1,AK2,ATP5O,PHB2	ENSG00000002330,ENSG00000004139,ENSG00000004779,ENSG00000004799,ENSG00000004864,ENSG00000004961,ENSG00000005022,ENSG00000006530,ENSG00000006695,ENSG00000007923,ENSG00000008394,ENSG00000010256,ENSG00000010810,ENSG00000013306,ENSG00000014919,ENSG00000015475,ENSG00000016391,ENSG00000021826,ENSG00000023228,ENSG00000030110,ENSG00000033050,ENSG00000036473,ENSG00000042286,ENSG00000042493,ENSG00000059573…	1.05085	4.67299e-05	0.00124238
MRPL14		CC	GO:0031966	mitochondrial membrane	395	396	20	417	4.58	375	22803	1.62	MAVS,CKMT1A,COX4I1,SDHA,SDHB,SFXN1,SOD2,TOMM34,VDAC1,CSDE1,SHMT2,CYB5A,CYB5B,HADH,MT-CO2,VDAC2,ATP5F1,AK2,ATP5O,PHB2	ENSG00000002330,ENSG00000004139,ENSG00000004779,ENSG00000004799,ENSG00000004864,ENSG00000004961,ENSG00000005022,ENSG00000006530,ENSG00000006695,ENSG00000007923,ENSG00000008394,ENSG00000010256,ENSG00000013306,ENSG00000014919,ENSG00000015475,ENSG00000016391,ENSG00000021826,ENSG00000023228,ENSG00000030110,ENSG00000036473,ENSG00000042286,ENSG00000042493,ENSG00000059573,ENSG00000060762,ENSG00000065518…	1.07037	5.37818e-05	0.00127811
MRPS14		CC	GO:0005743	mitochondrial inner membrane	314	315	17	420	3.89	297	22881	1.28	CKMT1A,COX4I1,SDHA,SDHB,SFXN1,SOD2,VDAC1,CSDE1,SHMT2,CYB5B,HADH,MT-CO2,VDAC2,ATP5F1,AK2,ATP5O,PHB2	ENSG00000004779,ENSG00000004799,ENSG00000004864,ENSG00000004961,ENSG00000005022,ENSG00000007923,ENSG00000008394,ENSG00000010256,ENSG00000013306,ENSG00000014919,ENSG00000016391,ENSG00000021826,ENSG00000023228,ENSG00000036473,ENSG00000042493,ENSG00000059573,ENSG00000060762,ENSG00000065518,ENSG00000066926,ENSG00000069535,ENSG00000072210,ENSG00000072506,ENSG00000072778,ENSG00000074582,ENSG00000075239…	1.13729	8.63134e-05	0.00193726
NAPA		CC	GO:0005788	endoplasmic reticulum lumen	80	80	8	429	1.83	72	23106	0.31	ERP29,PDIA6,PPIB,HYOU1,ERP44,UGGT1,CALR,PDIA4	ENSG00000010610,ENSG00000044574,ENSG00000049239,ENSG00000049449,ENSG00000065485,ENSG00000068912,ENSG00000072682,ENSG00000073756,ENSG00000077232,ENSG00000079150,ENSG00000084674,ENSG00000090520,ENSG00000100991,ENSG00000102595,ENSG00000106080,ENSG00000107789,ENSG00000110244,ENSG00000114200,ENSG00000116406,ENSG00000117862,ENSG00000117906,ENSG00000118137,ENSG00000118729,ENSG00000120725,ENSG00000122884…	1.78917	0.000116725	0.00235784
NARG1		CC	GO:0022625	cytosolic large ribosomal subunit	42	42	6	431	1.37	36	23142	0.16	RPL22,RPL31,RPL32,RPL23A,RPL18A,RPL36	ENSG00000063177,ENSG00000089009,ENSG00000089157,ENSG00000100316,ENSG00000108107,ENSG00000108298,ENSG00000109475,ENSG00000114391,ENSG00000121766,ENSG00000122026,ENSG00000122406,ENSG00000129245,ENSG00000136942,ENSG00000137818,ENSG00000142676,ENSG00000145592,ENSG00000147403,ENSG00000147604,ENSG00000148303,ENSG00000156482,ENSG00000161016,ENSG00000161970,ENSG00000162244,ENSG00000163923,ENSG00000165496…	2.19154	0.000115779	0.00235784
NARS		CC	GO:0005885	Arp2/3 protein complex	7	7	3	434	0.69	4	23174	0.02	ARPC2,ACTR2,ACTR3	ENSG00000111229,ENSG00000130429,ENSG00000162704,ENSG00000241553	3.69006	0.000208418	0.00400956
NAT5		CC	GO:0022626	cytosolic ribosome	92	92	8	429	1.83	84	23094	0.36	RPL22,RPL31,RPL32,RPS19,RPL23A,RPS9,RPL18A,RPL36	ENSG00000008988,ENSG00000063177,ENSG00000083635,ENSG00000083845,ENSG00000087086,ENSG00000089009,ENSG00000089157,ENSG00000096150,ENSG00000100316,ENSG00000105193,ENSG00000108107,ENSG00000108298,ENSG00000109475,ENSG00000110700,ENSG00000112306,ENSG00000114391,ENSG00000115268,ENSG00000118181,ENSG00000121766,ENSG00000122026,ENSG00000122406,ENSG00000124614,ENSG00000125445,ENSG00000128829,ENSG00000129245…	1.6345	0.000309178	0.00567763
NCBP2		CC	GO:0000922	spindle pole	34	34	5	432	1.14	29	23149	0.13	KIF11,ROCK2,SBDS,NPM1,KATNA1	ENSG00000066279,ENSG00000072864,ENSG00000086827,ENSG00000088325,ENSG00000108055,ENSG00000112062,ENSG00000117650,ENSG00000126216,ENSG00000126787,ENSG00000128159,ENSG00000130640,ENSG00000131023,ENSG00000131462,ENSG00000137497,ENSG00000137822,ENSG00000139350,ENSG00000140854,ENSG00000143933,ENSG00000150457,ENSG00000153575,ENSG00000160014,ENSG00000164109,ENSG00000166851,ENSG00000169679,ENSG00000177143…	2.22342	0.000379097	0.00665893
NCDN		CC	GO:0016281	eukaryotic translation initiation factor 4F complex	9	9	3	434	0.69	6	23172	0.03	EIF4H,EIF4E,EIF4G1	ENSG00000063046,ENSG00000075151,ENSG00000110321,ENSG00000156976,ENSG00000161960,ENSG00000243056	3.28451	0.000486562	0.00819047
OTUB1		CC	GO:0044445	cytosolic part	180	180	11	426	2.52	169	23009	0.73	PRDX5,RPL22,RPL31,RPL32,RPS19,PFDN1,RPL23A,RPS9,PFKP,RPL18A,RPL36	ENSG00000008988,ENSG00000011405,ENSG00000044574,ENSG00000051382,ENSG00000061918,ENSG00000063177,ENSG00000070190,ENSG00000073009,ENSG00000073803,ENSG00000074800,ENSG00000078142,ENSG00000082805,ENSG00000083845,ENSG00000086506,ENSG00000087086,ENSG00000087088,ENSG00000088356,ENSG00000089009,ENSG00000089157,ENSG00000096150,ENSG00000097007,ENSG00000100243,ENSG00000100316,ENSG00000101132,ENSG00000103197…	1.2572	0.000553594	0.00894608
PAK1
PDCD5
PDHB
PDXK
PGRMC2
PITPNB
PPP4C
PRDX5
PRPF19
PSME2
PTRH2
PYGL
RAB14
RAB21
RAB5A
RBM8A
RDX
ROCK2
RPL22
RPL31
RPL32
RPS19
RRM1
SBDS
SDHA
SDHB
SEC22B
SEC23B
2002-09-01
SERBP1
SF3B14
SFXN1
SGTA
SLK
SMAP
SND1
SNRPB2
SNX3
SOD2
SRM
SSR1
SYNCRIP
TBR1
TFAM
THOP1
TMED9
TMEM111
TOMM34
TPD52
TPD52L2
TPM3
TPT1
TSNAX
TTLL12
TWF1
UBE2K
VMA21
ZC3H15
PFDN1
VAMP3
TBKBP1
APRT
BTF3
CTPS
GMFB
CAPZB
ECHS1
EIF2S3
EIF3M
ETF1
EZR
GARS
MAPRE1
MLEC
NASP
NPM1
NUDT5
PABPC1
PCNA
PDIA6
PGRMC1
PPIB
PRPF8
PSMA2
PSMB3
PSMB6
PSMC6
PSMD2
RHOC
RPL23A
RPS9
SAR1A
SSB
STIP1
TALDO1
TBCA
TRMT112
UBA2
UBE2V1
VDAC1
YARS
XPO5
TNFRSF10D
DARS
NUDC
RBBP4
SEPHS1
USP5
WDR1
PSMC1
1585552
1683437
ACLY
CSDE1
DLD
GANAB
KIF5B
MTHFD1
PDCD6IP
PLS3
RHPN2
SHMT2
VARS
GSPT1
HSPE1
HYOU1
IMPDH2
LRPPRC
MIF
MTPN
PFAS
RANBP1
TRIM28
USP15
CD40
CD40LG
632982
ERP44
KATNA1
MYCBP
RFC5
RNF219
SGK1
SLC30A7
SLC39A7
TXN
UGGT1
CALR
PCMT1
POLR2H
PSMD1
TRAF6
KCNQ1
TMBIM6
40040348
ABCE3
ACAT2
AHCY
AHCYL2
AIMP2
APEX1
APOA1BP
ARPC2
ASXL2
BRI3BP
BUB3
C12orf35
C13orf33
C19orf10
CARHSP1
CD81
CNP
CS
CTAGE5
CYB5A
CYB5B
DCXR
derp12
DUPD1
EIF1AX
EIF3F
EIF3K
EIF4E
EIF4E2
ERLIN1
ESD
FAAP24
FLNB
FSCN1
GLT8D3
GSTM3
GSTO1
HADH
HARS
HMGB2
HMGB3
HNRPDL
HSPA4L
IER3IP1
IGF2R
KHSRP
MAP3K7IP3
MARCKS
MCM6
MOBKL1B
MRPL13
MRTO4
MT-CO2
NAT13
NEDD8
NHP2
NHP2L1
NPEPPS
NUDT11
NUP155
OR10J1
PAFAH1B2
PAICS
PFKP
PHPT1
PNO1
PNPT1
PPM1G
PREP
PRPSAP1
PSMB2
PSMC5
PSMD8
RAB10
RANGAP1
RAP1A
RCC1
RCC2
REXO2
RNF126
RPA3
RPL35A
RTN4
S100A11
SDCCAG8
2011-09-01
2009-09-01
SLC16A1
SLIRP
TARSL2
TCEB1
THRAP3
TJP2
TMED10
TMEM109
TPR
TRAFD1
TUFM
UBE2D1
UBE2D2
UBE2D3
UBE2D4
UBE2L3
UBE2V2
UEVLD
UK114
VDAC2
VPS35
VTA1
ZNF675
UBE2E1
CCL20
SPHK1
PSMC2
PSMD7
PSMD6
PSMD3
PSMD12
ATP5F1
LRRC59
RAB5C
AK2
AKR1B1
ANXA2
ATP5O
BPNT1
CACYBP
CBR1
EEF1D
EIF3J
EIF4G1
ETFA
FABP5
GNB2
MAT2A
MSN
NP
NUDT21
PA2G4
PCBP1
PDIA4
PGD
PHB2
PRKCSH
PSMA1
PSMA6
PSMB4
PSMC4
PSMD14
PTGES3
RPL18A
RPL36
SAE1
SET
ST13
TAGLN2
TARS
TFRC
TSN
UBE2M
UCHL1
YA61
MYD88
SPOP
STAP2
TLR5
TIRAP
TLR4
LY96
EBI-1539279
IRAK2
IRAK3
IRAK1
PELI2
IRAK4
PELI3
PELI1
IL1RL1
DNAJB12
MME
IL1R1
IL1RN
IL1B
TICAM2
IL1RAP
PRPF40A
ACTR2
CD44
CD9
WASL
SCYL3
ACTR3
TNFAIP3
TICAM1
KRR1
LAPTM5
RNF11
TAX1BP1

## Sheet: Module6
XRCC6			#term	term	term_size	term_size_in_genome	list1_positives	list1_negatives	list1_percentage	list2_positives	list2_negatives	list2_percentage	list1_positive_ids	list2_positive_ids	odds_ratio_log	pvalue	adj_pvalue
NOTCH1		BP	GO:0000059	protein import into nucleus, docking	17	17	8	244	3.17	9	22702	0.04	IPO11,IPO13,IPO4,IPO9,KPNB1,NUP205,SP1,XPO7	ENSG00000065150,ENSG00000082898,ENSG00000083312,ENSG00000105576,ENSG00000110713,ENSG00000124207,ENSG00000133704,ENSG00000169180,ENSG00000205339	4.41526	4.20199e-12	1.09546e-08
JAG1		BP	GO:0000375	RNA splicing, via transesterification reactions	170	176	16	236	6.35	154	22557	0.68	SNW1,MAX,CPSF1,DDX1,DDX20,HNRNPA0,HNRNPF,HNRNPK,POLR2A,POLR2B,PRPF6,SP1,WDR77,SNRPA1,SMC1A,SNRNP200	ENSG00000003756,ENSG00000005075,ENSG00000011304,ENSG00000046647,ENSG00000048740,ENSG00000060339,ENSG00000060688,ENSG00000061936,ENSG00000063244,ENSG00000065978,ENSG00000070495,ENSG00000074201,ENSG00000077312,ENSG00000082516,ENSG00000083544,ENSG00000083896,ENSG00000087365,ENSG00000089280,ENSG00000090060,ENSG00000092199,ENSG00000092208,ENSG00000096746,ENSG00000099783,ENSG00000099817,ENSG00000099995…	2.29561	6.86242e-11	4.47258e-08
MAML1		BP	GO:0000398	nuclear mRNA splicing, via spliceosome	170	176	16	236	6.35	154	22557	0.68	SNW1,MAX,CPSF1,DDX1,DDX20,HNRNPA0,HNRNPF,HNRNPK,POLR2A,POLR2B,PRPF6,SP1,WDR77,SNRPA1,SMC1A,SNRNP200	ENSG00000003756,ENSG00000005075,ENSG00000011304,ENSG00000046647,ENSG00000048740,ENSG00000060339,ENSG00000060688,ENSG00000061936,ENSG00000063244,ENSG00000065978,ENSG00000070495,ENSG00000074201,ENSG00000077312,ENSG00000082516,ENSG00000083544,ENSG00000083896,ENSG00000087365,ENSG00000089280,ENSG00000090060,ENSG00000092199,ENSG00000092208,ENSG00000096746,ENSG00000099783,ENSG00000099817,ENSG00000099995…	2.29561	6.86242e-11	4.47258e-08
SNW1		BP	GO:0000279	M phase	388	394	23	229	9.13	365	22346	1.61	MYCBP2,CDC6,HELLS,AKAP8,ARHGEF2,DYNC1H1,FANCD2,KPNA2,NCAPD3,NCAPG2,NEK9,PDS5A,PDS5B,PLK1,SP1,STAG2,TUBG1,DCTN1,MSH6,SMC1A,SMC2,SMC3,SMC4	ENSG00000002016,ENSG00000002822,ENSG00000003137,ENSG00000004897,ENSG00000005156,ENSG00000007168,ENSG00000008128,ENSG00000010292,ENSG00000011426,ENSG00000011485,ENSG00000013573,ENSG00000013810,ENSG00000017427,ENSG00000019991,ENSG00000020922,ENSG00000024048,ENSG00000044090,ENSG00000047410,ENSG00000051180,ENSG00000051825,ENSG00000053900,ENSG00000054796,ENSG00000057468,ENSG00000065883,ENSG00000066279…	1.81628	6.24126e-11	4.47258e-08
RBPJ		BP	GO:0006297	nucleotide-excision repair, DNA gap filling	17	17	7	245	2.78	10	22701	0.04	POLD1,POLE,RFC1,RFC2,RFC3,SP1,RFC4	ENSG00000077514,ENSG00000100479,ENSG00000105486,ENSG00000106399,ENSG00000106628,ENSG00000111445,ENSG00000117748,ENSG00000132383,ENSG00000132646,ENSG00000174405	4.17223	3.12351e-10	1.6286e-07
G22P1		BP	GO:0007067	mitosis	264	265	18	234	7.14	246	22465	1.08	MYCBP2,CDC6,HELLS,AKAP8,ARHGEF2,NCAPD3,NCAPG2,NEK9,PDS5A,PDS5B,PLK1,SP1,STAG2,DCTN1,SMC1A,SMC2,SMC3,SMC4	ENSG00000002822,ENSG00000004897,ENSG00000007168,ENSG00000008128,ENSG00000010292,ENSG00000011426,ENSG00000011485,ENSG00000013573,ENSG00000017427,ENSG00000019991,ENSG00000044090,ENSG00000047410,ENSG00000053900,ENSG00000065883,ENSG00000066279,ENSG00000068903,ENSG00000071242,ENSG00000072609,ENSG00000072864,ENSG00000074054,ENSG00000074755,ENSG00000075131,ENSG00000076382,ENSG00000078401,ENSG00000080986…	1.94943	8.82929e-10	3.83633e-07
FBXW7		BP	GO:0000087	M phase of mitotic cell cycle	273	275	18	234	7.14	255	22456	1.12	MYCBP2,CDC6,HELLS,AKAP8,ARHGEF2,NCAPD3,NCAPG2,NEK9,PDS5A,PDS5B,PLK1,SP1,STAG2,DCTN1,SMC1A,SMC2,SMC3,SMC4	ENSG00000002822,ENSG00000004897,ENSG00000007168,ENSG00000008128,ENSG00000010292,ENSG00000011426,ENSG00000011485,ENSG00000013573,ENSG00000017427,ENSG00000019991,ENSG00000044090,ENSG00000047410,ENSG00000051825,ENSG00000053900,ENSG00000065883,ENSG00000066279,ENSG00000068903,ENSG00000071242,ENSG00000072609,ENSG00000072864,ENSG00000074054,ENSG00000074755,ENSG00000075131,ENSG00000076382,ENSG00000078401…	1.9131	1.50873e-09	5.61895e-07
CHD4		BP	GO:0006281	DNA repair	325	335	19	233	7.54	306	22405	1.35	XRCC6,ERCC3,FANCD2,FANCI,MMS19,MSH2,MSH3,POLD1,POLE,RFC1,RFC2,RFC3,RNGTT,SP1,TOP2A,RFC4,MSH6,SMC1A,SMC3	ENSG00000002016,ENSG00000004700,ENSG00000005007,ENSG00000005156,ENSG00000009413,ENSG00000010072,ENSG00000012048,ENSG00000012061,ENSG00000020426,ENSG00000020922,ENSG00000026036,ENSG00000034063,ENSG00000034533,ENSG00000039650,ENSG00000041880,ENSG00000042088,ENSG00000048392,ENSG00000049167,ENSG00000049540,ENSG00000051180,ENSG00000051341,ENSG00000057468,ENSG00000064655,ENSG00000064933,ENSG00000065057…	1.78685	3.84298e-09	1.25233e-06
USP36		BP	GO:0034984	response to DNA damage stimulus	377	389	20	232	7.94	357	22354	1.57	XRCC6,TAF9,ERCC3,FANCD2,FANCI,MMS19,MSH2,MSH3,POLD1,POLE,RFC1,RFC2,RFC3,RNGTT,SP1,TOP2A,RFC4,MSH6,SMC1A,SMC3	ENSG00000002016,ENSG00000004700,ENSG00000005007,ENSG00000005156,ENSG00000009413,ENSG00000010072,ENSG00000012048,ENSG00000012061,ENSG00000020426,ENSG00000020922,ENSG00000026036,ENSG00000034063,ENSG00000034533,ENSG00000039650,ENSG00000041880,ENSG00000042088,ENSG00000048392,ENSG00000049167,ENSG00000049540,ENSG00000051180,ENSG00000051341,ENSG00000057468,ENSG00000064393,ENSG00000064655,ENSG00000064933…	1.68602	7.72425e-09	1.99281e-06
HDAC1		BP	GO:0006397	mRNA processing	341	353	19	233	7.54	322	22389	1.42	SNW1,MAX,CPSF1,DDX1,DDX20,DHX15,HNRNPA0,HNRNPF,HNRNPK,POLR2A,POLR2B,PRPF6,RNGTT,SP1,WDR77,LSM10,SNRPA1,SMC1A,SNRNP200	ENSG00000003756,ENSG00000005075,ENSG00000008128,ENSG00000011304,ENSG00000014164,ENSG00000021776,ENSG00000023734,ENSG00000033030,ENSG00000039123,ENSG00000046647,ENSG00000048740,ENSG00000049883,ENSG00000051596,ENSG00000060339,ENSG00000060688,ENSG00000061936,ENSG00000063244,ENSG00000064607,ENSG00000065978,ENSG00000067596,ENSG00000070047,ENSG00000070495,ENSG00000070756,ENSG00000074201,ENSG00000076242…	1.73517	8.40848e-09	1.99281e-06
XRN1		BP	GO:0008380	RNA splicing	303	311	18	234	7.14	285	22426	1.25	SNW1,MAX,CPSF1,DDX1,DDX20,DHX15,HNRNPA0,HNRNPF,HNRNPK,POLR2A,POLR2B,PRPF6,SP1,WDR77,LSM10,SNRPA1,SMC1A,SNRNP200	ENSG00000003756,ENSG00000005075,ENSG00000011304,ENSG00000021776,ENSG00000023734,ENSG00000033030,ENSG00000039123,ENSG00000046647,ENSG00000048740,ENSG00000051596,ENSG00000060339,ENSG00000060688,ENSG00000061936,ENSG00000063244,ENSG00000064607,ENSG00000065978,ENSG00000067596,ENSG00000070495,ENSG00000070756,ENSG00000074201,ENSG00000075292,ENSG00000076924,ENSG00000077312,ENSG00000078328,ENSG00000079134…	1.80054	7.79719e-09	1.99281e-06
DDX24		BP	GO:0016568	chromatin modification	276	288	17	235	6.75	259	22452	1.14	CHD4,HDAC1,EP400,SUPT3H,TADA2L,MAX,TAF9,TRRAP,HELLS,ACTL6A,CHD5,GSG2,HDAC2,HUWE1,SMARCA5,SMARCAD1,SP1	ENSG00000004487,ENSG00000005339,ENSG00000005483,ENSG00000006712,ENSG00000009954,ENSG00000012817,ENSG00000048052,ENSG00000048649,ENSG00000049618,ENSG00000049768,ENSG00000055609,ENSG00000056661,ENSG00000061273,ENSG00000061455,ENSG00000064655,ENSG00000064961,ENSG00000066117,ENSG00000066135,ENSG00000068024,ENSG00000068903,ENSG00000070495,ENSG00000071243,ENSG00000071564,ENSG00000071655,ENSG00000071794…	1.83593	1.20447e-08	2.61672e-06
MYC		BP	GO:0016071	mRNA metabolic process	392	408	20	232	7.94	372	22339	1.64	SNW1,MAX,CPSF1,DDX1,DDX20,DHX15,HNRNPA0,HNRNPF,HNRNPK,POLR2A,POLR2B,PRPF6,RNGTT,RNH1,SP1,WDR77,LSM10,SNRPA1,SMC1A,SNRNP200	ENSG00000003756,ENSG00000004948,ENSG00000005007,ENSG00000005075,ENSG00000006047,ENSG00000008128,ENSG00000011304,ENSG00000014164,ENSG00000021776,ENSG00000023734,ENSG00000033030,ENSG00000039123,ENSG00000046647,ENSG00000048740,ENSG00000049883,ENSG00000051596,ENSG00000060339,ENSG00000060688,ENSG00000061936,ENSG00000063244,ENSG00000064607,ENSG00000065978,ENSG00000066044,ENSG00000067596,ENSG00000070047…	1.64419	1.48603e-08	2.98007e-06
EP400		BP	GO:0006289	nucleotide-excision repair	62	63	9	243	3.57	53	22658	0.23	ERCC3,MMS19,POLD1,POLE,RFC1,RFC2,RFC3,SP1,RFC4	ENSG00000012061,ENSG00000020426,ENSG00000039650,ENSG00000049167,ENSG00000065057,ENSG00000065613,ENSG00000066427,ENSG00000076924,ENSG00000077514,ENSG00000100479,ENSG00000104884,ENSG00000105486,ENSG00000106078,ENSG00000106399,ENSG00000106628,ENSG00000109674,ENSG00000110768,ENSG00000111358,ENSG00000111445,ENSG00000114026,ENSG00000117748,ENSG00000119318,ENSG00000132383,ENSG00000132646,ENSG00000134058…	2.76214	2.44611e-08	4.555e-06
MXI1		BP	GO:0006900	membrane budding	18	18	6	246	2.38	12	22699	0.05	AP2S1,ARCN1,COPB2,COPG,ARF1,COPE	ENSG00000065609,ENSG00000073921,ENSG00000089041,ENSG00000101199,ENSG00000107862,ENSG00000111481,ENSG00000113282,ENSG00000122218,ENSG00000127946,ENSG00000129083,ENSG00000130643,ENSG00000163558	3.8316	2.73589e-08	4.75498e-06
MYCBP2		BP	GO:0033365	protein localization to organelle	193	196	14	238	5.56	179	22532	0.79	SNW1,MXI1,IPO11,IPO13,IPO4,IPO9,KPNA2,KPNA4,KPNB1,NUP205,RANBP2,SP1,XPO7,SRP14	ENSG00000007372,ENSG00000013810,ENSG00000014138,ENSG00000015475,ENSG00000025772,ENSG00000025800,ENSG00000027001,ENSG00000039068,ENSG00000047410,ENSG00000055044,ENSG00000065150,ENSG00000065675,ENSG00000067560,ENSG00000069399,ENSG00000070193,ENSG00000072756,ENSG00000082074,ENSG00000082898,ENSG00000083312,ENSG00000084734,ENSG00000086589,ENSG00000087077,ENSG00000092969,ENSG00000096717,ENSG00000096968…	2.00209	3.15633e-08	5.14285e-06
PFDN5		BP	GO:0006606	protein import into nucleus	137	139	12	240	4.76	125	22586	0.55	MXI1,IPO11,IPO13,IPO4,IPO9,KPNA2,KPNA4,KPNB1,NUP205,RANBP2,SP1,XPO7	ENSG00000013810,ENSG00000014138,ENSG00000025800,ENSG00000039068,ENSG00000047410,ENSG00000055044,ENSG00000065150,ENSG00000065675,ENSG00000067560,ENSG00000069399,ENSG00000070193,ENSG00000082074,ENSG00000082898,ENSG00000083312,ENSG00000084734,ENSG00000086589,ENSG00000087077,ENSG00000092969,ENSG00000096717,ENSG00000096968,ENSG00000100030,ENSG00000100906,ENSG00000101076,ENSG00000102678,ENSG00000102753…	2.20104	3.88421e-08	5.62563e-06
SUPT3H		BP	GO:0048205	COPI coating of Golgi vesicle	10	10	5	247	1.98	5	22706	0.02	ARCN1,COPB2,COPG,ARF1,COPE	ENSG00000101199,ENSG00000107862,ENSG00000111481,ENSG00000122218,ENSG00000129083	4.521	3.68607e-08	5.62563e-06
TADA2L		BP	GO:0051170	nuclear import	139	141	12	240	4.76	127	22584	0.56	MXI1,IPO11,IPO13,IPO4,IPO9,KPNA2,KPNA4,KPNB1,NUP205,RANBP2,SP1,XPO7	ENSG00000013810,ENSG00000014138,ENSG00000025800,ENSG00000039068,ENSG00000047410,ENSG00000055044,ENSG00000065150,ENSG00000065675,ENSG00000067560,ENSG00000069399,ENSG00000070193,ENSG00000082074,ENSG00000082898,ENSG00000083312,ENSG00000084734,ENSG00000086589,ENSG00000087077,ENSG00000092969,ENSG00000096717,ENSG00000096968,ENSG00000100030,ENSG00000100906,ENSG00000101076,ENSG00000102678,ENSG00000102753…	2.18508	4.5669e-08	6.1231e-06
GCN5L2		BP	GO:0000070	mitotic sister chromatid segregation	32	32	7	245	2.78	25	22686	0.11	AKAP8,NCAPD3,PDS5B,SP1,SMC1A,SMC2,SMC4	ENSG00000010292,ENSG00000013573,ENSG00000080986,ENSG00000085415,ENSG00000086827,ENSG00000109805,ENSG00000112941,ENSG00000117650,ENSG00000121152,ENSG00000122952,ENSG00000125337,ENSG00000126787,ENSG00000129933,ENSG00000131165,ENSG00000135476,ENSG00000136982,ENSG00000137804,ENSG00000138778,ENSG00000146670,ENSG00000154473,ENSG00000164109,ENSG00000164190,ENSG00000204197,ENSG00000233450,ENSG00000237649	3.25528	4.69743e-08	6.1231e-06
MAX		BP	GO:0006605	protein targeting	270	276	16	236	6.35	254	22457	1.12	SNW1,MXI1,EXOC4,IPO11,IPO13,IPO4,IPO9,KPNA2,KPNA4,KPNB1,NUP205,RANBP2,SP1,XPO7,YWHAQ,SRP14	ENSG00000008952,ENSG00000013810,ENSG00000014138,ENSG00000015475,ENSG00000025772,ENSG00000025800,ENSG00000027001,ENSG00000034693,ENSG00000039068,ENSG00000039319,ENSG00000047410,ENSG00000051128,ENSG00000055044,ENSG00000065150,ENSG00000065675,ENSG00000067167,ENSG00000067191,ENSG00000067560,ENSG00000069399,ENSG00000069869,ENSG00000069974,ENSG00000070193,ENSG00000072062,ENSG00000072756,ENSG00000082074…	1.79078	5.59683e-08	6.69501e-06
CDC6		BP	GO:0000819	sister chromatid segregation	33	33	7	245	2.78	26	22685	0.11	AKAP8,NCAPD3,PDS5B,SP1,SMC1A,SMC2,SMC4	ENSG00000010292,ENSG00000013573,ENSG00000080986,ENSG00000085415,ENSG00000086827,ENSG00000109805,ENSG00000112941,ENSG00000117650,ENSG00000121152,ENSG00000122952,ENSG00000125337,ENSG00000126787,ENSG00000129933,ENSG00000131023,ENSG00000131165,ENSG00000135476,ENSG00000136982,ENSG00000137804,ENSG00000138778,ENSG00000146670,ENSG00000154473,ENSG00000164109,ENSG00000164190,ENSG00000204197,ENSG00000233450…	3.21601	5.90661e-08	6.69501e-06
TAF12		BP	GO:0051648	vesicle localization	33	35	7	245	2.78	26	22685	0.11	ARCN1,COPB2,COPG,MYO5A,SP1,ARF1,COPE	ENSG00000069974,ENSG00000070540,ENSG00000080815,ENSG00000092531,ENSG00000101199,ENSG00000101440,ENSG00000106636,ENSG00000107862,ENSG00000111481,ENSG00000113966,ENSG00000115648,ENSG00000118308,ENSG00000122218,ENSG00000125124,ENSG00000125863,ENSG00000129083,ENSG00000129354,ENSG00000138686,ENSG00000140463,ENSG00000163093,ENSG00000166866,ENSG00000168067,ENSG00000169032,ENSG00000169760,ENSG00000170348…	3.21601	5.90661e-08	6.69501e-06
TAF9		BP	GO:0048194	Golgi vesicle budding	11	11	5	247	1.98	6	22705	0.03	ARCN1,COPB2,COPG,ARF1,COPE	ENSG00000101199,ENSG00000107862,ENSG00000111481,ENSG00000122218,ENSG00000129083,ENSG00000163558	4.33863	6.69728e-08	7.27492e-06
TRRAP		BP	GO:0034504	protein localization to nucleus	145	147	12	240	4.76	133	22578	0.59	MXI1,IPO11,IPO13,IPO4,IPO9,KPNA2,KPNA4,KPNB1,NUP205,RANBP2,SP1,XPO7	ENSG00000013810,ENSG00000014138,ENSG00000025800,ENSG00000039068,ENSG00000047410,ENSG00000055044,ENSG00000065150,ENSG00000065675,ENSG00000067560,ENSG00000069399,ENSG00000070193,ENSG00000082074,ENSG00000082898,ENSG00000083312,ENSG00000084734,ENSG00000086589,ENSG00000087077,ENSG00000092969,ENSG00000096717,ENSG00000096968,ENSG00000100030,ENSG00000100906,ENSG00000101076,ENSG00000102678,ENSG00000102753…	2.13865	7.30609e-08	7.61879e-06
4xebox_dna		BP	GO:0006903	vesicle targeting	21	22	6	246	2.38	15	22696	0.07	ARCN1,COPB2,COPG,SP1,ARF1,COPE	ENSG00000070540,ENSG00000080815,ENSG00000092531,ENSG00000101199,ENSG00000106636,ENSG00000107862,ENSG00000111481,ENSG00000118308,ENSG00000122218,ENSG00000129083,ENSG00000129354,ENSG00000168067,ENSG00000169760,ENSG00000170348,ENSG00000184702	3.60832	7.77932e-08	7.80026e-06
AP2S1		BP	GO:0051437	positive regulation of ubiquitin-protein ligase activity involved in mitotic cell cycle	72	72	9	243	3.57	63	22648	0.28	PLK1,PSMA4,PSMA5,PSMA7,PSMB5,PSMC3,PSMD4,SP1,PSMB1	ENSG00000004897,ENSG00000013275,ENSG00000053900,ENSG00000055130,ENSG00000072401,ENSG00000087191,ENSG00000089053,ENSG00000092010,ENSG00000095261,ENSG00000099341,ENSG00000100519,ENSG00000100567,ENSG00000100764,ENSG00000100902,ENSG00000100911,ENSG00000101843,ENSG00000103035,ENSG00000105325,ENSG00000106588,ENSG00000108294,ENSG00000108344,ENSG00000108671,ENSG00000110801,ENSG00000112029,ENSG00000113558…	2.58886	9.32899e-08	9.00766e-06
cdk4_human_dna		BP	GO:0045333	cellular respiration	122	122	11	241	4.37	111	22600	0.49	IDH3A,IDH3B,IDH3G,NDUFA5,NDUFA8,NDUFS1,NDUFS2,NDUFS3,SLC25A12,SLC25A13,SUCLG1	ENSG00000004779,ENSG00000006695,ENSG00000007171,ENSG00000007202,ENSG00000010256,ENSG00000014641,ENSG00000014919,ENSG00000062485,ENSG00000065518,ENSG00000071203,ENSG00000072062,ENSG00000072736,ENSG00000073578,ENSG00000079215,ENSG00000090020,ENSG00000090266,ENSG00000091140,ENSG00000091483,ENSG00000099795,ENSG00000100196,ENSG00000100412,ENSG00000100968,ENSG00000102078,ENSG00000102125,ENSG00000104723…	2.22927	1.07327e-07	9.99294e-06
FBXW8		BP	GO:0048199	vesicle targeting, to, from or within Golgi	12	12	5	247	1.98	7	22704	0.03	ARCN1,COPB2,COPG,ARF1,COPE	ENSG00000070540,ENSG00000101199,ENSG00000107862,ENSG00000111481,ENSG00000122218,ENSG00000129083,ENSG00000170348	4.18444	1.13783e-07	1.02287e-05
HELLS		BP	GO:0051443	positive regulation of ubiquitin-protein ligase activity	74	74	9	243	3.57	65	22646	0.29	PLK1,PSMA4,PSMA5,PSMA7,PSMB5,PSMC3,PSMD4,SP1,PSMB1	ENSG00000004897,ENSG00000013275,ENSG00000053900,ENSG00000055130,ENSG00000072401,ENSG00000087191,ENSG00000089053,ENSG00000092010,ENSG00000095261,ENSG00000099341,ENSG00000100519,ENSG00000100567,ENSG00000100764,ENSG00000100902,ENSG00000100911,ENSG00000101843,ENSG00000103035,ENSG00000105325,ENSG00000106588,ENSG00000108294,ENSG00000108344,ENSG00000108671,ENSG00000110801,ENSG00000112029,ENSG00000113558…	2.55751	1.18854e-07	1.03284e-05
MCM7		BP	GO:0051351	positive regulation of ligase activity	77	77	9	243	3.57	68	22643	0.3	PLK1,PSMA4,PSMA5,PSMA7,PSMB5,PSMC3,PSMD4,SP1,PSMB1	ENSG00000004897,ENSG00000013275,ENSG00000023909,ENSG00000053900,ENSG00000055130,ENSG00000072401,ENSG00000087191,ENSG00000089053,ENSG00000092010,ENSG00000095261,ENSG00000099341,ENSG00000100519,ENSG00000100567,ENSG00000100764,ENSG00000100902,ENSG00000100911,ENSG00000101843,ENSG00000103035,ENSG00000105325,ENSG00000106588,ENSG00000108294,ENSG00000108344,ENSG00000108671,ENSG00000110801,ENSG00000112029…	2.51226	1.6859e-07	1.41778e-05
AASS		BP	GO:0046034	ATP metabolic process	131	133	11	241	4.37	120	22591	0.53	MAX,ATP5C1,ATP5J2,ATP6V1H,ERCC3,LONP1,MYO9B,NDUFS1,NUP153,SLC25A13,SP1	ENSG00000008130,ENSG00000016490,ENSG00000017260,ENSG00000017483,ENSG00000018625,ENSG00000033627,ENSG00000040531,ENSG00000054793,ENSG00000055609,ENSG00000058063,ENSG00000058668,ENSG00000064270,ENSG00000067225,ENSG00000067842,ENSG00000068650,ENSG00000069849,ENSG00000070961,ENSG00000071553,ENSG00000075399,ENSG00000075673,ENSG00000081923,ENSG00000091262,ENSG00000092054,ENSG00000099624,ENSG00000100554…	2.15091	2.22498e-07	1.81266e-05
ABCB7		BP	GO:0030261	chromosome condensation	25	25	6	246	2.38	19	22692	0.08	AKAP8,NCAPD3,NCAPG2,TOP2A,SMC2,SMC4	ENSG00000010292,ENSG00000025770,ENSG00000042286,ENSG00000100813,ENSG00000109805,ENSG00000112941,ENSG00000121152,ENSG00000122304,ENSG00000131165,ENSG00000137804,ENSG00000146670,ENSG00000146857,ENSG00000156709,ENSG00000169598,ENSG00000170312,ENSG00000175646,ENSG00000178257,ENSG00000187166,ENSG00000188662	3.37176	2.44715e-07	1.93325e-05
ACACA		BP	GO:0051438	regulation of ubiquitin-protein ligase activity	82	82	9	243	3.57	73	22638	0.32	PLK1,PSMA4,PSMA5,PSMA7,PSMB5,PSMC3,PSMD4,SP1,PSMB1	ENSG00000004897,ENSG00000013275,ENSG00000053900,ENSG00000055130,ENSG00000072401,ENSG00000087191,ENSG00000089053,ENSG00000092010,ENSG00000095261,ENSG00000099341,ENSG00000100519,ENSG00000100567,ENSG00000100764,ENSG00000100902,ENSG00000100911,ENSG00000101665,ENSG00000101843,ENSG00000103035,ENSG00000105325,ENSG00000106588,ENSG00000108294,ENSG00000108344,ENSG00000108671,ENSG00000110801,ENSG00000112029…	2.44109	2.92001e-07	2.23896e-05
ACOT8		BP	GO:0006261	DNA-dependent DNA replication	65	67	8	244	3.17	57	22654	0.25	CDC6,MCM7,POLD1,RFC1,RFC3,SP1,TOP1,RFC4	ENSG00000009413,ENSG00000039650,ENSG00000048392,ENSG00000051180,ENSG00000070501,ENSG00000073111,ENSG00000075131,ENSG00000076003,ENSG00000077514,ENSG00000085840,ENSG00000093009,ENSG00000099804,ENSG00000100038,ENSG00000100297,ENSG00000100479,ENSG00000101868,ENSG00000103423,ENSG00000104320,ENSG00000104738,ENSG00000106628,ENSG00000107815,ENSG00000108064,ENSG00000111328,ENSG00000112118,ENSG00000115942…	2.56731	5.53833e-07	4.12526e-05
ACTL6A		BP	GO:0000018	regulation of DNA recombination	29	29	6	246	2.38	23	22688	0.1	KPNA2,MSH2,MSH3,SMARCAD1,SP1,MSH6	ENSG00000020922,ENSG00000026036,ENSG00000049768,ENSG00000073861,ENSG00000076242,ENSG00000081237,ENSG00000104998,ENSG00000105329,ENSG00000109471,ENSG00000111537,ENSG00000113520,ENSG00000113522,ENSG00000113916,ENSG00000114030,ENSG00000131507,ENSG00000133863,ENSG00000136634,ENSG00000161955,ENSG00000166888,ENSG00000168685,ENSG00000178562,ENSG00000197299,ENSG00000239697	3.18053	6.3267e-07	4.58158e-05
AKAP8		BP	GO:0006352	transcription initiation, DNA-dependent	120	125	10	242	3.97	110	22601	0.48	MYC,TAF12,TAF9,ERCC3,GTF3C4,OPA1,POLR2A,POLR2B,SKIV2L,SMARCA5	ENSG00000005075,ENSG00000007968,ENSG00000008838,ENSG00000020426,ENSG00000028839,ENSG00000042429,ENSG00000048649,ENSG00000054118,ENSG00000064313,ENSG00000064995,ENSG00000068781,ENSG00000077809,ENSG00000090061,ENSG00000090971,ENSG00000099817,ENSG00000100142,ENSG00000102387,ENSG00000102978,ENSG00000103472,ENSG00000103495,ENSG00000104221,ENSG00000104884,ENSG00000105085,ENSG00000105258,ENSG00000106290…	2.13892	8.54641e-07	5.90558e-05
ALDH18A1		BP	GO:0031145	anaphase-promoting complex-dependent proteasomal ubiquitin-dependent protein catabolic process	69	69	8	244	3.17	61	22650	0.27	PSMA4,PSMA5,PSMA7,PSMB5,PSMC3,PSMD4,SP1,PSMB1	ENSG00000004897,ENSG00000013275,ENSG00000053900,ENSG00000072401,ENSG00000087191,ENSG00000089053,ENSG00000092010,ENSG00000095261,ENSG00000099341,ENSG00000100519,ENSG00000100567,ENSG00000100764,ENSG00000100902,ENSG00000100911,ENSG00000101843,ENSG00000103035,ENSG00000106588,ENSG00000108294,ENSG00000108344,ENSG00000108671,ENSG00000110801,ENSG00000115233,ENSG00000117399,ENSG00000125818,ENSG00000126067…	2.49931	8.83459e-07	5.90558e-05
ALDH1B1		BP	GO:0051436	negative regulation of ubiquitin-protein ligase activity involved in mitotic cell cycle	69	69	8	244	3.17	61	22650	0.27	PSMA4,PSMA5,PSMA7,PSMB5,PSMC3,PSMD4,SP1,PSMB1	ENSG00000004897,ENSG00000013275,ENSG00000053900,ENSG00000072401,ENSG00000087191,ENSG00000089053,ENSG00000092010,ENSG00000095261,ENSG00000099341,ENSG00000100519,ENSG00000100567,ENSG00000100764,ENSG00000100902,ENSG00000100911,ENSG00000101843,ENSG00000103035,ENSG00000105325,ENSG00000106588,ENSG00000108294,ENSG00000108344,ENSG00000108671,ENSG00000110801,ENSG00000112029,ENSG00000115233,ENSG00000117399…	2.49931	8.83459e-07	5.90558e-05
AP2A1		BP	GO:0051444	negative regulation of ubiquitin-protein ligase activity	71	71	8	244	3.17	63	22648	0.28	PSMA4,PSMA5,PSMA7,PSMB5,PSMC3,PSMD4,SP1,PSMB1	ENSG00000004897,ENSG00000013275,ENSG00000053900,ENSG00000072401,ENSG00000087191,ENSG00000089053,ENSG00000092010,ENSG00000095261,ENSG00000099341,ENSG00000100519,ENSG00000100567,ENSG00000100764,ENSG00000100902,ENSG00000100911,ENSG00000101665,ENSG00000101843,ENSG00000103035,ENSG00000105325,ENSG00000106588,ENSG00000108294,ENSG00000108344,ENSG00000108671,ENSG00000110801,ENSG00000112029,ENSG00000115233…	2.46697	1.10308e-06	7.18935e-05
AP3D1		BP	GO:0015980	energy derivation by oxidation of organic compounds	194	197	12	240	4.76	182	22529	0.8	IDH3A,IDH3B,IDH3G,NDUFA5,NDUFA8,NDUFS1,NDUFS2,NDUFS3,SLC25A12,SLC25A13,SP1,SUCLG1	ENSG00000004779,ENSG00000006695,ENSG00000007171,ENSG00000007202,ENSG00000010256,ENSG00000014641,ENSG00000014919,ENSG00000021826,ENSG00000035664,ENSG00000044446,ENSG00000056998,ENSG00000058404,ENSG00000062485,ENSG00000065518,ENSG00000067177,ENSG00000068976,ENSG00000070808,ENSG00000071203,ENSG00000072062,ENSG00000072195,ENSG00000072736,ENSG00000072778,ENSG00000073578,ENSG00000079215,ENSG00000082701…	1.82282	1.68903e-06	0.000107397
ARCN1		BP	GO:0016573	histone acetylation	53	54	7	245	2.78	46	22665	0.2	EP400,SUPT3H,TADA2L,TAF9,TRRAP,ACTL6A,SP1	ENSG00000005339,ENSG00000049768,ENSG00000056661,ENSG00000071243,ENSG00000071564,ENSG00000071655,ENSG00000077684,ENSG00000083168,ENSG00000096070,ENSG00000100393,ENSG00000100425,ENSG00000102221,ENSG00000103510,ENSG00000108773,ENSG00000109819,ENSG00000111653,ENSG00000112983,ENSG00000114166,ENSG00000119335,ENSG00000119760,ENSG00000120616,ENSG00000123600,ENSG00000127337,ENSG00000128510,ENSG00000128708…	2.64459	1.76794e-06	0.000109739
ARF4		BP	GO:0006260	DNA replication	232	238	13	239	5.16	219	22492	0.96	CDC6,MCM7,CHTF18,POLD1,POLE,RFC1,RFC2,RFC3,RNGTT,SP1,TOP1,TOP2A,RFC4	ENSG00000005007,ENSG00000005156,ENSG00000006634,ENSG00000008441,ENSG00000009413,ENSG00000012048,ENSG00000014138,ENSG00000017427,ENSG00000020922,ENSG00000025708,ENSG00000039650,ENSG00000048392,ENSG00000049130,ENSG00000051180,ENSG00000051341,ENSG00000065328,ENSG00000065559,ENSG00000070501,ENSG00000070831,ENSG00000073111,ENSG00000074047,ENSG00000075131,ENSG00000076003,ENSG00000077514,ENSG00000085840…	1.72033	1.88466e-06	0.000111666
ARHGEF2		BP	GO:0065002	intracellular protein transmembrane transport	76	78	8	244	3.17	68	22643	0.3	NUP133,NUP153,NUP188,NUP205,RANBP2,SP1,XPO7,NUP93	ENSG00000008952,ENSG00000013364,ENSG00000030066,ENSG00000047410,ENSG00000058262,ENSG00000058804,ENSG00000065308,ENSG00000067167,ENSG00000075188,ENSG00000075336,ENSG00000085415,ENSG00000093000,ENSG00000099800,ENSG00000100216,ENSG00000100575,ENSG00000100883,ENSG00000104980,ENSG00000105197,ENSG00000106803,ENSG00000108559,ENSG00000109519,ENSG00000110713,ENSG00000111581,ENSG00000113569,ENSG00000119392…	2.39037	1.86488e-06	0.000111666
ARL1		BP	GO:0016570	histone modification	132	140	10	242	3.97	122	22589	0.54	HDAC1,EP400,SUPT3H,TADA2L,TAF9,TRRAP,ACTL6A,HDAC2,HUWE1,SP1	ENSG00000004487,ENSG00000005339,ENSG00000005483,ENSG00000006712,ENSG00000009954,ENSG00000048052,ENSG00000049768,ENSG00000055609,ENSG00000056661,ENSG00000064655,ENSG00000066135,ENSG00000068903,ENSG00000070495,ENSG00000071243,ENSG00000071564,ENSG00000071655,ENSG00000074266,ENSG00000076108,ENSG00000077684,ENSG00000077721,ENSG00000083168,ENSG00000087152,ENSG00000087206,ENSG00000088305,ENSG00000094631…	2.03484	2.04831e-06	0.000117479
ARMC6		BP	GO:0006890	retrograde vesicle-mediated transport, Golgi to ER	20	20	5	247	1.98	15	22696	0.07	ARCN1,COPB2,COPG,ARF1,COPE	ENSG00000100151,ENSG00000101199,ENSG00000107862,ENSG00000111481,ENSG00000112493,ENSG00000122218,ENSG00000129083,ENSG00000129250,ENSG00000136152,ENSG00000142186,ENSG00000154917,ENSG00000157916,ENSG00000168434,ENSG00000206281,ENSG00000236490	3.42194	2.0729e-06	0.000117479
ASS1		BP	GO:0043623	cellular protein complex assembly	235	245	13	239	5.16	222	22489	0.98	MAX,AP2S1,IPO11,IPO13,IPO4,IPO9,KPNB1,NUP205,SP1,TUBA4A,TUBG1,XPO7,GSN	ENSG00000004478,ENSG00000006695,ENSG00000006747,ENSG00000007237,ENSG00000008735,ENSG00000011426,ENSG00000014919,ENSG00000015285,ENSG00000030304,ENSG00000034510,ENSG00000037042,ENSG00000042493,ENSG00000047648,ENSG00000049540,ENSG00000051523,ENSG00000058804,ENSG00000065150,ENSG00000065609,ENSG00000069702,ENSG00000070182,ENSG00000071051,ENSG00000073921,ENSG00000074582,ENSG00000074935,ENSG00000075340…	1.70659	2.17317e-06	0.000120541
ATP5C1		BP	GO:0006119	oxidative phosphorylation	134	134	10	242	3.97	124	22587	0.55	ATP5C1,ATP6V1H,MSH2,NDUFA5,NDUFA8,NDUFS1,NDUFS2,NDUFS3,NUP153,SP1	ENSG00000004779,ENSG00000006695,ENSG00000010256,ENSG00000014919,ENSG00000016490,ENSG00000033627,ENSG00000055609,ENSG00000065518,ENSG00000071553,ENSG00000075399,ENSG00000090020,ENSG00000090266,ENSG00000091140,ENSG00000099624,ENSG00000099795,ENSG00000100554,ENSG00000102125,ENSG00000104723,ENSG00000105929,ENSG00000109390,ENSG00000110717,ENSG00000110719,ENSG00000110955,ENSG00000113732,ENSG00000114573…	2.0185	2.34806e-06	0.000127529
ATP5J2		BP	GO:0006338	chromatin remodeling	57	57	7	245	2.78	50	22661	0.22	HDAC1,MAX,HELLS,ACTL6A,HDAC2,SMARCA5,SP1	ENSG00000009954,ENSG00000048649,ENSG00000049618,ENSG00000049768,ENSG00000066117,ENSG00000076108,ENSG00000080503,ENSG00000096717,ENSG00000099956,ENSG00000100888,ENSG00000102038,ENSG00000104472,ENSG00000105663,ENSG00000108773,ENSG00000108840,ENSG00000109111,ENSG00000111875,ENSG00000113580,ENSG00000114166,ENSG00000115593,ENSG00000117713,ENSG00000118245,ENSG00000119042,ENSG00000122565,ENSG00000123485…	2.56103	2.92129e-06	0.000152316
ATP6V1H		BP	GO:0006473	protein acetylation	57	58	7	245	2.78	50	22661	0.22	EP400,SUPT3H,TADA2L,TAF9,TRRAP,ACTL6A,SP1	ENSG00000005339,ENSG00000049768,ENSG00000056661,ENSG00000071243,ENSG00000071564,ENSG00000071655,ENSG00000077684,ENSG00000083168,ENSG00000096070,ENSG00000100393,ENSG00000100425,ENSG00000102030,ENSG00000102221,ENSG00000103510,ENSG00000108773,ENSG00000109819,ENSG00000111653,ENSG00000112983,ENSG00000114166,ENSG00000119335,ENSG00000119760,ENSG00000120616,ENSG00000121579,ENSG00000123600,ENSG00000127337…	2.56103	2.92129e-06	0.000152316
BCR		BP	GO:0043161	proteasomal ubiquitin-dependent protein catabolic process	109	113	9	243	3.57	100	22611	0.44	TAF9,PSMA4,PSMA5,PSMA7,PSMB5,PSMC3,PSMD4,SP1,PSMB1	ENSG00000001084,ENSG00000004897,ENSG00000013275,ENSG00000036257,ENSG00000053900,ENSG00000072401,ENSG00000081154,ENSG00000087191,ENSG00000089053,ENSG00000092010,ENSG00000095261,ENSG00000096384,ENSG00000099341,ENSG00000099958,ENSG00000100519,ENSG00000100567,ENSG00000100764,ENSG00000100902,ENSG00000100911,ENSG00000101665,ENSG00000101843,ENSG00000103035,ENSG00000103264,ENSG00000103266,ENSG00000103275…	2.12518	3.28524e-06	0.000167934
BTAF1		BP	GO:0007076	mitotic chromosome condensation	11	11	4	248	1.59	7	22704	0.03	AKAP8,NCAPD3,SMC2,SMC4	ENSG00000010292,ENSG00000109805,ENSG00000112941,ENSG00000121152,ENSG00000131165,ENSG00000137804,ENSG00000146670	3.95725	4.39914e-06	0.000220549
CEPT1		BP	GO:0006511	ubiquitin-dependent protein catabolic process	254	260	13	239	5.16	241	22470	1.06	USP36,TAF9,MYO5A,PSMA4,PSMA5,PSMA7,PSMB5,PSMC3,PSMD4,SP1,SKP2,PSMB1,USP9X	ENSG00000001084,ENSG00000004897,ENSG00000013275,ENSG00000024048,ENSG00000036257,ENSG00000036672,ENSG00000044090,ENSG00000048028,ENSG00000053900,ENSG00000055130,ENSG00000058056,ENSG00000069869,ENSG00000070010,ENSG00000072201,ENSG00000072401,ENSG00000072609,ENSG00000074319,ENSG00000077254,ENSG00000077721,ENSG00000078140,ENSG00000078747,ENSG00000081154,ENSG00000083799,ENSG00000085982,ENSG00000087191…	1.62363	5.09761e-06	0.000250744
CHD5		BP	GO:0009117	nucleotide metabolic process	431	446	17	235	6.75	414	22297	1.82	MAX,ATP5C1,ATP5J2,ATP6V1H,ERCC3,IDH3A,IDH3B,IDH3G,LONP1,MSH2,MYO9B,NDUFS1,NUP153,SLC25A13,SMARCAD1,SP1,UMPS	ENSG00000004948,ENSG00000007001,ENSG00000007952,ENSG00000008130,ENSG00000010310,ENSG00000011052,ENSG00000014641,ENSG00000016490,ENSG00000017260,ENSG00000017483,ENSG00000018625,ENSG00000023697,ENSG00000025708,ENSG00000028839,ENSG00000033627,ENSG00000035687,ENSG00000035862,ENSG00000039650,ENSG00000040531,ENSG00000043591,ENSG00000044012,ENSG00000047230,ENSG00000048392,ENSG00000048545,ENSG00000049239…	1.35997	6.24804e-06	0.000301641
CHTF18		BP	GO:0051028	mRNA transport	91	92	8	244	3.17	83	22628	0.37	NUP133,NUP153,NUP188,NUP205,RANBP2,SP1,XPO7,NUP93	ENSG00000005007,ENSG00000013364,ENSG00000014164,ENSG00000030066,ENSG00000047410,ENSG00000051596,ENSG00000058804,ENSG00000070366,ENSG00000075188,ENSG00000079134,ENSG00000082898,ENSG00000085415,ENSG00000088247,ENSG00000093000,ENSG00000100836,ENSG00000101146,ENSG00000101888,ENSG00000102081,ENSG00000108349,ENSG00000108559,ENSG00000109832,ENSG00000110713,ENSG00000111196,ENSG00000111581,ENSG00000112531…	2.19038	7.29665e-06	0.000345861
COPB2		BP	GO:0006310	DNA recombination	123	125	9	243	3.57	114	22597	0.5	XRCC6,RBPJ,KPNA2,MSH2,MSH3,RNGTT,SMARCAD1,SP1,MSH6	ENSG00000002016,ENSG00000004700,ENSG00000005156,ENSG00000012048,ENSG00000012061,ENSG00000020922,ENSG00000026036,ENSG00000049768,ENSG00000051180,ENSG00000054796,ENSG00000057468,ENSG00000071539,ENSG00000071564,ENSG00000073861,ENSG00000076242,ENSG00000076248,ENSG00000079246,ENSG00000081237,ENSG00000085224,ENSG00000085999,ENSG00000100206,ENSG00000100918,ENSG00000102245,ENSG00000104320,ENSG00000104998…	1.99354	8.87677e-06	0.000413245
COPG		BP	GO:0048193	Golgi vesicle transport	95	96	8	244	3.17	87	22624	0.38	AP2A1,ARCN1,ARL1,COPB2,COPG,SP1,ARF1,COPE	ENSG00000021574,ENSG00000021762,ENSG00000034713,ENSG00000047932,ENSG00000054116,ENSG00000061987,ENSG00000066455,ENSG00000070367,ENSG00000070540,ENSG00000074695,ENSG00000079950,ENSG00000085365,ENSG00000086827,ENSG00000090615,ENSG00000092108,ENSG00000092531,ENSG00000093183,ENSG00000100151,ENSG00000100934,ENSG00000101199,ENSG00000101310,ENSG00000103723,ENSG00000104388,ENSG00000104915,ENSG00000105402…	2.14313	1.00499e-05	0.000459652
COPG2		BP	GO:0010552	positive regulation of gene-specific transcription from RNA polymerase II promoter	47	48	6	246	2.38	41	22670	0.18	XRCC6,NOTCH1,HDAC1,TAF9,HDAC2,SP1	ENSG00000009950,ENSG00000025434,ENSG00000030419,ENSG00000064313,ENSG00000068323,ENSG00000071564,ENSG00000080503,ENSG00000089225,ENSG00000095015,ENSG00000099956,ENSG00000100906,ENSG00000101076,ENSG00000109320,ENSG00000112561,ENSG00000112658,ENSG00000114315,ENSG00000114650,ENSG00000118260,ENSG00000127616,ENSG00000131408,ENSG00000132170,ENSG00000134954,ENSG00000137265,ENSG00000140307,ENSG00000141052…	2.60165	1.21229e-05	0.000544903
CPSF1		BP	GO:0010870	positive regulation of receptor biosynthetic process	5	4	3	249	1.19	2	22709	0.01	HDAC1,HDAC2,SP1	ENSG00000094631,ENSG00000114650	4.91853	1.28497e-05	0.00055832
CYR61		BP	GO:0051096	positive regulation of helicase activity	5	5	3	249	1.19	2	22709	0.01	MSH2,MSH3,MSH6	ENSG00000106028,ENSG00000128513	4.91853	1.28497e-05	0.00055832
DDX1		BP	GO:0050658	RNA transport	102	104	8	244	3.17	94	22617	0.41	NUP133,NUP153,NUP188,NUP205,RANBP2,SP1,XPO7,NUP93	ENSG00000005007,ENSG00000013364,ENSG00000014164,ENSG00000030066,ENSG00000047410,ENSG00000051596,ENSG00000058804,ENSG00000070366,ENSG00000075188,ENSG00000078328,ENSG00000079134,ENSG00000082898,ENSG00000085415,ENSG00000088247,ENSG00000093000,ENSG00000100836,ENSG00000101146,ENSG00000101888,ENSG00000102081,ENSG00000108349,ENSG00000108559,ENSG00000109832,ENSG00000110713,ENSG00000111196,ENSG00000111581…	2.06544	1.69749e-05	0.000725467
DDX20		BP	GO:0051329	interphase of mitotic cell cycle	108	113	8	244	3.17	100	22611	0.44	CDC6,DNM2,KPNA2,POLD1,POLE,PPP6C,SP1,SKP2	ENSG00000006611,ENSG00000006634,ENSG00000013573,ENSG00000020426,ENSG00000036257,ENSG00000041515,ENSG00000053900,ENSG00000055130,ENSG00000058404,ENSG00000060982,ENSG00000064313,ENSG00000065675,ENSG00000070808,ENSG00000075218,ENSG00000089053,ENSG00000089685,ENSG00000097007,ENSG00000097046,ENSG00000099804,ENSG00000101412,ENSG00000101773,ENSG00000101868,ENSG00000103342,ENSG00000105173,ENSG00000105810…	2.00329	2.57532e-05	0.0010329
DDX52		BP	GO:0042791	5S class rRNA transcription from RNA polymerase III type 1 promoter	6	6	3	249	1.19	3	22708	0.01	GTF3C2,GTF3C3,GTF3C4	ENSG00000077235,ENSG00000148308,ENSG00000155115	4.51302	2.54906e-05	0.0010329
DHX15		BP	GO:0042797	tRNA transcription from RNA polymerase III promoter	6	6	3	249	1.19	3	22708	0.01	GTF3C2,GTF3C3,GTF3C4	ENSG00000077235,ENSG00000148308,ENSG00000155115	4.51302	2.54906e-05	0.0010329
DHX37		BP	GO:0006102	isocitrate metabolic process	6	6	3	249	1.19	3	22708	0.01	IDH3A,IDH3B,IDH3G	ENSG00000100412,ENSG00000138413,ENSG00000182054	4.51302	2.54906e-05	0.0010329
DIAPH3		BP	GO:0006084	acetyl-CoA metabolic process	33	33	5	247	1.98	28	22683	0.12	ACACA,IDH3A,IDH3B,IDH3G,SUCLG1	ENSG00000007202,ENSG00000014641,ENSG00000062485,ENSG00000073578,ENSG00000091140,ENSG00000091483,ENSG00000100412,ENSG00000103150,ENSG00000112992,ENSG00000115919,ENSG00000117118,ENSG00000119689,ENSG00000122729,ENSG00000131069,ENSG00000134398,ENSG00000136143,ENSG00000138400,ENSG00000138413,ENSG00000143252,ENSG00000146701,ENSG00000150768,ENSG00000151790,ENSG00000154930,ENSG00000168291,ENSG00000172340…	2.79722	2.82419e-05	0.00111556
DIMT1L		BP	GO:0022904	respiratory electron transport chain	81	81	7	245	2.78	74	22637	0.33	NDUFA5,NDUFA8,NDUFS1,NDUFS2,NDUFS3,SLC25A12,SLC25A13	ENSG00000004779,ENSG00000006695,ENSG00000010256,ENSG00000014919,ENSG00000065518,ENSG00000073578,ENSG00000079215,ENSG00000090020,ENSG00000090266,ENSG00000091140,ENSG00000099795,ENSG00000100196,ENSG00000102125,ENSG00000104723,ENSG00000109390,ENSG00000109819,ENSG00000110717,ENSG00000112096,ENSG00000112294,ENSG00000115286,ENSG00000117118,ENSG00000119013,ENSG00000123179,ENSG00000125356,ENSG00000127540…	2.16793	3.07254e-05	0.00119554
DNAJA2		BP	GO:0043648	dicarboxylic acid metabolic process	34	34	5	247	1.98	29	22682	0.13	IDH3A,IDH3B,IDH3G,SP1,SUCLG1	ENSG00000014641,ENSG00000062485,ENSG00000065833,ENSG00000073578,ENSG00000082212,ENSG00000091140,ENSG00000091483,ENSG00000103485,ENSG00000112294,ENSG00000112964,ENSG00000115919,ENSG00000117118,ENSG00000119689,ENSG00000120053,ENSG00000124253,ENSG00000125166,ENSG00000126561,ENSG00000128683,ENSG00000136750,ENSG00000138400,ENSG00000146701,ENSG00000151376,ENSG00000153086,ENSG00000162882,ENSG00000171759…	2.76208	3.28162e-05	0.00125812
DNAJB6		BP	GO:0051325	interphase	114	119	8	244	3.17	106	22605	0.47	CDC6,DNM2,KPNA2,POLD1,POLE,PPP6C,SP1,SKP2	ENSG00000006611,ENSG00000006634,ENSG00000013573,ENSG00000020426,ENSG00000036257,ENSG00000041515,ENSG00000053900,ENSG00000055130,ENSG00000058404,ENSG00000060982,ENSG00000064313,ENSG00000065675,ENSG00000070808,ENSG00000075131,ENSG00000075218,ENSG00000081237,ENSG00000089053,ENSG00000089685,ENSG00000097007,ENSG00000097046,ENSG00000099804,ENSG00000101412,ENSG00000101773,ENSG00000101868,ENSG00000103342…	1.94476	3.80524e-05	0.00143772
DNM2		BP	GO:0006913	nucleocytoplasmic transport	308	325	13	239	5.16	295	22416	1.3	MXI1,IPO11,IPO13,IPO4,IPO9,KPNA2,KPNA4,KPNB1,NUP133,NUP205,RANBP2,SP1,XPO7	ENSG00000005007,ENSG00000013810,ENSG00000014138,ENSG00000014164,ENSG00000025800,ENSG00000030066,ENSG00000039068,ENSG00000041353,ENSG00000041802,ENSG00000047410,ENSG00000055044,ENSG00000065150,ENSG00000065675,ENSG00000067560,ENSG00000069399,ENSG00000069869,ENSG00000069974,ENSG00000070193,ENSG00000070366,ENSG00000070831,ENSG00000072062,ENSG00000075785,ENSG00000079974,ENSG00000080371,ENSG00000082074…	1.41904	3.91835e-05	0.00145931
DYNC1H1		BP	GO:0051169	nuclear transport	310	327	13	239	5.16	297	22414	1.31	MXI1,IPO11,IPO13,IPO4,IPO9,KPNA2,KPNA4,KPNB1,NUP133,NUP205,RANBP2,SP1,XPO7	ENSG00000005007,ENSG00000013810,ENSG00000014138,ENSG00000014164,ENSG00000025800,ENSG00000030066,ENSG00000039068,ENSG00000041353,ENSG00000041802,ENSG00000047410,ENSG00000055044,ENSG00000064835,ENSG00000065150,ENSG00000065675,ENSG00000067560,ENSG00000069399,ENSG00000069869,ENSG00000069974,ENSG00000070193,ENSG00000070366,ENSG00000070831,ENSG00000072062,ENSG00000075785,ENSG00000079974,ENSG00000080371…	1.41219	4.18781e-05	0.00153769
ECT2		BP	GO:0009304	tRNA transcription	7	7	3	249	1.19	4	22707	0.02	GTF3C2,GTF3C3,GTF3C4	ENSG00000077235,ENSG00000148308,ENSG00000155115,ENSG00000185024	4.22529	4.42463e-05	0.00160208
EIF4A1		BP	GO:0016444	somatic cell DNA recombination	37	37	5	247	1.98	32	22679	0.14	XRCC6,MSH2,MSH3,SP1,MSH6	ENSG00000012061,ENSG00000049768,ENSG00000071564,ENSG00000073861,ENSG00000076242,ENSG00000076248,ENSG00000081237,ENSG00000102245,ENSG00000104320,ENSG00000104998,ENSG00000105329,ENSG00000109471,ENSG00000111537,ENSG00000111732,ENSG00000113520,ENSG00000113916,ENSG00000121031,ENSG00000122512,ENSG00000127152,ENSG00000131507,ENSG00000133789,ENSG00000136634,ENSG00000144381,ENSG00000152422,ENSG00000161955…	2.66351	5.00467e-05	0.00178728
EIF4ENIF1		BP	GO:0050690	regulation of defense response to virus by virus	8	8	3	249	1.19	5	22706	0.02	AP2S1,AP2A1,ATP6V1H	ENSG00000006125,ENSG00000161203,ENSG00000172116,ENSG00000178562,ENSG00000183020	4.00211	7.02194e-05	0.00240871
ERCC3		BP	GO:0006734	NADH metabolic process	8	8	3	249	1.19	5	22706	0.02	IDH3A,IDH3B,IDH3G	ENSG00000014641,ENSG00000119689,ENSG00000136872,ENSG00000146701,ENSG00000167588	4.00211	7.02194e-05	0.00240871
EXOC1		BP	GO:0045910	negative regulation of DNA recombination	8	8	3	249	1.19	5	22706	0.02	MSH2,MSH3,MSH6	ENSG00000049768,ENSG00000076242,ENSG00000113916,ENSG00000131507,ENSG00000197299	4.00211	7.02194e-05	0.00240871
EXOC3		BP	GO:0043967	histone H4 acetylation	21	21	4	248	1.59	17	22694	0.07	EP400,TRRAP,ACTL6A,SP1	ENSG00000071243,ENSG00000071564,ENSG00000077684,ENSG00000102221,ENSG00000111653,ENSG00000112983,ENSG00000120616,ENSG00000127337,ENSG00000136504,ENSG00000137265,ENSG00000163875,ENSG00000166313,ENSG00000175792,ENSG00000178028,ENSG00000183207,ENSG00000185787,ENSG00000221926	3.06951	7.31762e-05	0.00244577
EXOC4		BP	GO:0009143	nucleoside triphosphate catabolic process	21	23	4	248	1.59	17	22694	0.07	ERCC3,LONP1,MYO9B,SP1	ENSG00000091262,ENSG00000092054,ENSG00000099624,ENSG00000106268,ENSG00000110955,ENSG00000119541,ENSG00000131473,ENSG00000131979,ENSG00000138185,ENSG00000138430,ENSG00000152234,ENSG00000154269,ENSG00000168032,ENSG00000180389,ENSG00000196839,ENSG00000197616,ENSG00000241837	3.06951	7.31762e-05	0.00244577
FANCD2		BP	GO:0051053	negative regulation of DNA metabolic process	41	41	5	247	1.98	36	22675	0.16	CDC6,MSH2,MSH3,SP1,MSH6	ENSG00000012061,ENSG00000049768,ENSG00000075131,ENSG00000076242,ENSG00000092330,ENSG00000093009,ENSG00000102977,ENSG00000105329,ENSG00000107937,ENSG00000112312,ENSG00000113916,ENSG00000119699,ENSG00000125482,ENSG00000128513,ENSG00000131507,ENSG00000132604,ENSG00000136273,ENSG00000139618,ENSG00000141510,ENSG00000146857,ENSG00000147601,ENSG00000149273,ENSG00000161610,ENSG00000163191,ENSG00000163273…	2.54555	8.30194e-05	0.00273964
FANCI		BP	GO:0006266	DNA ligation	9	9	3	249	1.19	6	22705	0.03	XRCC6,SP1,TOP2A	ENSG00000051180,ENSG00000137074,ENSG00000152422,ENSG00000164104,ENSG00000174405,ENSG00000189403	3.81974	0.000104475	0.00336253
FASTKD2		BP	GO:0000731	DNA synthesis involved in DNA repair	9	9	3	249	1.19	6	22705	0.03	POLD1,POLE,RFC3	ENSG00000077514,ENSG00000101868,ENSG00000124535,ENSG00000129355,ENSG00000165392,ENSG00000170734	3.81974	0.000104475	0.00336253
FBL		BP	GO:0006099	tricarboxylic acid cycle	24	24	4	248	1.59	20	22691	0.09	IDH3A,IDH3B,IDH3G,SUCLG1	ENSG00000007202,ENSG00000014641,ENSG00000062485,ENSG00000073578,ENSG00000091483,ENSG00000100412,ENSG00000112992,ENSG00000117118,ENSG00000119689,ENSG00000122729,ENSG00000134398,ENSG00000136143,ENSG00000138400,ENSG00000138413,ENSG00000143252,ENSG00000146701,ENSG00000168291,ENSG00000172340,ENSG00000182054,ENSG00000204370	2.90686	0.000126601	0.00402497
GCDH		BP	GO:0010551	regulation of gene-specific transcription from RNA polymerase II promoter	71	75	6	246	2.38	65	22646	0.29	XRCC6,NOTCH1,HDAC1,TAF9,HDAC2,SP1	ENSG00000007372,ENSG00000009950,ENSG00000025434,ENSG00000030419,ENSG00000064313,ENSG00000068323,ENSG00000071564,ENSG00000080503,ENSG00000081189,ENSG00000089225,ENSG00000095015,ENSG00000096717,ENSG00000099956,ENSG00000100906,ENSG00000101076,ENSG00000101665,ENSG00000104964,ENSG00000106038,ENSG00000109320,ENSG00000112561,ENSG00000112658,ENSG00000114315,ENSG00000114650,ENSG00000115844,ENSG00000118260…	2.13978	0.000129826	0.00407778
GNL3		BP	GO:0006120	mitochondrial electron transport, NADH to ubiquinone	46	46	5	247	1.98	41	22670	0.18	NDUFA5,NDUFA8,NDUFS1,NDUFS2,NDUFS3	ENSG00000004779,ENSG00000065518,ENSG00000090266,ENSG00000091140,ENSG00000099795,ENSG00000109390,ENSG00000110717,ENSG00000115286,ENSG00000119013,ENSG00000125356,ENSG00000130414,ENSG00000131495,ENSG00000136521,ENSG00000137806,ENSG00000139180,ENSG00000140990,ENSG00000145494,ENSG00000147684,ENSG00000151366,ENSG00000160194,ENSG00000164258,ENSG00000165264,ENSG00000166136,ENSG00000167774,ENSG00000167792…	2.41528	0.000145225	0.00450717
GSG2		BP	GO:0043966	histone H3 acetylation	25	26	4	248	1.59	21	22690	0.09	SUPT3H,TADA2L,TAF9,SP1	ENSG00000071564,ENSG00000077684,ENSG00000083168,ENSG00000096070,ENSG00000100425,ENSG00000102221,ENSG00000108773,ENSG00000111653,ENSG00000119760,ENSG00000136504,ENSG00000136715,ENSG00000137265,ENSG00000152382,ENSG00000156650,ENSG00000156983,ENSG00000162227,ENSG00000163875,ENSG00000166337,ENSG00000168395,ENSG00000171148,ENSG00000221926	2.85802	0.000149421	0.00452955
GTF3C2		BP	GO:0006103	2-oxoglutarate metabolic process	10	10	3	249	1.19	7	22704	0.03	IDH3A,IDH3B,IDH3G	ENSG00000091140,ENSG00000112964,ENSG00000119689,ENSG00000120053,ENSG00000125166,ENSG00000126561,ENSG00000173757	3.66555	0.000148039	0.00452955
GTF3C3		BP	GO:0055085	transmembrane transport	219	222	10	242	3.97	209	22502	0.92	ATP5C1,ATP6V1H,NUP133,NUP153,NUP188,NUP205,RANBP2,SP1,XPO7,NUP93	ENSG00000008952,ENSG00000013364,ENSG00000016490,ENSG00000018280,ENSG00000018625,ENSG00000030066,ENSG00000033627,ENSG00000047410,ENSG00000055609,ENSG00000058262,ENSG00000058804,ENSG00000059804,ENSG00000065308,ENSG00000067167,ENSG00000071553,ENSG00000075188,ENSG00000075336,ENSG00000075399,ENSG00000085415,ENSG00000088386,ENSG00000088832,ENSG00000089041,ENSG00000092051,ENSG00000093000,ENSG00000099624…	1.49267	0.00016238	0.0048658
GTF3C4		BP	GO:0016579	protein deubiquitination	26	26	4	248	1.59	22	22689	0.1	SUPT3H,TRRAP,SP1,USP9X	ENSG00000077254,ENSG00000087152,ENSG00000087206,ENSG00000105393,ENSG00000108773,ENSG00000109189,ENSG00000114374,ENSG00000114742,ENSG00000115233,ENSG00000120533,ENSG00000124422,ENSG00000136878,ENSG00000143258,ENSG00000152484,ENSG00000154277,ENSG00000156256,ENSG00000162607,ENSG00000163113,ENSG00000163635,ENSG00000166337,ENSG00000185515,ENSG00000187555	2.81146	0.000175073	0.00518655
HDAC2		BP	GO:0006163	purine nucleotide metabolic process	311	325	12	240	4.76	299	22412	1.32	MAX,ATP5C1,ATP5J2,ATP6V1H,ERCC3,LONP1,MSH2,MYO9B,NDUFS1,NUP153,SLC25A13,SP1	ENSG00000004948,ENSG00000008130,ENSG00000010310,ENSG00000011052,ENSG00000016490,ENSG00000017260,ENSG00000017483,ENSG00000018625,ENSG00000033627,ENSG00000035687,ENSG00000035862,ENSG00000040531,ENSG00000043591,ENSG00000044012,ENSG00000048545,ENSG00000054179,ENSG00000054793,ENSG00000055609,ENSG00000058063,ENSG00000058668,ENSG00000061918,ENSG00000064270,ENSG00000064989,ENSG00000065135,ENSG00000067225…	1.32118	0.000179942	0.0052432
HEATR1		BP	GO:0007126	meiosis	107	110	7	245	2.78	100	22611	0.44	FANCD2,PLK1,SP1,STAG2,MSH6,SMC1A,SMC3	ENSG00000002016,ENSG00000003137,ENSG00000005156,ENSG00000020922,ENSG00000024048,ENSG00000051180,ENSG00000054796,ENSG00000057468,ENSG00000066923,ENSG00000071539,ENSG00000076053,ENSG00000076242,ENSG00000077935,ENSG00000079393,ENSG00000085999,ENSG00000086827,ENSG00000092345,ENSG00000095627,ENSG00000099985,ENSG00000100206,ENSG00000100345,ENSG00000100918,ENSG00000101224,ENSG00000102096,ENSG00000104320…	1.86567	0.000181008	0.0052432
HEATR3		BP	GO:0043193	positive regulation of gene-specific transcription	76	79	6	246	2.38	70	22641	0.31	XRCC6,NOTCH1,HDAC1,TAF9,HDAC2,SP1	ENSG00000009950,ENSG00000017427,ENSG00000025434,ENSG00000030419,ENSG00000064313,ENSG00000064835,ENSG00000066336,ENSG00000068323,ENSG00000071564,ENSG00000080503,ENSG00000084764,ENSG00000087191,ENSG00000089225,ENSG00000095015,ENSG00000099956,ENSG00000100644,ENSG00000100906,ENSG00000101076,ENSG00000102038,ENSG00000109320,ENSG00000112561,ENSG00000112658,ENSG00000113520,ENSG00000113525,ENSG00000114315…	2.06545	0.000189338	0.00542421
HIST1H2BL		BP	GO:0000075	cell cycle checkpoint	79	81	6	246	2.38	73	22638	0.32	CDC6,TRRAP,ERCC3,MSH2,SP1,SMC1A	ENSG00000002822,ENSG00000012048,ENSG00000047410,ENSG00000072609,ENSG00000075131,ENSG00000075218,ENSG00000075711,ENSG00000086827,ENSG00000087206,ENSG00000089685,ENSG00000091436,ENSG00000093009,ENSG00000101773,ENSG00000103264,ENSG00000104320,ENSG00000104499,ENSG00000104884,ENSG00000105329,ENSG00000105393,ENSG00000112062,ENSG00000112742,ENSG00000113456,ENSG00000114391,ENSG00000114670,ENSG00000116670…	2.02335	0.000234238	0.0066376
HNRNPA0		BP	GO:0043968	histone H2A acetylation	12	12	3	249	1.19	9	22702	0.04	EP400,TRRAP,ACTL6A	ENSG00000071243,ENSG00000112983,ENSG00000120616,ENSG00000127337,ENSG00000163875,ENSG00000175792,ENSG00000178028,ENSG00000183207,ENSG00000185787	3.41414	0.000267025	0.00743804
HNRNPF		BP	GO:0006367	transcription initiation from RNA polymerase II promoter	81	81	6	246	2.38	75	22636	0.33	TAF12,TAF9,ERCC3,OPA1,POLR2A,POLR2B	ENSG00000005075,ENSG00000007968,ENSG00000008838,ENSG00000020426,ENSG00000028839,ENSG00000042429,ENSG00000054118,ENSG00000064313,ENSG00000064995,ENSG00000068781,ENSG00000077809,ENSG00000099817,ENSG00000100142,ENSG00000102387,ENSG00000102978,ENSG00000103495,ENSG00000104884,ENSG00000105085,ENSG00000105258,ENSG00000106290,ENSG00000106546,ENSG00000108510,ENSG00000109819,ENSG00000110768,ENSG00000111358…	1.99624	0.00026855	0.00743804
HNRNPK		BP	GO:0006383	transcription from RNA polymerase III promoter	29	29	4	248	1.59	25	22686	0.11	GTF3C2,GTF3C3,GTF3C4,SP1	ENSG00000012048,ENSG00000065029,ENSG00000077235,ENSG00000100413,ENSG00000100888,ENSG00000104976,ENSG00000113356,ENSG00000116679,ENSG00000116747,ENSG00000122034,ENSG00000132664,ENSG00000147669,ENSG00000148308,ENSG00000155115,ENSG00000161980,ENSG00000164975,ENSG00000165684,ENSG00000166478,ENSG00000167637,ENSG00000168495,ENSG00000174446,ENSG00000177700,ENSG00000185024,ENSG00000186141,ENSG00000241258	2.68349	0.000271045	0.00743804
HUWE1		BP	GO:0006754	ATP biosynthetic process	115	117	7	245	2.78	108	22603	0.48	MAX,ATP5C1,ATP5J2,ATP6V1H,NUP153,SLC25A13,SP1	ENSG00000016490,ENSG00000017260,ENSG00000017483,ENSG00000018625,ENSG00000033627,ENSG00000054793,ENSG00000055609,ENSG00000058063,ENSG00000058668,ENSG00000064270,ENSG00000067225,ENSG00000067842,ENSG00000068650,ENSG00000069849,ENSG00000070961,ENSG00000071553,ENSG00000075399,ENSG00000075673,ENSG00000081923,ENSG00000099624,ENSG00000100554,ENSG00000101892,ENSG00000101974,ENSG00000104043,ENSG00000105329…	1.78836	0.000282421	0.00766949
IDH3A		BP	GO:0006368	transcription elongation from RNA polymerase II promoter	53	53	5	247	1.98	48	22663	0.21	TAF12,TAF9,ERCC3,POLR2A,POLR2B	ENSG00000005075,ENSG00000011007,ENSG00000020426,ENSG00000064995,ENSG00000099817,ENSG00000100142,ENSG00000102978,ENSG00000103363,ENSG00000104884,ENSG00000105258,ENSG00000105656,ENSG00000106290,ENSG00000110768,ENSG00000111358,ENSG00000112592,ENSG00000118985,ENSG00000125651,ENSG00000128886,ENSG00000130706,ENSG00000134058,ENSG00000134480,ENSG00000136807,ENSG00000137947,ENSG00000140307,ENSG00000141384…	2.25734	0.00028564	0.00767695
IDH3B		BP	GO:0016578	histone deubiquitination	13	13	3	249	1.19	10	22701	0.04	SUPT3H,TRRAP,SP1	ENSG00000087152,ENSG00000087206,ENSG00000108773,ENSG00000120533,ENSG00000124422,ENSG00000143258,ENSG00000156256,ENSG00000163635,ENSG00000166337,ENSG00000185515	3.30874	0.000344322	0.00906715
IDH3G		BP	GO:0006607	NLS-bearing substrate import into nucleus	13	13	3	249	1.19	10	22701	0.04	KPNA2,KPNA4,KPNB1	ENSG00000025800,ENSG00000065150,ENSG00000082074,ENSG00000102753,ENSG00000104447,ENSG00000114030,ENSG00000114423,ENSG00000142599,ENSG00000196911,ENSG00000213672	3.30874	0.000344322	0.00906715
IGF2BP2		CC	GO:0005643	nuclear pore	78	78	16	236	6.35	62	22649	0.27	IPO11,IPO13,IPO4,IPO9,KPNA2,KPNA4,KPNB1,LBR,NUP133,NUP153,NUP188,NUP205,RANBP2,SP1,XPO7,NUP93	ENSG00000002822,ENSG00000013364,ENSG00000025800,ENSG00000030066,ENSG00000047410,ENSG00000058804,ENSG00000065150,ENSG00000075188,ENSG00000082898,ENSG00000083312,ENSG00000085415,ENSG00000093000,ENSG00000094914,ENSG00000100401,ENSG00000101146,ENSG00000102753,ENSG00000102898,ENSG00000105576,ENSG00000108559,ENSG00000110713,ENSG00000111581,ENSG00000113119,ENSG00000113569,ENSG00000114030,ENSG00000116030…	3.20949	2.57381e-16	1.04497e-13
ILVBL		CC	GO:0046930	pore complex	88	88	16	236	6.35	72	22639	0.32	IPO11,IPO13,IPO4,IPO9,KPNA2,KPNA4,KPNB1,LBR,NUP133,NUP153,NUP188,NUP205,RANBP2,SP1,XPO7,NUP93	ENSG00000002822,ENSG00000013364,ENSG00000021852,ENSG00000025800,ENSG00000030066,ENSG00000030110,ENSG00000039537,ENSG00000047410,ENSG00000058804,ENSG00000065150,ENSG00000075188,ENSG00000082898,ENSG00000083312,ENSG00000085415,ENSG00000087088,ENSG00000093000,ENSG00000094914,ENSG00000100401,ENSG00000101146,ENSG00000102753,ENSG00000102898,ENSG00000105576,ENSG00000106804,ENSG00000108559,ENSG00000110713…	3.05952	1.96567e-15	3.99031e-13
INTS1		CC	GO:0005635	nuclear envelope	216	220	18	234	7.14	198	22513	0.87	IPO11,IPO13,IPO4,IPO9,KPNA2,KPNA4,KPNB1,LBR,LMNA,NUP133,NUP153,NUP188,NUP205,RANBP2,SP1,TMPO,XPO7,NUP93	ENSG00000002822,ENSG00000007168,ENSG00000012779,ENSG00000013364,ENSG00000015479,ENSG00000025800,ENSG00000030066,ENSG00000042445,ENSG00000047410,ENSG00000050628,ENSG00000054654,ENSG00000055118,ENSG00000058063,ENSG00000058804,ENSG00000064393,ENSG00000065150,ENSG00000067798,ENSG00000070081,ENSG00000072310,ENSG00000072954,ENSG00000075188,ENSG00000079263,ENSG00000080815,ENSG00000082898,ENSG00000083312…	2.16863	3.32095e-11	4.49435e-09
IPO11		CC	GO:0019866	organelle inner membrane	327	336	21	231	8.33	306	22405	1.35	ABCB7,ALDH18A1,ATP5C1,ATP5J2,GCDH,LBR,LMNA,NDUFA5,NDUFA8,NDUFS1,NDUFS2,NDUFS3,OPA1,SLC25A11,SLC25A12,SLC25A13,SP1,SQRDL,SUCLG1,VDAC3,SLC25A1	ENSG00000004455,ENSG00000004779,ENSG00000004799,ENSG00000004961,ENSG00000005022,ENSG00000007923,ENSG00000008394,ENSG00000009307,ENSG00000010256,ENSG00000013306,ENSG00000014919,ENSG00000015479,ENSG00000016391,ENSG00000021826,ENSG00000036473,ENSG00000042493,ENSG00000058063,ENSG00000060762,ENSG00000065518,ENSG00000066926,ENSG00000069535,ENSG00000072210,ENSG00000072506,ENSG00000072778,ENSG00000073578…	1.89556	1.01054e-10	1.0257e-08
IPO13		CC	GO:0005730	nucleolus	441	449	24	228	9.52	417	22294	1.84	RBPJ,USP36,DDX24,EP400,MAX,DDX52,DIMT1L,FBL,GNL3,HEATR1,IDH3G,LAS1L,NOC2L,NOL11,NOL9,NOP56,OPA1,POLR1A,RPP30,SMARCA5,SP1,TOP1,TOP2A,UTP15	ENSG00000005100,ENSG00000005189,ENSG00000008283,ENSG00000011260,ENSG00000011304,ENSG00000013573,ENSG00000033122,ENSG00000037474,ENSG00000039123,ENSG00000039650,ENSG00000040341,ENSG00000048162,ENSG00000052749,ENSG00000053372,ENSG00000055044,ENSG00000063587,ENSG00000064012,ENSG00000065150,ENSG00000065183,ENSG00000066135,ENSG00000066379,ENSG00000069011,ENSG00000070061,ENSG00000070366,ENSG00000070388…	1.72769	1.36374e-10	1.10736e-08
IPO4		CC	GO:0005743	mitochondrial inner membrane	306	315	19	233	7.54	287	22424	1.26	ABCB7,ALDH18A1,ATP5C1,ATP5J2,GCDH,NDUFA5,NDUFA8,NDUFS1,NDUFS2,NDUFS3,OPA1,SLC25A11,SLC25A12,SLC25A13,SP1,SQRDL,SUCLG1,VDAC3,SLC25A1	ENSG00000004455,ENSG00000004779,ENSG00000004799,ENSG00000004961,ENSG00000005022,ENSG00000007923,ENSG00000008394,ENSG00000009307,ENSG00000010256,ENSG00000013306,ENSG00000014919,ENSG00000016391,ENSG00000021826,ENSG00000036473,ENSG00000042493,ENSG00000060762,ENSG00000065518,ENSG00000066926,ENSG00000069535,ENSG00000072210,ENSG00000072506,ENSG00000072778,ENSG00000073578,ENSG00000074582,ENSG00000075239…	1.85181	1.42275e-09	9.62727e-08
IPO9		CC	GO:0000793	condensed chromosome	117	119	12	240	4.76	105	22606	0.46	AKAP8,FANCD2,NCAPD3,NUP133,SMARCA5,SP1,TOP2A,TUBG1,SMC1A,SMC2,SMC3,SMC4	ENSG00000002822,ENSG00000005339,ENSG00000008056,ENSG00000009954,ENSG00000010292,ENSG00000012048,ENSG00000020922,ENSG00000051180,ENSG00000057468,ENSG00000062650,ENSG00000066923,ENSG00000067369,ENSG00000072864,ENSG00000074054,ENSG00000076242,ENSG00000076382,ENSG00000077935,ENSG00000080986,ENSG00000086827,ENSG00000100029,ENSG00000100038,ENSG00000100162,ENSG00000100206,ENSG00000100242,ENSG00000100401…	2.37628	6.49863e-09	3.7692e-07
IQGAP3		CC	GO:0030117	membrane coat	66	67	9	243	3.57	57	22654	0.25	AP2S1,AP2A1,AP3D1,ARCN1,COPB2,COPG,COPG2,SP1,COPE	ENSG00000005243,ENSG00000006114,ENSG00000006125,ENSG00000065609,ENSG00000068781,ENSG00000070371,ENSG00000070718,ENSG00000072134,ENSG00000072958,ENSG00000073921,ENSG00000081014,ENSG00000089818,ENSG00000100083,ENSG00000100280,ENSG00000100478,ENSG00000100934,ENSG00000101310,ENSG00000103365,ENSG00000103723,ENSG00000104490,ENSG00000106367,ENSG00000111481,ENSG00000113615,ENSG00000118473,ENSG00000119844…	2.6892	4.29595e-08	2.1802e-06
KIAA1524		CC	GO:0031966	mitochondrial membrane	385	396	19	233	7.54	366	22345	1.61	ABCB7,ALDH18A1,ATP5C1,ATP5J2,GCDH,NDUFA5,NDUFA8,NDUFS1,NDUFS2,NDUFS3,OPA1,SLC25A11,SLC25A12,SLC25A13,SP1,SQRDL,SUCLG1,VDAC3,SLC25A1	ENSG00000002330,ENSG00000004139,ENSG00000004455,ENSG00000004779,ENSG00000004799,ENSG00000004961,ENSG00000005022,ENSG00000006530,ENSG00000006695,ENSG00000007923,ENSG00000008394,ENSG00000009307,ENSG00000010256,ENSG00000013306,ENSG00000014919,ENSG00000015475,ENSG00000016391,ENSG00000021826,ENSG00000025772,ENSG00000030110,ENSG00000036473,ENSG00000042286,ENSG00000042493,ENSG00000060762,ENSG00000065518…	1.60513	5.83271e-08	2.6312e-06
KPNA2		CC	GO:0005740	mitochondrial envelope	411	424	19	233	7.54	392	22319	1.73	ABCB7,ALDH18A1,ATP5C1,ATP5J2,GCDH,NDUFA5,NDUFA8,NDUFS1,NDUFS2,NDUFS3,OPA1,SLC25A11,SLC25A12,SLC25A13,SP1,SQRDL,SUCLG1,VDAC3,SLC25A1	ENSG00000002330,ENSG00000004139,ENSG00000004455,ENSG00000004779,ENSG00000004799,ENSG00000004961,ENSG00000005022,ENSG00000006530,ENSG00000006695,ENSG00000007923,ENSG00000008394,ENSG00000009307,ENSG00000010256,ENSG00000010810,ENSG00000013306,ENSG00000014919,ENSG00000015475,ENSG00000016391,ENSG00000021826,ENSG00000025772,ENSG00000030110,ENSG00000033050,ENSG00000036473,ENSG00000042286,ENSG00000042493…	1.53533	1.61343e-07	6.55052e-06
KPNA4		CC	GO:0005663	DNA replication factor C complex	6	6	4	248	1.59	2	22709	0.01	RFC1,RFC2,RFC3,RFC4	ENSG00000111445,ENSG00000132646	5.21024	2.08817e-07	7.70726e-06
KPNB1		CC	GO:0000785	chromatin	375	385	17	235	6.75	358	22353	1.58	CHD4,HDAC1,TAF9,HELLS,MCM7,AP3D1,CHD5,GNL3,HDAC2,HIST1H2BL,PDS5A,PDS5B,SP1,STAG2,TMPO,MSH6,SMC3	ENSG00000005007,ENSG00000008952,ENSG00000009954,ENSG00000012822,ENSG00000020922,ENSG00000032219,ENSG00000054598,ENSG00000055609,ENSG00000056661,ENSG00000061936,ENSG00000064787,ENSG00000064961,ENSG00000067445,ENSG00000069869,ENSG00000070814,ENSG00000070950,ENSG00000071564,ENSG00000071655,ENSG00000073111,ENSG00000074266,ENSG00000075131,ENSG00000076108,ENSG00000077097,ENSG00000077721,ENSG00000083168…	1.50781	9.63449e-07	3.25967e-05
LAS1L		CC	GO:0005819	spindle	127	129	10	242	3.97	117	22594	0.52	MYC,CDC6,ARHGEF2,PLK1,SP1,TUBG1,TUBGCP2,TUBGCP4,DCTN1,SMC3	ENSG00000002822,ENSG00000004897,ENSG00000007168,ENSG00000021574,ENSG00000037042,ENSG00000066279,ENSG00000068028,ENSG00000070501,ENSG00000071242,ENSG00000072864,ENSG00000074054,ENSG00000076382,ENSG00000086827,ENSG00000087586,ENSG00000088325,ENSG00000089336,ENSG00000089685,ENSG00000090316,ENSG00000090889,ENSG00000092036,ENSG00000100345,ENSG00000101367,ENSG00000101447,ENSG00000102119,ENSG00000102309…	2.07691	1.43997e-06	4.17593e-05
LBR		CC	GO:0005657	replication fork	33	33	6	246	2.38	27	22684	0.12	HDAC2,RFC1,RFC2,RFC3,SP1,RFC4	ENSG00000014138,ENSG00000067369,ENSG00000070950,ENSG00000077514,ENSG00000101868,ENSG00000104320,ENSG00000104472,ENSG00000106399,ENSG00000111445,ENSG00000112118,ENSG00000113916,ENSG00000117748,ENSG00000119048,ENSG00000122515,ENSG00000130816,ENSG00000132383,ENSG00000132646,ENSG00000141510,ENSG00000146143,ENSG00000146676,ENSG00000149554,ENSG00000178028,ENSG00000185129,ENSG00000188486,ENSG00000197299…	3.02001	1.4219e-06	4.17593e-05
LMNA		CC	GO:0000228	nuclear chromosome	161	167	11	241	4.37	150	22561	0.66	XRCC6,HDAC1,MCM7,HDAC2,NCAPD3,SP1,TUBG1,MSH6,SMC1A,SMC2,SMC3	ENSG00000008056,ENSG00000010292,ENSG00000011590,ENSG00000012061,ENSG00000012822,ENSG00000014138,ENSG00000020922,ENSG00000051180,ENSG00000054598,ENSG00000056661,ENSG00000057468,ENSG00000062650,ENSG00000066923,ENSG00000071564,ENSG00000073111,ENSG00000073584,ENSG00000074266,ENSG00000075131,ENSG00000076108,ENSG00000076242,ENSG00000077514,ENSG00000077935,ENSG00000079246,ENSG00000083635,ENSG00000085224…	1.92644	1.74874e-06	4.43744e-05
LONP1		CC	GO:0000922	spindle pole	34	34	6	246	2.38	28	22683	0.12	PLK1,TUBG1,TUBGCP2,TUBGCP4,DCTN1,SMC3	ENSG00000066279,ENSG00000072864,ENSG00000086827,ENSG00000088325,ENSG00000112062,ENSG00000117650,ENSG00000126216,ENSG00000126524,ENSG00000126787,ENSG00000128159,ENSG00000131023,ENSG00000134318,ENSG00000137497,ENSG00000138160,ENSG00000139350,ENSG00000140854,ENSG00000143933,ENSG00000150457,ENSG00000153575,ENSG00000160014,ENSG00000164109,ENSG00000169679,ENSG00000177143,ENSG00000181163,ENSG00000182923…	2.98359	1.7108e-06	4.43744e-05
MAGED2		CC	GO:0005798	Golgi-associated vesicle	60	60	7	245	2.78	53	22658	0.23	AP2A1,ARCN1,COPB2,COPG,COPG2,SP1,COPE	ENSG00000005243,ENSG00000006114,ENSG00000047932,ENSG00000066455,ENSG00000070371,ENSG00000077498,ENSG00000081014,ENSG00000090487,ENSG00000092108,ENSG00000100312,ENSG00000100934,ENSG00000101310,ENSG00000103723,ENSG00000104490,ENSG00000106367,ENSG00000109220,ENSG00000111481,ENSG00000113615,ENSG00000114646,ENSG00000114988,ENSG00000119396,ENSG00000119844,ENSG00000122126,ENSG00000122218,ENSG00000122705…	2.50263	4.1496e-06	9.91022e-05
MAPKAP1		CC	GO:0030663	COPI coated vesicle membrane	11	11	4	248	1.59	7	22704	0.03	ARCN1,COPB2,COPG,COPE	ENSG00000005243,ENSG00000066455,ENSG00000081014,ENSG00000111481,ENSG00000122218,ENSG00000129083,ENSG00000142186	3.95725	4.39914e-06	9.92251e-05
METTL13		CC	GO:0005681	spliceosomal complex	146	146	10	242	3.97	136	22575	0.6	SNW1,MAX,DDX20,DHX15,HNRNPF,HNRNPK,PRPF6,SP1,SNRPA1,SNRNP200	ENSG00000003756,ENSG00000021776,ENSG00000023734,ENSG00000033030,ENSG00000039123,ENSG00000046647,ENSG00000060688,ENSG00000063244,ENSG00000067596,ENSG00000070756,ENSG00000076924,ENSG00000077312,ENSG00000082516,ENSG00000084072,ENSG00000086589,ENSG00000087365,ENSG00000090470,ENSG00000092199,ENSG00000092208,ENSG00000095787,ENSG00000096401,ENSG00000099783,ENSG00000099995,ENSG00000100028,ENSG00000100056…	1.92559	5.08019e-06	0.000108556
MKLN1		CC	GO:0005759	mitochondrial matrix	217	225	12	240	4.76	205	22506	0.9	ALDH1B1,ATP5C1,GCDH,IDH3A,IDH3B,IDH3G,LONP1,MRPS22,OAT,SP1,SUCLG1,IARS2	ENSG00000004779,ENSG00000004799,ENSG00000005022,ENSG00000005187,ENSG00000005882,ENSG00000011376,ENSG00000012048,ENSG00000021826,ENSG00000023330,ENSG00000027001,ENSG00000029639,ENSG00000036473,ENSG00000055950,ENSG00000061794,ENSG00000062485,ENSG00000062582,ENSG00000066813,ENSG00000066926,ENSG00000067992,ENSG00000072778,ENSG00000075239,ENSG00000078070,ENSG00000082212,ENSG00000083123,ENSG00000083720…	1.70279	5.38776e-06	0.000109372
MMS19		CC	GO:0000502	proteasome complex	66	66	7	245	2.78	59	22652	0.26	PSMA4,PSMA5,PSMA7,PSMB5,PSMC3,PSMD4,PSMB1	ENSG00000013275,ENSG00000087191,ENSG00000092010,ENSG00000095261,ENSG00000099341,ENSG00000100519,ENSG00000100567,ENSG00000100764,ENSG00000100902,ENSG00000100911,ENSG00000101843,ENSG00000103035,ENSG00000106211,ENSG00000106588,ENSG00000108294,ENSG00000108344,ENSG00000108671,ENSG00000110801,ENSG00000115233,ENSG00000119912,ENSG00000125255,ENSG00000125818,ENSG00000126067,ENSG00000127922,ENSG00000129084…	2.39512	7.91261e-06	0.000152977
MOGS		CC	GO:0030880	RNA polymerase complex	28	29	5	247	1.98	23	22688	0.1	POLR1A,POLR2A,POLR2B,SP1,ZNF281	ENSG00000005075,ENSG00000099817,ENSG00000100142,ENSG00000100413,ENSG00000105176,ENSG00000109819,ENSG00000113356,ENSG00000117877,ENSG00000132664,ENSG00000139218,ENSG00000144231,ENSG00000148606,ENSG00000161980,ENSG00000163848,ENSG00000164329,ENSG00000168495,ENSG00000171453,ENSG00000177700,ENSG00000180353,ENSG00000186141,ENSG00000186184,ENSG00000228419,ENSG00000229904	2.99415	1.22304e-05	0.000225706
MRPS22		CC	GO:0030137	COPI-coated vesicle	14	14	4	248	1.59	10	22701	0.04	ARCN1,COPB2,COPG,COPE	ENSG00000005243,ENSG00000066455,ENSG00000081014,ENSG00000103723,ENSG00000111481,ENSG00000122218,ENSG00000124507,ENSG00000129083,ENSG00000142186,ENSG00000175115	3.60044	1.3002e-05	0.000229514
MRPS34		CC	GO:0000796	condensin complex	6	6	3	249	1.19	3	22708	0.01	NCAPD3,SMC2,SMC4	ENSG00000010292,ENSG00000109805,ENSG00000121152	4.51302	2.54906e-05	0.000431216
MSH2		CC	GO:0030530	heterogeneous nuclear ribonucleoprotein complex	17	18	4	248	1.59	13	22698	0.06	HNRNPA0,HNRNPF,HNRNPK,SP1	ENSG00000011304,ENSG00000096746,ENSG00000104824,ENSG00000105323,ENSG00000122566,ENSG00000125944,ENSG00000125970,ENSG00000126945,ENSG00000135486,ENSG00000147274,ENSG00000153187,ENSG00000169045,ENSG00000213300	3.33795	3.01222e-05	0.000489184
MSH3		CC	GO:0005839	proteasome core complex	34	34	5	247	1.98	29	22682	0.13	PSMA4,PSMA5,PSMA7,PSMB5,PSMB1	ENSG00000100567,ENSG00000100902,ENSG00000106588,ENSG00000108294,ENSG00000125818,ENSG00000126067,ENSG00000129084,ENSG00000136930,ENSG00000142507,ENSG00000154611,ENSG00000159377,ENSG00000204264,ENSG00000205220,ENSG00000206298,ENSG00000222028,ENSG00000226201,ENSG00000230034,ENSG00000230669,ENSG00000231631,ENSG00000235715,ENSG00000236443,ENSG00000239836,ENSG00000240065,ENSG00000240118,ENSG00000240508…	2.76208	3.28162e-05	0.000512438
MYO5A		CC	GO:0030660	Golgi-associated vesicle membrane	35	35	5	247	1.98	30	22681	0.13	AP2A1,ARCN1,COPB2,COPG,COPE	ENSG00000005243,ENSG00000006114,ENSG00000066455,ENSG00000070371,ENSG00000081014,ENSG00000100934,ENSG00000101310,ENSG00000104490,ENSG00000106367,ENSG00000111481,ENSG00000113615,ENSG00000114646,ENSG00000119844,ENSG00000122218,ENSG00000122705,ENSG00000129083,ENSG00000138674,ENSG00000138802,ENSG00000141367,ENSG00000142186,ENSG00000150961,ENSG00000152056,ENSG00000152661,ENSG00000157978,ENSG00000160131…	2.72814	3.79446e-05	0.000570575
MYO5C		CC	GO:0016023	cytoplasmic membrane-bounded vesicle	497	519	16	236	6.35	481	22230	2.12	NOTCH1,MAX,AP2S1,AP2A1,ARCN1,COPB2,COPG,COPG2,DNM2,MYO5A,PPT1,RPN1,SP1,TMEM33,AXIN1,COPE	ENSG00000001626,ENSG00000003147,ENSG00000004948,ENSG00000005243,ENSG00000005893,ENSG00000005961,ENSG00000006071,ENSG00000006114,ENSG00000006638,ENSG00000008056,ENSG00000008282,ENSG00000010278,ENSG00000011347,ENSG00000011405,ENSG00000013016,ENSG00000014257,ENSG00000016490,ENSG00000017427,ENSG00000018280,ENSG00000019505,ENSG00000019991,ENSG00000028203,ENSG00000033627,ENSG00000041353,ENSG00000042493…	1.14209	0.000131919	0.00184686
MYO9A		CC	GO:0030135	coated vesicle	173	180	9	243	3.57	164	22547	0.72	AP2S1,AP2A1,ARCN1,COPB2,COPG,DNM2,PPT1,SP1,COPE	ENSG00000003147,ENSG00000005243,ENSG00000006071,ENSG00000006114,ENSG00000008056,ENSG00000008282,ENSG00000011347,ENSG00000011405,ENSG00000047932,ENSG00000049283,ENSG00000066455,ENSG00000067715,ENSG00000070371,ENSG00000070540,ENSG00000072134,ENSG00000073921,ENSG00000078053,ENSG00000079841,ENSG00000081014,ENSG00000084674,ENSG00000085365,ENSG00000087250,ENSG00000089169,ENSG00000089220,ENSG00000089818…	1.62765	0.000129988	0.00184686
MYO9B		CC	GO:0000794	condensed nuclear chromosome	50	52	5	247	1.98	45	22666	0.2	NCAPD3,SP1,TUBG1,SMC1A,SMC3	ENSG00000008056,ENSG00000020922,ENSG00000051180,ENSG00000057468,ENSG00000062650,ENSG00000066923,ENSG00000076242,ENSG00000077935,ENSG00000100206,ENSG00000100242,ENSG00000100918,ENSG00000101945,ENSG00000103275,ENSG00000106610,ENSG00000110066,ENSG00000117650,ENSG00000119684,ENSG00000120498,ENSG00000129810,ENSG00000131165,ENSG00000132383,ENSG00000133247,ENSG00000138095,ENSG00000142182,ENSG00000148700…	2.32201	0.000216608	0.00293143
NCAPD3		CC	GO:0045334	clathrin-coated endocytic vesicle	12	12	3	249	1.19	9	22702	0.04	AP2S1,AP2A1,DNM2	ENSG00000072134,ENSG00000084674,ENSG00000111737,ENSG00000130164,ENSG00000146648,ENSG00000157978,ENSG00000163599,ENSG00000183020,ENSG00000196586	3.41414	0.000267025	0.00349717
NCAPG2		CC	GO:0030131	clathrin adaptor complex	30	31	4	248	1.59	26	22685	0.11	AP2S1,AP2A1,ARCN1,SP1	ENSG00000006114,ENSG00000006125,ENSG00000068781,ENSG00000070718,ENSG00000072958,ENSG00000100083,ENSG00000100280,ENSG00000103365,ENSG00000106367,ENSG00000118473,ENSG00000119844,ENSG00000129354,ENSG00000130475,ENSG00000134262,ENSG00000140022,ENSG00000146648,ENSG00000152056,ENSG00000157978,ENSG00000161203,ENSG00000166747,ENSG00000182287,ENSG00000183020,ENSG00000185009,ENSG00000213983,ENSG00000221838…	2.64423	0.000310064	0.00393394
NDUFA5		CC	GO:0005874	microtubule	287	292	11	241	4.37	276	22435	1.22	MAX,ARHGEF2,DNM2,DYNC1H1,HNRNPA0,SP1,TUBA4A,TUBG1,TUBGCP2,TUBGCP4,DCTN1	ENSG00000004139,ENSG00000004897,ENSG00000006715,ENSG00000007168,ENSG00000007174,ENSG00000021574,ENSG00000037042,ENSG00000039139,ENSG00000040341,ENSG00000047849,ENSG00000049769,ENSG00000054523,ENSG00000061656,ENSG00000062725,ENSG00000066629,ENSG00000066735,ENSG00000068028,ENSG00000068796,ENSG00000068903,ENSG00000070501,ENSG00000072864,ENSG00000074054,ENSG00000074935,ENSG00000075218,ENSG00000075886…	1.31107	0.000352406	0.00409422
NDUFA8		CC	GO:0030119	AP-type membrane coat adaptor complex	31	32	4	248	1.59	27	22684	0.12	AP2S1,AP2A1,ARCN1,SP1	ENSG00000006114,ENSG00000006125,ENSG00000068781,ENSG00000070718,ENSG00000072958,ENSG00000100083,ENSG00000100280,ENSG00000103365,ENSG00000106367,ENSG00000118473,ENSG00000119844,ENSG00000129354,ENSG00000130475,ENSG00000134262,ENSG00000140022,ENSG00000146648,ENSG00000152056,ENSG00000157978,ENSG00000161203,ENSG00000166747,ENSG00000177879,ENSG00000182287,ENSG00000183020,ENSG00000185009,ENSG00000213983…	2.60644	0.00035295	0.00409422
NDUFS1		CC	GO:0016363	nuclear matrix	55	56	5	247	1.98	50	22661	0.22	AKAP8,LMNA,SMARCAD1,SP1,SMC3	ENSG00000012779,ENSG00000015479,ENSG00000049167,ENSG00000066427,ENSG00000079134,ENSG00000083635,ENSG00000084774,ENSG00000087338,ENSG00000087495,ENSG00000090316,ENSG00000090889,ENSG00000096968,ENSG00000100410,ENSG00000100811,ENSG00000101868,ENSG00000105229,ENSG00000106128,ENSG00000113368,ENSG00000116560,ENSG00000118513,ENSG00000119772,ENSG00000121390,ENSG00000127337,ENSG00000129566,ENSG00000131165…	2.21643	0.000340155	0.00409422
NDUFS2		CC	GO:0030659	cytoplasmic vesicle membrane	122	122	7	245	2.78	115	22596	0.51	AP2S1,AP2A1,ARCN1,COPB2,COPG,SP1,COPE	ENSG00000001626,ENSG00000003147,ENSG00000005243,ENSG00000005893,ENSG00000005961,ENSG00000006071,ENSG00000006114,ENSG00000008056,ENSG00000010278,ENSG00000018280,ENSG00000041353,ENSG00000054523,ENSG00000056345,ENSG00000066455,ENSG00000067715,ENSG00000069974,ENSG00000070371,ENSG00000072134,ENSG00000077063,ENSG00000080371,ENSG00000081014,ENSG00000084674,ENSG00000085365,ENSG00000086598,ENSG00000089169…	1.72525	0.000404702	0.00456413
NDUFS3		CC	GO:0033178	proton-transporting two-sector ATPase complex, catalytic domain	33	33	4	248	1.59	29	22682	0.13	ATP5C1,ATP6V1H,NUP153,SP1	ENSG00000016490,ENSG00000055609,ENSG00000071553,ENSG00000099624,ENSG00000100554,ENSG00000110955,ENSG00000114573,ENSG00000116039,ENSG00000124172,ENSG00000128524,ENSG00000128923,ENSG00000130598,ENSG00000131100,ENSG00000142765,ENSG00000143882,ENSG00000152234,ENSG00000155097,ENSG00000170653,ENSG00000171142,ENSG00000173546,ENSG00000175718,ENSG00000180389,ENSG00000181143,ENSG00000184903,ENSG00000204326…	2.5349	0.000451183	0.00495082
NEK9		CC	GO:0016585	chromatin remodeling complex	63	65	5	247	1.98	58	22653	0.26	HDAC1,ACTL6A,HDAC2,SMARCA5,SP1	ENSG00000009954,ENSG00000048052,ENSG00000048649,ENSG00000049618,ENSG00000061273,ENSG00000066117,ENSG00000068024,ENSG00000068903,ENSG00000071655,ENSG00000073584,ENSG00000076108,ENSG00000077080,ENSG00000080503,ENSG00000082014,ENSG00000091831,ENSG00000094631,ENSG00000099956,ENSG00000100429,ENSG00000101266,ENSG00000101945,ENSG00000102038,ENSG00000104472,ENSG00000108604,ENSG00000108840,ENSG00000111875…	2.06765	0.00064009	0.0066635
NOC2L		CC	GO:0016459	myosin complex	63	66	5	247	1.98	58	22653	0.26	MYO5A,MYO5C,MYO9A,MYO9B,SP1	ENSG00000006788,ENSG00000036448,ENSG00000041515,ENSG00000071909,ENSG00000078814,ENSG00000091536,ENSG00000092054,ENSG00000092841,ENSG00000095777,ENSG00000100345,ENSG00000101335,ENSG00000101605,ENSG00000101608,ENSG00000104081,ENSG00000106631,ENSG00000109061,ENSG00000109063,ENSG00000111245,ENSG00000118680,ENSG00000119401,ENSG00000121083,ENSG00000125414,ENSG00000128641,ENSG00000128849,ENSG00000133020…	2.06765	0.00064009	0.0066635
NOL11		CC	GO:0005881	cytoplasmic microtubule	16	16	3	249	1.19	13	22698	0.06	SP1,TUBG1,TUBGCP2	ENSG00000007168,ENSG00000037042,ENSG00000074054,ENSG00000075218,ENSG00000078269,ENSG00000089685,ENSG00000101367,ENSG00000130779,ENSG00000134982,ENSG00000141084,ENSG00000141380,ENSG00000163539,ENSG00000167552	3.04624	0.000657972	0.00667841
NOL9		CC	GO:0000139	Golgi membrane	176	183	8	244	3.17	168	22543	0.74	MAX,AP2A1,ARCN1,COPB2,COPG,SP1,ARF1,COPE	ENSG00000003147,ENSG00000005243,ENSG00000005471,ENSG00000006114,ENSG00000008513,ENSG00000017260,ENSG00000033100,ENSG00000033170,ENSG00000034713,ENSG00000054116,ENSG00000064225,ENSG00000066455,ENSG00000070371,ENSG00000070526,ENSG00000070731,ENSG00000070831,ENSG00000073849,ENSG00000074695,ENSG00000078124,ENSG00000080371,ENSG00000081014,ENSG00000085998,ENSG00000087460,ENSG00000090581,ENSG00000090615…	1.48149	0.000751554	0.00744221
NOP56		CC	GO:0012506	vesicle membrane	136	136	7	245	2.78	129	22582	0.57	AP2S1,AP2A1,ARCN1,COPB2,COPG,SP1,COPE	ENSG00000001626,ENSG00000003147,ENSG00000005243,ENSG00000005893,ENSG00000005961,ENSG00000006071,ENSG00000006114,ENSG00000008056,ENSG00000010278,ENSG00000015285,ENSG00000018280,ENSG00000041353,ENSG00000054523,ENSG00000056345,ENSG00000066455,ENSG00000067715,ENSG00000069696,ENSG00000069974,ENSG00000070371,ENSG00000071051,ENSG00000072134,ENSG00000077063,ENSG00000080371,ENSG00000081014,ENSG00000084674…	1.60975	0.000774822	0.00748995
NUP133		CC	GO:0030118	clathrin coat	40	41	4	248	1.59	36	22675	0.16	AP2S1,AP2A1,ARCN1,SP1	ENSG00000006114,ENSG00000006125,ENSG00000065609,ENSG00000068781,ENSG00000070371,ENSG00000070718,ENSG00000072134,ENSG00000072958,ENSG00000073921,ENSG00000089818,ENSG00000100083,ENSG00000100280,ENSG00000103365,ENSG00000104490,ENSG00000106367,ENSG00000118473,ENSG00000119844,ENSG00000122705,ENSG00000129354,ENSG00000130475,ENSG00000134262,ENSG00000140022,ENSG00000141367,ENSG00000146648,ENSG00000152056…	2.31836	0.000948895	0.00895933
NUP153		CC	GO:0016469	proton-transporting two-sector ATPase complex	70	70	5	247	1.98	65	22646	0.29	ATP5C1,ATP5J2,ATP6V1H,NUP153,SP1	ENSG00000016490,ENSG00000033627,ENSG00000055609,ENSG00000071553,ENSG00000099624,ENSG00000100554,ENSG00000105929,ENSG00000110719,ENSG00000110955,ENSG00000113732,ENSG00000114573,ENSG00000116039,ENSG00000116459,ENSG00000117410,ENSG00000124172,ENSG00000125375,ENSG00000128524,ENSG00000128923,ENSG00000130598,ENSG00000130770,ENSG00000131100,ENSG00000135390,ENSG00000136888,ENSG00000142765,ENSG00000143882…	1.9534	0.00103578	0.00955746
NUP188		CC	GO:0005732	small nucleolar ribonucleoprotein complex	19	19	3	249	1.19	16	22695	0.07	MAX,FBL,NOP56	ENSG00000011260,ENSG00000055044,ENSG00000060688,ENSG00000100138,ENSG00000105171,ENSG00000109534,ENSG00000111615,ENSG00000114767,ENSG00000120800,ENSG00000124383,ENSG00000126749,ENSG00000145414,ENSG00000145912,ENSG00000165271,ENSG00000182117,ENSG00000184967	2.83847	0.00111117	0.00981278
NUP205		CC	GO:0044431	Golgi apparatus part	280	293	10	242	3.97	270	22441	1.19	MAX,AP2A1,ARCN1,ARL1,COPB2,COPG,COPG2,SP1,ARF1,COPE	ENSG00000002587,ENSG00000003147,ENSG00000005243,ENSG00000005471,ENSG00000006114,ENSG00000008513,ENSG00000014257,ENSG00000017260,ENSG00000033100,ENSG00000033170,ENSG00000034713,ENSG00000047932,ENSG00000054116,ENSG00000064225,ENSG00000065923,ENSG00000066455,ENSG00000070081,ENSG00000070371,ENSG00000070526,ENSG00000070540,ENSG00000070731,ENSG00000070831,ENSG00000073849,ENSG00000074695,ENSG00000075651…	1.23387	0.00111179	0.00981278
OAT		miRNA	hsa-miR-551b*	hsa-miR-551b*	470	495	16	236	6.35	454	22257	2	USP36,DDX24,MAX,HELLS,ARCN1,ATP5C1,ATP6V1H,COPB2,DNAJA2,HEATR3,MAGED2,PELO,PSME4,SP1,PSMB1,HIGD1A	ENSG00000005187,ENSG00000006074,ENSG00000008869,ENSG00000013275,ENSG00000015479,ENSG00000020577,ENSG00000023445,ENSG00000024048,ENSG00000025423,ENSG00000033011,ENSG00000034053,ENSG00000035115,ENSG00000036448,ENSG00000037965,ENSG00000047579,ENSG00000049247,ENSG00000052126,ENSG00000052723,ENSG00000058600,ENSG00000060339,ENSG00000063854,ENSG00000065609,ENSG00000065809,ENSG00000065989,ENSG00000066185…	1.20107	6.91597e-05	0.00131404
OPA1		miRNA	hsa-miR-25*	hsa-miR-25*	410	443	14	238	5.56	396	22315	1.74	MAX,TAF9,ACOT8,AP2A1,ARMC6,ATP6V1H,CHD5,DNM2,EXOC3,LAS1L,NOC2L,PLOD3,SP1,DCTN1	ENSG00000002586,ENSG00000002933,ENSG00000004838,ENSG00000004939,ENSG00000005001,ENSG00000006327,ENSG00000006837,ENSG00000009709,ENSG00000011009,ENSG00000011021,ENSG00000011132,ENSG00000017427,ENSG00000017483,ENSG00000026559,ENSG00000038219,ENSG00000049768,ENSG00000049769,ENSG00000050327,ENSG00000050820,ENSG00000054116,ENSG00000054179,ENSG00000058453,ENSG00000063601,ENSG00000064545,ENSG00000066248…	1.19839	0.000190204	0.00180694
P4HA1		miRNA	hsa-miR-559	hsa-miR-559	455	477	14	238	5.56	441	22270	1.94	XRCC6,MAX,AASS,AP2A1,CHD5,EIF4ENIF1,HEATR1,MSH2,PLK1,PSMA4,PSMB5,SP1,ZNF281,SMC3	ENSG00000003436,ENSG00000005175,ENSG00000005889,ENSG00000006459,ENSG00000006606,ENSG00000006652,ENSG00000007171,ENSG00000008869,ENSG00000010244,ENSG00000010278,ENSG00000010704,ENSG00000010818,ENSG00000011198,ENSG00000013441,ENSG00000017260,ENSG00000024862,ENSG00000033030,ENSG00000035681,ENSG00000036473,ENSG00000039600,ENSG00000040608,ENSG00000050130,ENSG00000051108,ENSG00000053524,ENSG00000062650…	1.08874	0.000541261	0.00342799
PDS5A		miRNA	hsa-miR-577	hsa-miR-577	454	479	13	239	5.16	441	22270	1.94	NOTCH1,MAX,ASS1,GTF3C3,HEATR1,KIAA1524,KPNA2,POLR2B,PSMA5,SP1,STAG2,TUBG1,ZNF281	ENSG00000002586,ENSG00000005955,ENSG00000006576,ENSG00000006652,ENSG00000006837,ENSG00000007952,ENSG00000008197,ENSG00000010270,ENSG00000010310,ENSG00000010818,ENSG00000016602,ENSG00000021852,ENSG00000022976,ENSG00000024048,ENSG00000026103,ENSG00000028203,ENSG00000033030,ENSG00000039523,ENSG00000043462,ENSG00000046647,ENSG00000046774,ENSG00000051620,ENSG00000057468,ENSG00000058673,ENSG00000060140…	1.01044	0.00161911	0.00769077
PDS5B
PELO
PGAP1
PIAS2
PLK1
PLOD3
POLD1
POLE
POLR1A
POLR2A
POLR2B
PPP6C
PPT1
PRPF6
PSMA4
PSMA5
PSMA7
PSMB5
PSMC3
PSMD4
PSME4
PTGES2
PTPN14
RANBP2
RFC1
RFC2
RFC3
RNGTT
RNH1
RPN1
RPN2
RPP30
SARS
SHOC2
SKIV2L
SLC25A11
SLC25A12
SLC25A13
SLIT2
SMARCA5
SMARCAD1
SP1
SPTLC1
SQRDL
SR140
STAG2
SUCLG1
TMEM33
TMPO
TNPO3
TOP1
TOP2A
TRM1L
TTC27
TUBA4A
TUBG1
TUBGCP2
TUBGCP4
UBE3C
UNC45A
UTP15
WDR5
WDR77
XPO7
YWHAQ
ZNF121
ZNF281
nt_006713_14_human
RFC4
SKP2
SRP14
AXIN1
ARF1
CASP4
COPE
CTNNBIP1
GSN
IARS2
LOC51035
LSM10
MYCBPAP
PTPLAD1
SNRPA1
TMEM147
UMPS
VDAC3
KIAA0776
DCTN1
HEATR2
MDN1
MSH6
MTHFD1L
NUP93
PSMB1
SLC25A1
SMC1A
SMC2
SMC3
SMC4
SNRNP200
USP9X
HIGD1A

## Sheet: Module7
CFTR			#term	term	term_size	term_size_in_genome	list1_positives	list1_negatives	list1_percentage	list2_positives	list2_negatives	list2_percentage	list1_positive_ids	list2_positive_ids	odds_ratio_log	pvalue	adj_pvalue
SORL1		BP	GO:0006366	transcription from RNA polymerase II promoter	330	893	50	77	39.37	280	12187	2.25	STK16,HNF4A,CITED2,SREBF2,EP300,YY1,EPAS1,POU3F2,TFAP2A,PPARG,TCF4,CCNT1,HIPK2,HIF1A,CREB1,GTF2B,CREBBP,SREBF1,GATA2,MTDH,NCOA2,NCOA6,STAT5A,STAT5B,IRF3,RUNX1,MAPK14,RARA,NCOA1,IFNAR2,ELF3,BRCA1,STAT1,NMI,IRF9,SMARCB1,STAT2,IL6,OSM,IL11,LIF,NCOR1,TCF12,SMARCC2,SRCAP,NCOR2,ZMYND11,NR2E3,RBBP7,BCL6	ENSG00000001167,ENSG00000006468,ENSG00000007968,ENSG00000008083,ENSG00000009950,ENSG00000010030,ENSG00000011590,ENSG00000019549,ENSG00000025434,ENSG00000034063,ENSG00000054118,ENSG00000054598,ENSG00000056661,ENSG00000059588,ENSG00000063515,ENSG00000064313,ENSG00000064703,ENSG00000067066,ENSG00000067560,ENSG00000068323,ENSG00000068781,ENSG00000073584,ENSG00000073614,ENSG00000074800,ENSG00000075426…	3.34155	2.25137e-46	5.30423e-43
GGA2		BP	GO:0006357	regulation of transcription from RNA polymerase II promoter	261	732	43	84	33.86	218	12249	1.75	STK16,HNF4A,CITED2,SREBF2,EP300,YY1,EPAS1,POU3F2,TFAP2A,PPARG,TCF4,HIPK2,HIF1A,CREB1,CREBBP,SREBF1,GATA2,MTDH,NCOA2,NCOA6,STAT5A,STAT5B,RUNX1,MAPK14,RARA,NCOA1,IFNAR2,BRCA1,SMARCB1,STAT2,IL6,OSM,IL11,LIF,NCOR1,TCF12,SMARCC2,SRCAP,NCOR2,ZMYND11,NR2E3,RBBP7,BCL6	ENSG00000001167,ENSG00000008083,ENSG00000009950,ENSG00000011590,ENSG00000019549,ENSG00000025434,ENSG00000034063,ENSG00000054118,ENSG00000054598,ENSG00000056661,ENSG00000059588,ENSG00000063515,ENSG00000064313,ENSG00000064703,ENSG00000067066,ENSG00000067560,ENSG00000068323,ENSG00000073584,ENSG00000074800,ENSG00000075426,ENSG00000077092,ENSG00000083842,ENSG00000087510,ENSG00000089225,ENSG00000092377…	3.35909	3.97426e-41	4.68168e-38
CDK2		BP	GO:0045941	positive regulation of transcription	192	569	38	89	29.92	154	12313	1.24	CDK2,STK16,HNF4A,CITED2,SREBF2,EP300,YY1,ETV4,EPAS1,POU3F2,TFAP2A,PPARG,TCF4,HIPK2,ING2,HIF1A,CREB1,CREBBP,SREBF1,GATA2,NCOA2,NCOA6,STAT5A,STAT5B,RUNX1,NCOA3,MAPK14,RARA,NCOA1,BRCA1,SMARCB1,IFNG,IL6,OSM,IL11,LIF,SMARCC2,NR2E3	ENSG00000001167,ENSG00000006468,ENSG00000009950,ENSG00000025434,ENSG00000054118,ENSG00000054598,ENSG00000064313,ENSG00000067066,ENSG00000067369,ENSG00000068323,ENSG00000073614,ENSG00000077092,ENSG00000087191,ENSG00000089225,ENSG00000095015,ENSG00000099204,ENSG00000100030,ENSG00000100906,ENSG00000101115,ENSG00000102878,ENSG00000102935,ENSG00000103241,ENSG00000105204,ENSG00000107485,ENSG00000107807…	3.53041	2.26437e-39	1.77829e-36
SORT1		BP	GO:0010628	positive regulation of gene expression	198	587	38	89	29.92	160	12307	1.28	CDK2,STK16,HNF4A,CITED2,SREBF2,EP300,YY1,ETV4,EPAS1,POU3F2,TFAP2A,PPARG,TCF4,HIPK2,ING2,HIF1A,CREB1,CREBBP,SREBF1,GATA2,NCOA2,NCOA6,STAT5A,STAT5B,RUNX1,NCOA3,MAPK14,RARA,NCOA1,BRCA1,SMARCB1,IFNG,IL6,OSM,IL11,LIF,SMARCC2,NR2E3	ENSG00000001167,ENSG00000006468,ENSG00000009950,ENSG00000025434,ENSG00000054118,ENSG00000054598,ENSG00000064313,ENSG00000067066,ENSG00000067369,ENSG00000068323,ENSG00000073614,ENSG00000077092,ENSG00000087191,ENSG00000089225,ENSG00000095015,ENSG00000099204,ENSG00000100030,ENSG00000100385,ENSG00000100906,ENSG00000101115,ENSG00000102878,ENSG00000102935,ENSG00000103241,ENSG00000105204,ENSG00000107485…	3.4917	7.94201e-39	4.67784e-36
GGA1		BP	GO:0009893	positive regulation of metabolic process	307	870	43	84	33.86	264	12203	2.12	CDK2,HCLS1,STK16,HNF4A,CITED2,SREBF2,EP300,YY1,ETV4,EPAS1,POU3F2,TFAP2A,PPARG,TCF4,HIPK2,ING2,HIF1A,CREB1,CREBBP,SREBF1,GATA2,NCOA2,NCOA6,STAT5A,STAT5B,RUNX1,NCOA3,MAPK14,RARA,NCOA1,BRCA1,SMARCB1,IFNG,IL6R,IL6,CNTF,OSM,IL6ST,IL11,LIF,SMARCC2,NR2E3,TNFRSF8	ENSG00000001167,ENSG00000006468,ENSG00000007952,ENSG00000009950,ENSG00000025434,ENSG00000051180,ENSG00000054118,ENSG00000054598,ENSG00000061938,ENSG00000064313,ENSG00000067066,ENSG00000067369,ENSG00000068323,ENSG00000069764,ENSG00000073614,ENSG00000073861,ENSG00000077092,ENSG00000078747,ENSG00000080824,ENSG00000087191,ENSG00000087206,ENSG00000087494,ENSG00000088832,ENSG00000089225,ENSG00000092330…	3.16387	5.59552e-38	2.63661e-35
HCLS1		BP	GO:0031328	positive regulation of cellular biosynthetic process	245	709	39	88	30.71	206	12261	1.65	CDK2,STK16,HNF4A,CITED2,SREBF2,EP300,YY1,ETV4,EPAS1,POU3F2,TFAP2A,PPARG,TCF4,HIPK2,ING2,HIF1A,CREB1,CREBBP,SREBF1,GATA2,NCOA2,NCOA6,STAT5A,STAT5B,RUNX1,NCOA3,MAPK14,RARA,NCOA1,BRCA1,SMARCB1,IFNG,IL6,OSM,IL11,LIF,SMARCC2,NR2E3,TNFRSF8	ENSG00000001167,ENSG00000006468,ENSG00000009950,ENSG00000025434,ENSG00000054118,ENSG00000054598,ENSG00000064313,ENSG00000067066,ENSG00000067369,ENSG00000068323,ENSG00000073614,ENSG00000077092,ENSG00000080824,ENSG00000087191,ENSG00000087494,ENSG00000089225,ENSG00000095015,ENSG00000096384,ENSG00000099204,ENSG00000100030,ENSG00000100292,ENSG00000100906,ENSG00000101115,ENSG00000101916,ENSG00000102878…	3.27253	1.55337e-36	6.09955e-34
QKI		BP	GO:0045893	positive regulation of transcription, DNA-dependent	162	483	33	94	25.98	129	12338	1.03	STK16,HNF4A,CITED2,EP300,YY1,EPAS1,POU3F2,TFAP2A,PPARG,TCF4,HIPK2,HIF1A,CREB1,CREBBP,GATA2,NCOA2,NCOA6,STAT5A,STAT5B,RUNX1,NCOA3,MAPK14,RARA,NCOA1,BRCA1,SMARCB1,IFNG,IL6,OSM,IL11,LIF,SMARCC2,NR2E3	ENSG00000001167,ENSG00000009950,ENSG00000025434,ENSG00000054118,ENSG00000054598,ENSG00000064313,ENSG00000067066,ENSG00000067369,ENSG00000068323,ENSG00000077092,ENSG00000087191,ENSG00000089225,ENSG00000095015,ENSG00000099204,ENSG00000100906,ENSG00000101115,ENSG00000102878,ENSG00000103241,ENSG00000105204,ENSG00000107485,ENSG00000107807,ENSG00000110693,ENSG00000111206,ENSG00000111783,ENSG00000112116…	3.51384	1.58299e-34	5.32791e-32
SH2D4A		BP	GO:0045944	positive regulation of transcription from RNA polymerase II promoter	124	379	29	98	22.83	95	12372	0.76	STK16,HNF4A,CITED2,EP300,YY1,EPAS1,POU3F2,TFAP2A,PPARG,HIPK2,HIF1A,CREB1,CREBBP,GATA2,NCOA2,NCOA6,STAT5A,STAT5B,RUNX1,MAPK14,RARA,NCOA1,BRCA1,SMARCB1,IL6,OSM,IL11,LIF,NR2E3	ENSG00000001167,ENSG00000009950,ENSG00000025434,ENSG00000054118,ENSG00000054598,ENSG00000064313,ENSG00000068323,ENSG00000077092,ENSG00000089225,ENSG00000095015,ENSG00000099204,ENSG00000100906,ENSG00000101115,ENSG00000102878,ENSG00000107485,ENSG00000107807,ENSG00000110693,ENSG00000111206,ENSG00000111783,ENSG00000112116,ENSG00000113520,ENSG00000114315,ENSG00000114650,ENSG00000116478,ENSG00000118058…	3.65164	3.29473e-32	9.70299e-30
STK16		BP	GO:0007259	JAK-STAT cascade	48	76	20	107	15.75	28	12439	0.22	HCLS1,HNF4A,YY1,TFAP2A,GATA2,STAT5A,STAT5B,IFNAR2,IFNAR1,BRCA1,STAT1,NMI,STAT2,IFNG,IL6R,IL6,CNTF,OSM,IL6ST,LIF	ENSG00000087095,ENSG00000101464,ENSG00000110169,ENSG00000113520,ENSG00000113575,ENSG00000120833,ENSG00000121807,ENSG00000130427,ENSG00000138378,ENSG00000147507,ENSG00000164399,ENSG00000164485,ENSG00000168811,ENSG00000172179,ENSG00000182393,ENSG00000184557,ENSG00000185359,ENSG00000189162,ENSG00000204315,ENSG00000206324,ENSG00000223666,ENSG00000226467,ENSG00000227642,ENSG00000228892,ENSG00000230907…	4.41929	3.29739e-28	8.63184e-26
HNF4A		BP	GO:0042127	regulation of cell proliferation	334	823	33	94	25.98	301	12166	2.41	CDK2,HCLS1,HNF4A,YY1,POU3F2,TFAP2A,PPARG,HIPK2,HIF1A,KAT2B,CREB1,GATA2,IL8,STAT5A,STAT5B,RARA,IFNB1,BRCA1,STAT1,SMARCB1,IFNG,IL6R,ZBTB16,IL6,CNTF,LIFR,OSM,IL6ST,IL11,LIF,NR2E3,BCL6,TNFRSF8	ENSG00000006377,ENSG00000006747,ENSG00000007264,ENSG00000007952,ENSG00000008083,ENSG00000010278,ENSG00000011052,ENSG00000013573,ENSG00000030582,ENSG00000055332,ENSG00000060656,ENSG00000063176,ENSG00000072195,ENSG00000074842,ENSG00000075131,ENSG00000075426,ENSG00000077092,ENSG00000077721,ENSG00000077782,ENSG00000078747,ENSG00000082512,ENSG00000086232,ENSG00000087088,ENSG00000087494,ENSG00000089012…	2.6525	6.71653e-24	1.58241e-21
EXT2		BP	GO:0018108	peptidyl-tyrosine phosphorylation	42	100	17	110	13.39	25	12442	0.2	HCLS1,HNF4A,YY1,TFAP2A,GATA2,STAT5A,JAK1,BRCA1,STAT1,IFNG,IL6R,IL6,CNTF,OSM,IL6ST,IL11,LIF	ENSG00000061938,ENSG00000097007,ENSG00000110169,ENSG00000113520,ENSG00000113575,ENSG00000129965,ENSG00000130427,ENSG00000133216,ENSG00000135413,ENSG00000138798,ENSG00000143322,ENSG00000145431,ENSG00000147507,ENSG00000157404,ENSG00000157540,ENSG00000164399,ENSG00000164485,ENSG00000168811,ENSG00000171105,ENSG00000181092,ENSG00000182393,ENSG00000187094,ENSG00000189162,ENSG00000197122,ENSG00000198793	4.34269	7.86675e-24	1.68491e-21
PABPC4		BP	GO:0007260	tyrosine phosphorylation of STAT protein	24	35	14	113	11.02	10	12457	0.08	HCLS1,HNF4A,YY1,TFAP2A,GATA2,BRCA1,STAT1,IFNG,IL6R,IL6,CNTF,OSM,IL6ST,LIF	ENSG00000110169,ENSG00000113520,ENSG00000113575,ENSG00000130427,ENSG00000147507,ENSG00000164399,ENSG00000164485,ENSG00000168811,ENSG00000182393,ENSG00000189162	5.03912	9.71014e-23	1.90642e-20
RAD50		BP	GO:0007243	intracellular protein kinase cascade	218	559	27	100	21.26	191	12276	1.53	HCLS1,HNF4A,YY1,TFAP2A,HIPK2,CREB1,GATA2,STAT5A,STAT5B,IRF3,MAPK14,IFNAR2,IFNAR1,JAK1,BRCA1,STAT1,NMI,STAT2,IFNG,IL6R,IL6,CNTF,OSM,IL6ST,IL11,LIF,NR2E3	ENSG00000008735,ENSG00000009950,ENSG00000019582,ENSG00000019991,ENSG00000023516,ENSG00000051382,ENSG00000055208,ENSG00000060237,ENSG00000067560,ENSG00000074696,ENSG00000077782,ENSG00000082512,ENSG00000087077,ENSG00000087095,ENSG00000088832,ENSG00000088888,ENSG00000090432,ENSG00000091436,ENSG00000095015,ENSG00000100030,ENSG00000100292,ENSG00000100324,ENSG00000100784,ENSG00000100906,ENSG00000101017…	2.85379	3.51159e-22	6.36409e-20
SNCG		BP	GO:0008284	positive regulation of cell proliferation	177	433	25	102	19.69	152	12315	1.22	CDK2,HCLS1,YY1,POU3F2,TFAP2A,HIPK2,HIF1A,CREB1,GATA2,STAT5A,STAT5B,RARA,BRCA1,STAT1,IFNG,IL6R,IL6,CNTF,LIFR,OSM,IL6ST,IL11,LIF,NR2E3,BCL6	ENSG00000006377,ENSG00000007264,ENSG00000007952,ENSG00000011052,ENSG00000013573,ENSG00000030582,ENSG00000063176,ENSG00000074842,ENSG00000075131,ENSG00000075426,ENSG00000077721,ENSG00000082512,ENSG00000087494,ENSG00000089012,ENSG00000090776,ENSG00000095059,ENSG00000097046,ENSG00000100030,ENSG00000100852,ENSG00000101017,ENSG00000101224,ENSG00000101680,ENSG00000101846,ENSG00000102265,ENSG00000102678…	2.9886	5.23218e-22	8.218e-20
CITED2		BP	GO:0042981	regulation of apoptosis	353	840	32	95	25.2	321	12146	2.57	SORT1,CITED2,YY1,TFAP2A,HIPK2,HIF1A,CREB1,GATA2,STAT5A,STAT5B,HTT,RUNX1,PSME3,RARA,IFNB1,IFNA2,BRCA1,STAT1,IFNG,IL6R,ZBTB16,IL6,CNTF,LIFR,IL6ST,HDAC3,BAG1,NR2E3,BCL6,CACNA1A,TNFRSF8,TNFSF8	ENSG00000002330,ENSG00000003400,ENSG00000005194,ENSG00000006747,ENSG00000008735,ENSG00000009709,ENSG00000011052,ENSG00000012061,ENSG00000019582,ENSG00000019991,ENSG00000022556,ENSG00000023909,ENSG00000039068,ENSG00000042286,ENSG00000054598,ENSG00000056558,ENSG00000056661,ENSG00000057663,ENSG00000063176,ENSG00000064703,ENSG00000067560,ENSG00000071243,ENSG00000073008,ENSG00000074317,ENSG00000077092…	2.54517	5.22766e-22	8.218e-20
SREBF2		BP	GO:0043067	regulation of programmed cell death	356	849	32	95	25.2	324	12143	2.6	SORT1,CITED2,YY1,TFAP2A,HIPK2,HIF1A,CREB1,GATA2,STAT5A,STAT5B,HTT,RUNX1,PSME3,RARA,IFNB1,IFNA2,BRCA1,STAT1,IFNG,IL6R,ZBTB16,IL6,CNTF,LIFR,IL6ST,HDAC3,BAG1,NR2E3,BCL6,CACNA1A,TNFRSF8,TNFSF8	ENSG00000002330,ENSG00000003400,ENSG00000005194,ENSG00000006747,ENSG00000008735,ENSG00000009709,ENSG00000011052,ENSG00000012061,ENSG00000019582,ENSG00000019991,ENSG00000022556,ENSG00000023909,ENSG00000039068,ENSG00000042286,ENSG00000054598,ENSG00000056558,ENSG00000056661,ENSG00000057663,ENSG00000063176,ENSG00000064703,ENSG00000067560,ENSG00000071243,ENSG00000073008,ENSG00000074317,ENSG00000077092…	2.53562	6.78539e-22	9.88138e-20
EP300		BP	GO:0018193	peptidyl-amino acid modification	90	217	20	107	15.75	70	12397	0.56	HCLS1,HNF4A,EP300,YY1,TFAP2A,KAT2B,CREBBP,GATA2,STAT5A,JAK1,BRCA1,STAT1,IFNG,IL6R,IL6,CNTF,OSM,IL6ST,IL11,LIF	ENSG00000004799,ENSG00000005882,ENSG00000010282,ENSG00000011465,ENSG00000061938,ENSG00000067992,ENSG00000070495,ENSG00000072682,ENSG00000077800,ENSG00000082701,ENSG00000087088,ENSG00000087095,ENSG00000095015,ENSG00000095059,ENSG00000096717,ENSG00000097007,ENSG00000100271,ENSG00000101665,ENSG00000102030,ENSG00000104814,ENSG00000110169,ENSG00000113520,ENSG00000113575,ENSG00000115486,ENSG00000116641…	3.49962	7.13003e-22	9.88138e-20
YY1		BP	GO:0006915	apoptosis	446	1097	34	93	26.77	412	12055	3.3	SORT1,CITED2,EP300,YY1,TFAP2A,HIPK2,HIF1A,CREB1,GATA2,STAT5A,STAT5B,HTT,RUNX1,PSME3,RARA,IFNB1,IFNA2,BRCA1,STAT1,IFNG,IL6R,ZBTB16,IL6,CNTF,LIFR,OSM,IL6ST,HDAC3,BAG1,NR2E3,BCL6,CACNA1A,TNFRSF8,TNFSF8	ENSG00000002330,ENSG00000003400,ENSG00000005194,ENSG00000006625,ENSG00000006747,ENSG00000007968,ENSG00000008128,ENSG00000008735,ENSG00000009709,ENSG00000010322,ENSG00000011052,ENSG00000012061,ENSG00000019582,ENSG00000019991,ENSG00000022556,ENSG00000023909,ENSG00000039068,ENSG00000042286,ENSG00000054598,ENSG00000055332,ENSG00000056558,ENSG00000056661,ENSG00000057663,ENSG00000063176,ENSG00000064703…	2.36997	5.82458e-21	7.62372e-19
ETV4		BP	GO:0050730	regulation of peptidyl-tyrosine phosphorylation	32	68	14	113	11.02	18	12449	0.14	HCLS1,HNF4A,YY1,TFAP2A,GATA2,BRCA1,IFNG,IL6R,IL6,CNTF,OSM,IL6ST,IL11,LIF	ENSG00000061938,ENSG00000110169,ENSG00000113520,ENSG00000113575,ENSG00000129965,ENSG00000130427,ENSG00000135413,ENSG00000138798,ENSG00000145431,ENSG00000147507,ENSG00000164399,ENSG00000164485,ENSG00000168811,ENSG00000181092,ENSG00000182393,ENSG00000187094,ENSG00000189162,ENSG00000198793	4.45069	2.18197e-20	2.70564e-18
EPAS1		BP	GO:0030099	myeloid cell differentiation	90	170	19	108	14.96	71	12396	0.57	HCLS1,YY1,EPAS1,TFAP2A,PPARG,HIF1A,CREB1,GATA2,NCOA6,STAT5A,STAT5B,RUNX1,MAPK14,BRCA1,LMO2,ZBTB16,IL11,LIF,BCL6	ENSG00000004948,ENSG00000006747,ENSG00000029993,ENSG00000066926,ENSG00000068323,ENSG00000070495,ENSG00000087460,ENSG00000089472,ENSG00000090316,ENSG00000100867,ENSG00000100906,ENSG00000102265,ENSG00000105372,ENSG00000105810,ENSG00000110680,ENSG00000110693,ENSG00000112305,ENSG00000113520,ENSG00000119919,ENSG00000120087,ENSG00000120659,ENSG00000124529,ENSG00000128016,ENSG00000130427,ENSG00000131507…	3.42476	2.31056e-20	2.72184e-18
nt_022184_14_human		BP	GO:0009615	response to virus	81	128	18	109	14.17	63	12404	0.51	YY1,TFAP2A,GATA2,IRF3,IFNAR2,IFNAR1,IFNA8,IFNB1,IFNA2,IFNA1,IFNA5,BRCA1,STAT1,IRF9,STAT2,IFNGR1,IFNG,IL6	ENSG00000055332,ENSG00000088888,ENSG00000101347,ENSG00000101916,ENSG00000102580,ENSG00000102962,ENSG00000104765,ENSG00000104957,ENSG00000104972,ENSG00000105497,ENSG00000105939,ENSG00000108700,ENSG00000120235,ENSG00000127666,ENSG00000128394,ENSG00000129277,ENSG00000132256,ENSG00000132274,ENSG00000134248,ENSG00000134419,ENSG00000137080,ENSG00000143669,ENSG00000147885,ENSG00000147896,ENSG00000157601…	3.48166	9.02479e-20	1.0125e-17
POU3F2		BP	GO:0050731	positive regulation of peptidyl-tyrosine phosphorylation	27	47	13	114	10.24	14	12453	0.11	HCLS1,YY1,TFAP2A,GATA2,BRCA1,IFNG,IL6R,IL6,CNTF,OSM,IL6ST,IL11,LIF	ENSG00000061938,ENSG00000110169,ENSG00000113520,ENSG00000129965,ENSG00000130427,ENSG00000135413,ENSG00000147507,ENSG00000164399,ENSG00000168811,ENSG00000181092,ENSG00000182393,ENSG00000187094,ENSG00000189162,ENSG00000198793	4.61941	1.0592e-19	1.13431e-17
TFAP2A		BP	GO:0045595	regulation of cell differentiation	196	516	24	103	18.9	172	12295	1.38	YY1,POU3F2,TFAP2A,PPARG,HIF1A,CREB1,CREBBP,GATA2,STAT5A,STAT5B,RUNX1,MAPK14,RARA,BRCA1,LMO2,IL6R,ZBTB16,IL6,CNTF,IL6ST,LIF,NR2E3,BCL6,CACNA1A	ENSG00000001617,ENSG00000002330,ENSG00000005073,ENSG00000006747,ENSG00000011052,ENSG00000018189,ENSG00000019582,ENSG00000025434,ENSG00000029993,ENSG00000042781,ENSG00000056345,ENSG00000067560,ENSG00000068323,ENSG00000069764,ENSG00000082701,ENSG00000087088,ENSG00000087237,ENSG00000087460,ENSG00000087494,ENSG00000089225,ENSG00000096717,ENSG00000100030,ENSG00000100906,ENSG00000101391,ENSG00000101665…	2.81278	1.20086e-19	1.23009e-17
ZBTB17		BP	GO:0048872	homeostasis of number of cells	57	127	16	111	12.6	41	12426	0.33	HCLS1,YY1,EPAS1,TFAP2A,HIF1A,CREB1,GATA2,STAT5A,STAT5B,RUNX1,MAPK14,BRCA1,LMO2,IFNG,IL6,BCL6	ENSG00000066926,ENSG00000070495,ENSG00000087088,ENSG00000089472,ENSG00000090316,ENSG00000100292,ENSG00000102265,ENSG00000105372,ENSG00000105810,ENSG00000110693,ENSG00000112305,ENSG00000117450,ENSG00000119919,ENSG00000125735,ENSG00000130427,ENSG00000132383,ENSG00000133863,ENSG00000134460,ENSG00000136381,ENSG00000138326,ENSG00000139687,ENSG00000143437,ENSG00000143479,ENSG00000143952,ENSG00000147507…	3.77703	1.77124e-19	1.73877e-17
PPARG		BP	GO:0030097	hemopoiesis	159	348	22	105	17.32	137	12330	1.1	HCLS1,YY1,EPAS1,TFAP2A,PPARG,HIF1A,CREB1,GATA2,NCOA6,STAT5A,STAT5B,RUNX1,MAPK14,RARA,BRCA1,LMO2,ZBTB16,IL6,IL11,LIF,HDAC9,BCL6	ENSG00000002330,ENSG00000004948,ENSG00000005194,ENSG00000006747,ENSG00000011590,ENSG00000012061,ENSG00000013375,ENSG00000013810,ENSG00000019582,ENSG00000029993,ENSG00000066926,ENSG00000068323,ENSG00000070495,ENSG00000078399,ENSG00000087088,ENSG00000087460,ENSG00000089472,ENSG00000090316,ENSG00000095002,ENSG00000100867,ENSG00000100906,ENSG00000102265,ENSG00000105369,ENSG00000105372,ENSG00000105810…	2.93689	3.08042e-19	2.90299e-17
TCF4		BP	GO:0002520	immune system development	182	398	23	104	18.11	159	12308	1.28	HCLS1,YY1,EPAS1,TFAP2A,PPARG,HIF1A,CREB1,GATA2,NCOA6,STAT5A,STAT5B,RUNX1,MAPK14,RARA,BRCA1,LMO2,IFNG,ZBTB16,IL6,IL11,LIF,HDAC9,BCL6	ENSG00000002330,ENSG00000004948,ENSG00000005194,ENSG00000006747,ENSG00000008083,ENSG00000011590,ENSG00000012061,ENSG00000013375,ENSG00000013810,ENSG00000019582,ENSG00000029993,ENSG00000066926,ENSG00000068323,ENSG00000070495,ENSG00000073861,ENSG00000077150,ENSG00000078399,ENSG00000087088,ENSG00000087460,ENSG00000089472,ENSG00000090316,ENSG00000095002,ENSG00000100867,ENSG00000100906,ENSG00000101017…	2.8402	3.61112e-19	3.27223e-17
CCNT1		BP	GO:0045892	negative regulation of transcription, DNA-dependent	142	358	21	106	16.54	121	12346	0.97	CITED2,YY1,TFAP2A,PPARG,TCF4,HIPK2,CREB1,GATA2,MTDH,NCOA2,RARA,IFNB1,BRCA1,ZBTB16,NCOR1,SMARCC2,NCOR2,ZMYND11,NR2E3,RBBP7,BCL6	ENSG00000008083,ENSG00000009950,ENSG00000011590,ENSG00000019549,ENSG00000056661,ENSG00000064703,ENSG00000067066,ENSG00000073584,ENSG00000074800,ENSG00000077092,ENSG00000082701,ENSG00000083842,ENSG00000096717,ENSG00000101115,ENSG00000101665,ENSG00000102878,ENSG00000103275,ENSG00000103316,ENSG00000103343,ENSG00000104964,ENSG00000105993,ENSG00000108551,ENSG00000110693,ENSG00000111653,ENSG00000112333…	3.00638	5.14573e-19	4.49012e-17
HIPK2		BP	GO:0009725	response to hormone stimulus	127	384	20	107	15.75	107	12360	0.86	CFTR,SORT1,HCLS1,SREBF2,EP300,YY1,TFAP2A,PPARG,CREB1,SREBF1,GATA2,NCOA6,STAT5A,STAT5B,RARA,BRCA1,STAT1,IL6R,IL6,NR2E3	ENSG00000004948,ENSG00000006831,ENSG00000025434,ENSG00000049319,ENSG00000060656,ENSG00000065833,ENSG00000087460,ENSG00000090402,ENSG00000090470,ENSG00000100030,ENSG00000100292,ENSG00000101846,ENSG00000103197,ENSG00000105723,ENSG00000107159,ENSG00000107485,ENSG00000108602,ENSG00000108821,ENSG00000109846,ENSG00000110092,ENSG00000111012,ENSG00000111341,ENSG00000111361,ENSG00000111664,ENSG00000114120…	3.0723	1.04332e-18	8.55417e-17
ING2		BP	GO:0030218	erythrocyte differentiation	31	60	13	114	10.24	18	12449	0.14	HCLS1,YY1,EPAS1,TFAP2A,HIF1A,CREB1,GATA2,STAT5A,STAT5B,MAPK14,BRCA1,LMO2,BCL6	ENSG00000066926,ENSG00000070495,ENSG00000089472,ENSG00000090316,ENSG00000102265,ENSG00000105372,ENSG00000105810,ENSG00000110693,ENSG00000112305,ENSG00000130427,ENSG00000139687,ENSG00000143437,ENSG00000143479,ENSG00000147507,ENSG00000160211,ENSG00000162769,ENSG00000164587,ENSG00000172845	4.36777	1.05293e-18	8.55417e-17
STRAP		BP	GO:0009890	negative regulation of biosynthetic process	216	572	24	103	18.9	192	12275	1.54	CITED2,YY1,TFAP2A,PPARG,TCF4,HIPK2,CREB1,GATA2,MTDH,NCOA2,RARA,IFNB1,EIF2C4,BRCA1,ZBTB16,IL6,NCOR1,SMARCC2,NCOR2,ZMYND11,NR2E3,RBBP7,BCL6,CACNA1A	ENSG00000008083,ENSG00000009950,ENSG00000010282,ENSG00000011590,ENSG00000019549,ENSG00000025434,ENSG00000056345,ENSG00000056661,ENSG00000060656,ENSG00000064703,ENSG00000067066,ENSG00000073584,ENSG00000074800,ENSG00000075131,ENSG00000077092,ENSG00000082701,ENSG00000083842,ENSG00000086232,ENSG00000087191,ENSG00000087206,ENSG00000092330,ENSG00000093009,ENSG00000095564,ENSG00000096717,ENSG00000100320…	2.70115	1.21393e-18	9.53341e-17
HIF1A		BP	GO:0042503	tyrosine phosphorylation of Stat3 protein	13	18	10	117	7.87	3	12464	0.02	YY1,TFAP2A,GATA2,BRCA1,IL6R,IL6,CNTF,OSM,IL6ST,LIF	ENSG00000113575,ENSG00000164485,ENSG00000189162	5.8724	2.11538e-18	1.60769e-16
KAT2B		BP	GO:0046425	regulation of JAK-STAT cascade	25	38	12	115	9.45	13	12454	0.1	HCLS1,HNF4A,YY1,TFAP2A,GATA2,BRCA1,IFNG,IL6R,IL6,CNTF,IL6ST,LIF	ENSG00000101464,ENSG00000110169,ENSG00000113520,ENSG00000113575,ENSG00000130427,ENSG00000147507,ENSG00000164399,ENSG00000164485,ENSG00000168811,ENSG00000172179,ENSG00000182393,ENSG00000185359,ENSG00000189162	4.60482	3.02907e-18	2.23015e-16
CREB1		BP	GO:0043066	negative regulation of apoptosis	180	403	22	105	17.32	158	12309	1.27	SORT1,CITED2,YY1,TFAP2A,HIPK2,CREB1,GATA2,STAT5A,STAT5B,HTT,RARA,BRCA1,IL6R,IL6,CNTF,LIFR,IL6ST,HDAC3,BAG1,NR2E3,BCL6,CACNA1A	ENSG00000005194,ENSG00000008735,ENSG00000009709,ENSG00000011052,ENSG00000012061,ENSG00000019582,ENSG00000019991,ENSG00000023909,ENSG00000054598,ENSG00000056661,ENSG00000057663,ENSG00000063176,ENSG00000067560,ENSG00000074317,ENSG00000081770,ENSG00000082701,ENSG00000084207,ENSG00000087088,ENSG00000089685,ENSG00000090316,ENSG00000091583,ENSG00000095002,ENSG00000096717,ENSG00000100292,ENSG00000100385…	2.79257	4.79279e-18	3.42176e-16
GTF2B		BP	GO:0043069	negative regulation of programmed cell death	183	409	22	105	17.32	161	12306	1.29	SORT1,CITED2,YY1,TFAP2A,HIPK2,CREB1,GATA2,STAT5A,STAT5B,HTT,RARA,BRCA1,IL6R,IL6,CNTF,LIFR,IL6ST,HDAC3,BAG1,NR2E3,BCL6,CACNA1A	ENSG00000005194,ENSG00000008735,ENSG00000009709,ENSG00000011052,ENSG00000012061,ENSG00000019582,ENSG00000019991,ENSG00000023909,ENSG00000054598,ENSG00000056661,ENSG00000057663,ENSG00000063176,ENSG00000067560,ENSG00000074317,ENSG00000081770,ENSG00000082701,ENSG00000084207,ENSG00000087088,ENSG00000087191,ENSG00000089685,ENSG00000090316,ENSG00000091583,ENSG00000095002,ENSG00000096717,ENSG00000100292…	2.77352	6.88487e-18	4.6448e-16
CREBBP		BP	GO:0001817	regulation of cytokine production	85	190	17	110	13.39	68	12399	0.55	YY1,TFAP2A,PPARG,HIF1A,CREB1,GATA2,STAT5A,STAT5B,RARA,IFNAR1,BRCA1,IFNG,IL6R,IL6,IL6ST,BCL6,TNFRSF8	ENSG00000007952,ENSG00000011590,ENSG00000022556,ENSG00000086015,ENSG00000100292,ENSG00000101017,ENSG00000101916,ENSG00000103490,ENSG00000104312,ENSG00000105246,ENSG00000105483,ENSG00000107485,ENSG00000110680,ENSG00000112116,ENSG00000112149,ENSG00000115008,ENSG00000117586,ENSG00000118137,ENSG00000127666,ENSG00000129654,ENSG00000129965,ENSG00000131203,ENSG00000131507,ENSG00000133661,ENSG00000135334…	3.3386	6.90017e-18	4.6448e-16
SREBF1		BP	GO:0000122	negative regulation of transcription from RNA polymerase II promoter	103	263	18	109	14.17	85	12382	0.68	CITED2,YY1,TFAP2A,PPARG,TCF4,HIPK2,CREB1,GATA2,MTDH,NCOA2,RARA,BRCA1,NCOR1,NCOR2,ZMYND11,NR2E3,RBBP7,BCL6	ENSG00000008083,ENSG00000009950,ENSG00000011590,ENSG00000019549,ENSG00000056661,ENSG00000064703,ENSG00000067066,ENSG00000074800,ENSG00000077092,ENSG00000083842,ENSG00000101115,ENSG00000101665,ENSG00000102878,ENSG00000103316,ENSG00000103343,ENSG00000104964,ENSG00000110693,ENSG00000112333,ENSG00000114315,ENSG00000117036,ENSG00000119042,ENSG00000119772,ENSG00000119950,ENSG00000120896,ENSG00000121068…	3.18037	9.04362e-18	5.91854e-16
GATA2		BP	GO:0043434	response to peptide hormone stimulus	58	170	15	112	11.81	43	12424	0.34	CFTR,SORT1,YY1,TFAP2A,PPARG,CREB1,SREBF1,GATA2,STAT5A,STAT5B,BRCA1,STAT1,IL6R,IL6,NR2E3	ENSG00000025434,ENSG00000049319,ENSG00000090402,ENSG00000101846,ENSG00000103197,ENSG00000105723,ENSG00000108821,ENSG00000111361,ENSG00000119048,ENSG00000119729,ENSG00000120833,ENSG00000121769,ENSG00000125629,ENSG00000126522,ENSG00000129596,ENSG00000129965,ENSG00000138207,ENSG00000140992,ENSG00000142330,ENSG00000142784,ENSG00000145675,ENSG00000147507,ENSG00000154438,ENSG00000160182,ENSG00000164741…	3.65574	1.00349e-17	6.38976e-16
MYBL1		BP	GO:0045597	positive regulation of cell differentiation	87	235	17	110	13.39	70	12397	0.56	YY1,TFAP2A,PPARG,HIF1A,CREB1,GATA2,STAT5A,STAT5B,RUNX1,MAPK14,RARA,BRCA1,IL6R,IL6,CNTF,IL6ST,LIF	ENSG00000002330,ENSG00000005073,ENSG00000006747,ENSG00000011052,ENSG00000019582,ENSG00000067560,ENSG00000069764,ENSG00000087460,ENSG00000089225,ENSG00000102878,ENSG00000105880,ENSG00000107779,ENSG00000110107,ENSG00000110680,ENSG00000111012,ENSG00000112149,ENSG00000112305,ENSG00000118707,ENSG00000119699,ENSG00000120659,ENSG00000125965,ENSG00000128713,ENSG00000129965,ENSG00000130522,ENSG00000133216…	3.30945	1.05124e-17	6.51768e-16
IRF5		BP	GO:0046427	positive regulation of JAK-STAT cascade	20	26	11	116	8.66	9	12458	0.07	HCLS1,YY1,TFAP2A,GATA2,BRCA1,IFNG,IL6R,IL6,CNTF,IL6ST,LIF	ENSG00000110169,ENSG00000113520,ENSG00000130427,ENSG00000147507,ENSG00000164399,ENSG00000168811,ENSG00000172179,ENSG00000182393,ENSG00000189162	4.8772	1.0977e-17	6.63121e-16
IL8		BP	GO:0034101	erythrocyte homeostasis	37	68	13	114	10.24	24	12443	0.19	HCLS1,YY1,EPAS1,TFAP2A,HIF1A,CREB1,GATA2,STAT5A,STAT5B,MAPK14,BRCA1,LMO2,BCL6	ENSG00000066926,ENSG00000070495,ENSG00000089472,ENSG00000090316,ENSG00000100292,ENSG00000102265,ENSG00000105372,ENSG00000105810,ENSG00000110693,ENSG00000112305,ENSG00000117450,ENSG00000130427,ENSG00000136381,ENSG00000138326,ENSG00000139687,ENSG00000143437,ENSG00000143479,ENSG00000147507,ENSG00000160211,ENSG00000162769,ENSG00000164587,ENSG00000172845,ENSG00000182774,ENSG00000184779	4.07961	1.7287e-17	1.00656e-15
MTDH		BP	GO:0010629	negative regulation of gene expression	191	499	22	105	17.32	169	12298	1.36	CITED2,YY1,TFAP2A,PPARG,TCF4,HIPK2,CREB1,GATA2,MTDH,NCOA2,RARA,IFNB1,EIF2C4,BRCA1,ZBTB16,NCOR1,SMARCC2,NCOR2,ZMYND11,NR2E3,RBBP7,BCL6	ENSG00000008083,ENSG00000009950,ENSG00000011590,ENSG00000019549,ENSG00000025434,ENSG00000056661,ENSG00000060656,ENSG00000064703,ENSG00000067066,ENSG00000073584,ENSG00000074800,ENSG00000077092,ENSG00000078687,ENSG00000082701,ENSG00000083842,ENSG00000087088,ENSG00000087191,ENSG00000087206,ENSG00000095564,ENSG00000096717,ENSG00000100320,ENSG00000101115,ENSG00000101158,ENSG00000101665,ENSG00000102878…	2.72438	1.75166e-17	1.00656e-15
NCOA2		BP	GO:0042113	B cell activation	48	120	14	113	11.02	34	12433	0.27	YY1,TFAP2A,GATA2,STAT5A,STAT5B,RUNX1,IFNB1,BRCA1,IFNG,IL6,IL11,HDAC9,NR2E3,BCL6	ENSG00000002330,ENSG00000012061,ENSG00000029993,ENSG00000073861,ENSG00000087088,ENSG00000089289,ENSG00000095002,ENSG00000101017,ENSG00000105369,ENSG00000113520,ENSG00000116062,ENSG00000119919,ENSG00000122025,ENSG00000127666,ENSG00000129654,ENSG00000131507,ENSG00000131724,ENSG00000139193,ENSG00000141510,ENSG00000144381,ENSG00000145675,ENSG00000147168,ENSG00000147889,ENSG00000150093,ENSG00000152422…	3.81342	1.95077e-17	1.09429e-15
NCOA6		BP	GO:0009967	positive regulation of signal transduction	129	316	19	108	14.96	110	12357	0.88	HCLS1,CITED2,YY1,TFAP2A,HIPK2,HIF1A,CREB1,GATA2,NCOA3,BRCA1,IFNG,IL6R,IL6,CNTF,OSM,IL6ST,IL11,LIF,NR2E3	ENSG00000008735,ENSG00000055208,ENSG00000067560,ENSG00000082512,ENSG00000088832,ENSG00000088888,ENSG00000090432,ENSG00000100292,ENSG00000101017,ENSG00000101558,ENSG00000102678,ENSG00000103275,ENSG00000104312,ENSG00000104529,ENSG00000106991,ENSG00000107779,ENSG00000110169,ENSG00000110330,ENSG00000111012,ENSG00000112343,ENSG00000113520,ENSG00000114354,ENSG00000116132,ENSG00000117262,ENSG00000119699…	2.98381	3.00492e-17	1.64642e-15
STAT5A		BP	GO:0033138	positive regulation of peptidyl-serine phosphorylation	11	9	9	118	7.09	2	12465	0.02	YY1,TFAP2A,GATA2,BRCA1,IFNG,IL6,OSM,IL11,LIF	ENSG00000116641,ENSG00000171791	6.16407	4.37577e-17	2.34303e-15
STAT5B		BP	GO:0009892	negative regulation of metabolic process	282	719	25	102	19.69	257	12210	2.06	HNF4A,CITED2,YY1,TFAP2A,PPARG,TCF4,HIPK2,CREB1,GATA2,MTDH,NCOA2,RARA,IFNB1,EIF2C4,BRCA1,ZBTB16,IL6,NCOR1,SMARCC2,NCOR2,ZMYND11,NR2E3,RBBP7,BCL6,CACNA1A	ENSG00000008083,ENSG00000009950,ENSG00000010282,ENSG00000011590,ENSG00000012061,ENSG00000019549,ENSG00000025434,ENSG00000056345,ENSG00000056661,ENSG00000057663,ENSG00000060656,ENSG00000064703,ENSG00000067066,ENSG00000070159,ENSG00000073584,ENSG00000074800,ENSG00000075131,ENSG00000077092,ENSG00000078687,ENSG00000082701,ENSG00000083842,ENSG00000086232,ENSG00000087088,ENSG00000087191,ENSG00000087206…	2.45484	5.13119e-17	2.68647e-15
TRIM21		BP	GO:0016481	negative regulation of transcription	177	458	21	106	16.54	156	12311	1.25	CITED2,YY1,TFAP2A,PPARG,TCF4,HIPK2,CREB1,GATA2,MTDH,NCOA2,RARA,IFNB1,BRCA1,ZBTB16,NCOR1,SMARCC2,NCOR2,ZMYND11,NR2E3,RBBP7,BCL6	ENSG00000008083,ENSG00000009950,ENSG00000011590,ENSG00000019549,ENSG00000025434,ENSG00000056661,ENSG00000060656,ENSG00000064703,ENSG00000067066,ENSG00000073584,ENSG00000074800,ENSG00000077092,ENSG00000082701,ENSG00000083842,ENSG00000087191,ENSG00000087206,ENSG00000095564,ENSG00000096717,ENSG00000100320,ENSG00000101115,ENSG00000101158,ENSG00000101665,ENSG00000102878,ENSG00000102935,ENSG00000103275…	2.74948	5.44794e-17	2.79029e-15
HTT		BP	GO:0019221	cytokine-mediated signaling pathway	53	91	14	113	11.02	39	12428	0.31	YY1,TFAP2A,GATA2,STAT5A,STAT5B,JAK1,BRCA1,STAT1,IL6R,IL6,CNTF,LIFR,IL6ST,NR2E3	ENSG00000002330,ENSG00000065548,ENSG00000067066,ENSG00000096384,ENSG00000100368,ENSG00000100385,ENSG00000103490,ENSG00000105401,ENSG00000110169,ENSG00000111057,ENSG00000115008,ENSG00000121807,ENSG00000122756,ENSG00000133703,ENSG00000138378,ENSG00000147896,ENSG00000157404,ENSG00000163737,ENSG00000163823,ENSG00000166888,ENSG00000169692,ENSG00000169900,ENSG00000170421,ENSG00000171150,ENSG00000173039…	3.67582	9.32171e-17	4.67276e-15
RPA2		BP	GO:0009887	organ morphogenesis	267	800	24	103	18.9	243	12224	1.95	QKI,EXT2,CITED2,EP300,YY1,ETV4,EPAS1,TFAP2A,PPARG,HIF1A,CREB1,GATA2,IL8,HTT,RUNX1,MAPK14,ATIC,BRCA1,ERAP1,IL6,CNTF,LIFR,LIF,NR2E3	ENSG00000005073,ENSG00000006377,ENSG00000007952,ENSG00000010030,ENSG00000011465,ENSG00000022267,ENSG00000027869,ENSG00000054598,ENSG00000056661,ENSG00000057663,ENSG00000060656,ENSG00000060718,ENSG00000066032,ENSG00000070413,ENSG00000075223,ENSG00000077092,ENSG00000078246,ENSG00000079385,ENSG00000081051,ENSG00000082701,ENSG00000087088,ENSG00000087460,ENSG00000087494,ENSG00000088832,ENSG00000089225…	2.46142	1.69724e-16	8.33061e-15
CRTC2		BP	GO:0006468	protein phosphorylation	297	893	25	102	19.69	272	12195	2.18	CDK2,HCLS1,STK16,HNF4A,YY1,TFAP2A,CCNT1,HIPK2,CREB1,GATA2,STAT5A,RUNX1,MAPK14,JAK1,BRCA1,STAT1,IFNG,IL6R,IL6,CNTF,OSM,IL6ST,IL11,LIF,NR2E3	ENSG00000004799,ENSG00000005882,ENSG00000006837,ENSG00000007264,ENSG00000008128,ENSG00000012124,ENSG00000018236,ENSG00000019582,ENSG00000019991,ENSG00000028116,ENSG00000051382,ENSG00000055332,ENSG00000060237,ENSG00000061938,ENSG00000062524,ENSG00000063761,ENSG00000065243,ENSG00000067992,ENSG00000069956,ENSG00000072195,ENSG00000074696,ENSG00000077097,ENSG00000077782,ENSG00000079385,ENSG00000079435…	2.39688	1.7609e-16	8.46668e-15
IRF3		BP	GO:0050727	regulation of inflammatory response	33	79	12	115	9.45	21	12446	0.17	YY1,TFAP2A,PPARG,CREB1,GATA2,STAT5A,STAT5B,BRCA1,IL6,OSM,IL6ST,BCL6	ENSG00000092009,ENSG00000110680,ENSG00000117601,ENSG00000125730,ENSG00000128016,ENSG00000128271,ENSG00000129965,ENSG00000131203,ENSG00000131507,ENSG00000134460,ENSG00000137831,ENSG00000144891,ENSG00000158869,ENSG00000163485,ENSG00000164171,ENSG00000170323,ENSG00000173432,ENSG00000175344,ENSG00000181092,ENSG00000197471,ENSG00000233276	4.12461	1.93124e-16	9.10002e-15
PCAF		BP	GO:0001932	regulation of protein phosphorylation	70	200	15	112	11.81	55	12412	0.44	HCLS1,HNF4A,YY1,TFAP2A,GATA2,BRCA1,IFNG,IL6R,IL6,CNTF,OSM,IL6ST,IL11,LIF,NR2E3	ENSG00000061938,ENSG00000074696,ENSG00000087088,ENSG00000090432,ENSG00000091436,ENSG00000095015,ENSG00000101665,ENSG00000104814,ENSG00000106991,ENSG00000107779,ENSG00000110092,ENSG00000110169,ENSG00000112576,ENSG00000113520,ENSG00000113575,ENSG00000114302,ENSG00000116641,ENSG00000118137,ENSG00000119699,ENSG00000128802,ENSG00000129965,ENSG00000130427,ENSG00000130758,ENSG00000135413,ENSG00000135842…	3.40864	2.20008e-16	1.01635e-14
Q6ZTM8		BP	GO:0051272	positive regulation of cellular component movement	34	95	12	115	9.45	22	12445	0.18	YY1,TFAP2A,HIF1A,CREB1,GATA2,STAT5B,BRCA1,IL6R,IL6,IL6ST,NR2E3,BCL6	ENSG00000087077,ENSG00000100030,ENSG00000100852,ENSG00000103222,ENSG00000105372,ENSG00000124205,ENSG00000128052,ENSG00000129965,ENSG00000137801,ENSG00000137845,ENSG00000140564,ENSG00000145675,ENSG00000154305,ENSG00000157404,ENSG00000162493,ENSG00000164171,ENSG00000166333,ENSG00000169032,ENSG00000169856,ENSG00000171105,ENSG00000171791,ENSG00000184371	4.07801	2.95945e-16	1.34086e-14
RUNX1		BP	GO:0001934	positive regulation of protein phosphorylation	45	95	13	114	10.24	32	12435	0.26	HCLS1,YY1,TFAP2A,GATA2,BRCA1,IFNG,IL6R,IL6,CNTF,OSM,IL6ST,IL11,LIF	ENSG00000061938,ENSG00000106991,ENSG00000107779,ENSG00000110092,ENSG00000110169,ENSG00000112576,ENSG00000113520,ENSG00000116641,ENSG00000119699,ENSG00000128802,ENSG00000129965,ENSG00000130427,ENSG00000135413,ENSG00000135842,ENSG00000141527,ENSG00000147507,ENSG00000164399,ENSG00000168811,ENSG00000171105,ENSG00000171791,ENSG00000179914,ENSG00000181092,ENSG00000182393,ENSG00000187094,ENSG00000189162…	3.79129	3.31091e-16	1.47179e-14
NCOA3		BP	GO:0007399	nervous system development	352	1136	26	101	20.47	326	12141	2.61	QKI,CITED2,EP300,YY1,ETV4,POU3F2,TFAP2A,PPARG,CREB1,GATA2,NCOA2,NCOA6,HTT,RUNX1,BRCA1,IFNG,ZBTB16,IL6,CNTF,LIFR,OSM,LIF,NCOR1,BAG1,NR2E3,CACNA1A	ENSG00000001617,ENSG00000006377,ENSG00000006468,ENSG00000008083,ENSG00000008277,ENSG00000009709,ENSG00000010278,ENSG00000011201,ENSG00000013297,ENSG00000013810,ENSG00000018189,ENSG00000039068,ENSG00000040608,ENSG00000054598,ENSG00000063176,ENSG00000066032,ENSG00000066382,ENSG00000066427,ENSG00000067560,ENSG00000068305,ENSG00000068796,ENSG00000069764,ENSG00000072315,ENSG00000072832,ENSG00000073578…	2.26042	9.84664e-16	4.29605e-14
ATAD2		BP	GO:0042327	positive regulation of phosphorylation	49	104	13	114	10.24	36	12431	0.29	HCLS1,YY1,TFAP2A,GATA2,BRCA1,IFNG,IL6R,IL6,CNTF,OSM,IL6ST,IL11,LIF	ENSG00000061938,ENSG00000106633,ENSG00000106991,ENSG00000107779,ENSG00000110092,ENSG00000110169,ENSG00000112576,ENSG00000113520,ENSG00000116641,ENSG00000119699,ENSG00000128802,ENSG00000129965,ENSG00000130427,ENSG00000135413,ENSG00000135842,ENSG00000137801,ENSG00000138798,ENSG00000141527,ENSG00000147507,ENSG00000164399,ENSG00000168811,ENSG00000171105,ENSG00000171791,ENSG00000179914,ENSG00000181092…	3.67318	1.15129e-15	4.9317e-14
PSME3		BP	GO:0046879	hormone secretion	39	111	12	115	9.45	27	12440	0.22	YY1,TFAP2A,CREB1,GATA2,HTT,BRCA1,IFNG,IL6,CNTF,OSM,IL11,LIF	ENSG00000106633,ENSG00000119782,ENSG00000123836,ENSG00000124205,ENSG00000134363,ENSG00000135111,ENSG00000138207,ENSG00000139515,ENSG00000142330,ENSG00000147507,ENSG00000148672,ENSG00000152556,ENSG00000163485,ENSG00000163623,ENSG00000164756,ENSG00000172071,ENSG00000175387,ENSG00000178473,ENSG00000179295,ENSG00000181092,ENSG00000187486,ENSG00000204490,ENSG00000206439,ENSG00000223952,ENSG00000228321…	3.87281	2.02305e-15	8.51128e-14
PSMB9		BP	GO:0051046	regulation of secretion	66	214	14	113	11.02	52	12415	0.42	HNF4A,SNCG,YY1,TFAP2A,CREB1,GATA2,BRCA1,IFNG,IL6,CNTF,OSM,IL11,LIF,CACNA1A	ENSG00000006747,ENSG00000022556,ENSG00000069764,ENSG00000087085,ENSG00000100292,ENSG00000101017,ENSG00000103490,ENSG00000105483,ENSG00000106633,ENSG00000107130,ENSG00000115008,ENSG00000117586,ENSG00000118137,ENSG00000119699,ENSG00000123836,ENSG00000124205,ENSG00000128271,ENSG00000129965,ENSG00000131653,ENSG00000134363,ENSG00000135124,ENSG00000135413,ENSG00000138207,ENSG00000138798,ENSG00000142330…	3.38709	2.69013e-15	1.11192e-13
MAPK14		BP	GO:0051726	regulation of cell cycle	120	322	17	110	13.39	103	12364	0.83	CDK2,HNF4A,CITED2,YY1,TFAP2A,ZBTB17,CCNT1,CREB1,GATA2,STAT5A,STAT5B,MAPK14,BRCA1,OSM,LIF,HDAC3,BCL6	ENSG00000007968,ENSG00000008128,ENSG00000013810,ENSG00000054598,ENSG00000075131,ENSG00000087088,ENSG00000087206,ENSG00000089685,ENSG00000090316,ENSG00000091436,ENSG00000093009,ENSG00000095002,ENSG00000097046,ENSG00000100029,ENSG00000100526,ENSG00000101391,ENSG00000102760,ENSG00000103197,ENSG00000104228,ENSG00000104499,ENSG00000105325,ENSG00000105401,ENSG00000105810,ENSG00000107937,ENSG00000108465…	2.92055	3.0658e-15	1.24535e-13
RARA		BP	GO:0007167	enzyme linked receptor protein signaling pathway	142	432	18	109	14.17	124	12343	0.99	SORT1,CITED2,YY1,TFAP2A,HIPK2,HIF1A,CREB1,GATA2,STAT5A,STAT5B,JAK1,BRCA1,LIFR,IL6ST,LIF,SKI,NR2E3,CACNA1A	ENSG00000008735,ENSG00000019991,ENSG00000025434,ENSG00000043462,ENSG00000054598,ENSG00000060656,ENSG00000062524,ENSG00000070388,ENSG00000077782,ENSG00000078579,ENSG00000083842,ENSG00000084234,ENSG00000087095,ENSG00000088053,ENSG00000088832,ENSG00000089159,ENSG00000095015,ENSG00000100324,ENSG00000100784,ENSG00000101665,ENSG00000102678,ENSG00000103197,ENSG00000103266,ENSG00000105723,ENSG00000106991…	2.79959	3.3322e-15	1.33062e-13
NCOA1		BP	GO:0050729	positive regulation of inflammatory response	15	31	9	118	7.09	6	12461	0.05	YY1,TFAP2A,GATA2,STAT5A,STAT5B,BRCA1,IL6,OSM,IL6ST	ENSG00000125730,ENSG00000131203,ENSG00000144891,ENSG00000158869,ENSG00000164171,ENSG00000170323	5.06514	3.84924e-15	1.51147e-13
IFNAR2		BP	GO:0009914	hormone transport	41	117	12	115	9.45	29	12438	0.23	YY1,TFAP2A,CREB1,GATA2,HTT,BRCA1,IFNG,IL6,CNTF,OSM,IL11,LIF	ENSG00000103316,ENSG00000106633,ENSG00000119782,ENSG00000123836,ENSG00000124205,ENSG00000129214,ENSG00000134363,ENSG00000135111,ENSG00000138207,ENSG00000139515,ENSG00000142330,ENSG00000147507,ENSG00000148672,ENSG00000152556,ENSG00000163485,ENSG00000163623,ENSG00000164756,ENSG00000172071,ENSG00000175387,ENSG00000178473,ENSG00000179295,ENSG00000181092,ENSG00000187486,ENSG00000204490,ENSG00000206439…	3.80119	4.01728e-15	1.55159e-13
IFNAR1		BP	GO:0046883	regulation of hormone secretion	31	75	11	116	8.66	20	12447	0.16	YY1,TFAP2A,CREB1,GATA2,BRCA1,IFNG,IL6,CNTF,OSM,IL11,LIF	ENSG00000106633,ENSG00000123836,ENSG00000124205,ENSG00000134363,ENSG00000138207,ENSG00000142330,ENSG00000148672,ENSG00000152556,ENSG00000163485,ENSG00000163623,ENSG00000178473,ENSG00000179295,ENSG00000181092,ENSG00000187486,ENSG00000204490,ENSG00000206439,ENSG00000223952,ENSG00000228321,ENSG00000228849,ENSG00000230108	4.07781	5.04044e-15	1.91537e-13
IFNA8		BP	GO:0031401	positive regulation of protein modification process	56	121	13	114	10.24	43	12424	0.34	HCLS1,YY1,TFAP2A,GATA2,BRCA1,IFNG,IL6R,IL6,CNTF,OSM,IL6ST,IL11,LIF	ENSG00000061938,ENSG00000088832,ENSG00000101665,ENSG00000103266,ENSG00000106991,ENSG00000107779,ENSG00000110092,ENSG00000110169,ENSG00000112576,ENSG00000113520,ENSG00000116641,ENSG00000119383,ENSG00000119699,ENSG00000128802,ENSG00000129965,ENSG00000130427,ENSG00000131507,ENSG00000131788,ENSG00000135413,ENSG00000135842,ENSG00000141527,ENSG00000147507,ENSG00000163485,ENSG00000164399,ENSG00000164741…	3.49494	7.80942e-15	2.87484e-13
IFNB1		BP	GO:0045927	positive regulation of growth	23	78	10	117	7.87	13	12454	0.1	EP300,YY1,POU3F2,TFAP2A,CREB1,GATA2,STAT5A,STAT5B,BRCA1,CNTF	ENSG00000012232,ENSG00000112667,ENSG00000129152,ENSG00000129965,ENSG00000137845,ENSG00000171105,ENSG00000171791,ENSG00000175793,ENSG00000184371,ENSG00000185122,ENSG00000189162,ENSG00000197406,ENSG00000204983	4.40526	7.77337e-15	2.87484e-13
IFNA2		BP	GO:0006916	anti-apoptosis	127	252	17	110	13.39	110	12357	0.88	CITED2,YY1,TFAP2A,CREB1,GATA2,STAT5A,STAT5B,HTT,RARA,BRCA1,IL6R,IL6,LIFR,IL6ST,HDAC3,BAG1,NR2E3	ENSG00000005194,ENSG00000008735,ENSG00000009709,ENSG00000019991,ENSG00000054598,ENSG00000063176,ENSG00000081770,ENSG00000082701,ENSG00000084207,ENSG00000087088,ENSG00000089685,ENSG00000096717,ENSG00000100292,ENSG00000100385,ENSG00000101210,ENSG00000101665,ENSG00000101966,ENSG00000102096,ENSG00000104205,ENSG00000104765,ENSG00000109846,ENSG00000109854,ENSG00000115008,ENSG00000116478,ENSG00000118503…	2.85423	8.1208e-15	2.94348e-13
JAK1		BP	GO:0031100	organ regeneration	16	36	9	118	7.09	7	12460	0.06	YY1,TFAP2A,PPARG,GATA2,ATIC,BRCA1,LIFR,LIF,NR2E3	ENSG00000060656,ENSG00000081051,ENSG00000091583,ENSG00000109107,ENSG00000110092,ENSG00000154188,ENSG00000184557	4.91091	8.72403e-15	3.11422e-13
ARRB1		BP	GO:0048266	behavioral response to pain	7	11	7	120	5.51	0	12467	0	YY1,TFAP2A,GATA2,RUNX1,BRCA1,OSM,CACNA1A		1.79769e+304	8.97707e-15	3.15671e-13
ATIC		BP	GO:0010942	positive regulation of cell death	177	425	19	108	14.96	158	12309	1.27	SORT1,YY1,TFAP2A,HIPK2,CREB1,GATA2,STAT5A,STAT5B,HTT,RUNX1,IFNB1,IFNA2,BRCA1,STAT1,IFNG,ZBTB16,BCL6,TNFRSF8,TNFSF8	ENSG00000002330,ENSG00000003400,ENSG00000006747,ENSG00000042286,ENSG00000064703,ENSG00000071243,ENSG00000073008,ENSG00000077092,ENSG00000079805,ENSG00000087088,ENSG00000088986,ENSG00000089225,ENSG00000090432,ENSG00000090470,ENSG00000091436,ENSG00000091592,ENSG00000095015,ENSG00000097007,ENSG00000100030,ENSG00000100290,ENSG00000100292,ENSG00000103490,ENSG00000104228,ENSG00000104312,ENSG00000104375…	2.6178	1.22029e-14	4.04931e-13
IFNA1		BP	GO:0043065	positive regulation of apoptosis	177	420	19	108	14.96	158	12309	1.27	SORT1,YY1,TFAP2A,HIPK2,CREB1,GATA2,STAT5A,STAT5B,HTT,RUNX1,IFNB1,IFNA2,BRCA1,STAT1,IFNG,ZBTB16,BCL6,TNFRSF8,TNFSF8	ENSG00000002330,ENSG00000003400,ENSG00000006747,ENSG00000042286,ENSG00000064703,ENSG00000071243,ENSG00000073008,ENSG00000077092,ENSG00000079805,ENSG00000087088,ENSG00000088986,ENSG00000089225,ENSG00000090432,ENSG00000090470,ENSG00000091436,ENSG00000091592,ENSG00000095015,ENSG00000097007,ENSG00000100030,ENSG00000100290,ENSG00000100292,ENSG00000103490,ENSG00000104228,ENSG00000104312,ENSG00000104375…	2.6178	1.22029e-14	4.04931e-13
IFNA5		BP	GO:0043068	positive regulation of programmed cell death	177	423	19	108	14.96	158	12309	1.27	SORT1,YY1,TFAP2A,HIPK2,CREB1,GATA2,STAT5A,STAT5B,HTT,RUNX1,IFNB1,IFNA2,BRCA1,STAT1,IFNG,ZBTB16,BCL6,TNFRSF8,TNFSF8	ENSG00000002330,ENSG00000003400,ENSG00000006747,ENSG00000042286,ENSG00000064703,ENSG00000071243,ENSG00000073008,ENSG00000077092,ENSG00000079805,ENSG00000087088,ENSG00000088986,ENSG00000089225,ENSG00000090432,ENSG00000090470,ENSG00000091436,ENSG00000091592,ENSG00000095015,ENSG00000097007,ENSG00000100030,ENSG00000100290,ENSG00000100292,ENSG00000103490,ENSG00000104228,ENSG00000104312,ENSG00000104375…	2.6178	1.22029e-14	4.04931e-13
GNB2L1		BP	GO:0046649	lymphocyte activation	130	314	17	110	13.39	113	12354	0.91	YY1,TFAP2A,GATA2,STAT5A,STAT5B,RUNX1,RARA,IFNAR1,IFNB1,BRCA1,IFNG,IL6,IL6ST,IL11,HDAC9,NR2E3,BCL6	ENSG00000002330,ENSG00000005844,ENSG00000011590,ENSG00000012061,ENSG00000015285,ENSG00000019582,ENSG00000029993,ENSG00000070495,ENSG00000073861,ENSG00000076641,ENSG00000078747,ENSG00000087088,ENSG00000088832,ENSG00000089012,ENSG00000089289,ENSG00000090776,ENSG00000095002,ENSG00000101017,ENSG00000104312,ENSG00000105246,ENSG00000105369,ENSG00000110448,ENSG00000111981,ENSG00000112149,ENSG00000112195…	2.82708	1.2102e-14	4.04931e-13
USP18		BP	GO:0050671	positive regulation of lymphocyte proliferation	24	55	10	117	7.87	14	12453	0.11	YY1,TFAP2A,GATA2,STAT5A,STAT5B,BRCA1,IFNG,IL6,IL6ST,BCL6	ENSG00000090776,ENSG00000101017,ENSG00000104312,ENSG00000105246,ENSG00000113520,ENSG00000127666,ENSG00000131724,ENSG00000134460,ENSG00000158092,ENSG00000162692,ENSG00000168811,ENSG00000197471,ENSG00000197646,ENSG00000198805	4.33107	1.32131e-14	4.32363e-13
EIF2C4		BP	GO:0048468	cell development	292	921	23	104	18.11	269	12198	2.16	SORT1,YY1,ETV4,EPAS1,POU3F2,TFAP2A,PPARG,HIF1A,CREB1,CREBBP,GATA2,HTT,RUNX1,BRCA1,ZBTB16,IL6,CNTF,LIFR,LIF,BAG1,NR2E3,BCL6,CACNA1A	ENSG00000001617,ENSG00000005073,ENSG00000006468,ENSG00000006652,ENSG00000009709,ENSG00000011201,ENSG00000012061,ENSG00000013810,ENSG00000018189,ENSG00000019991,ENSG00000039068,ENSG00000040608,ENSG00000041982,ENSG00000054598,ENSG00000057663,ENSG00000060718,ENSG00000067560,ENSG00000069764,ENSG00000070495,ENSG00000074660,ENSG00000075223,ENSG00000075624,ENSG00000077097,ENSG00000077782,ENSG00000078246…	2.30542	1.3753e-14	4.38354e-13
ELF3		BP	GO:0045646	regulation of erythrocyte differentiation	11	17	8	119	6.3	3	12464	0.02	TFAP2A,HIF1A,GATA2,STAT5A,STAT5B,MAPK14,BRCA1,LMO2	ENSG00000105810,ENSG00000112305,ENSG00000143437	5.63231	1.37683e-14	4.38354e-13
STAM2		BP	GO:0046651	lymphocyte proliferation	59	125	13	114	10.24	46	12421	0.37	YY1,TFAP2A,GATA2,STAT5A,STAT5B,RUNX1,IFNB1,BRCA1,IFNG,IL6,IL6ST,NR2E3,BCL6	ENSG00000011590,ENSG00000078747,ENSG00000087088,ENSG00000090776,ENSG00000101017,ENSG00000104312,ENSG00000105246,ENSG00000105369,ENSG00000110448,ENSG00000112576,ENSG00000113520,ENSG00000114423,ENSG00000117586,ENSG00000119782,ENSG00000125735,ENSG00000127666,ENSG00000129654,ENSG00000131203,ENSG00000131507,ENSG00000131724,ENSG00000133661,ENSG00000134460,ENSG00000134516,ENSG00000141510,ENSG00000144381…	3.42725	1.63052e-14	5.12202e-13
BRCA1		BP	GO:0042089	cytokine biosynthetic process	46	103	12	115	9.45	34	12433	0.27	YY1,TFAP2A,GATA2,STAT5A,STAT5B,IRF3,IFNAR1,BRCA1,IRF9,IFNG,IL6,TNFRSF8	ENSG00000086015,ENSG00000092009,ENSG00000100292,ENSG00000101916,ENSG00000105246,ENSG00000107485,ENSG00000112116,ENSG00000113520,ENSG00000115008,ENSG00000127666,ENSG00000129654,ENSG00000133661,ENSG00000136231,ENSG00000137265,ENSG00000142224,ENSG00000156575,ENSG00000164342,ENSG00000172232,ENSG00000173039,ENSG00000197471,ENSG00000204487,ENSG00000204490,ENSG00000206437,ENSG00000206439,ENSG00000223448…	3.64172	1.89686e-14	5.8039e-13
STAT1		BP	GO:0042107	cytokine metabolic process	46	104	12	115	9.45	34	12433	0.27	YY1,TFAP2A,GATA2,STAT5A,STAT5B,IRF3,IFNAR1,BRCA1,IRF9,IFNG,IL6,TNFRSF8	ENSG00000086015,ENSG00000092009,ENSG00000100292,ENSG00000101916,ENSG00000105246,ENSG00000107485,ENSG00000112116,ENSG00000113520,ENSG00000115008,ENSG00000127666,ENSG00000129654,ENSG00000133661,ENSG00000136231,ENSG00000137265,ENSG00000142224,ENSG00000156575,ENSG00000164342,ENSG00000172232,ENSG00000173039,ENSG00000197471,ENSG00000204487,ENSG00000204490,ENSG00000206437,ENSG00000206439,ENSG00000223448…	3.64172	1.89686e-14	5.8039e-13
LMO2		BP	GO:0032943	mononuclear cell proliferation	60	127	13	114	10.24	47	12420	0.38	YY1,TFAP2A,GATA2,STAT5A,STAT5B,RUNX1,IFNB1,BRCA1,IFNG,IL6,IL6ST,NR2E3,BCL6	ENSG00000011590,ENSG00000078747,ENSG00000087088,ENSG00000090776,ENSG00000101017,ENSG00000104312,ENSG00000105246,ENSG00000105369,ENSG00000110448,ENSG00000112576,ENSG00000113520,ENSG00000114423,ENSG00000117586,ENSG00000119782,ENSG00000125735,ENSG00000127666,ENSG00000129654,ENSG00000131203,ENSG00000131507,ENSG00000131724,ENSG00000133661,ENSG00000134460,ENSG00000134516,ENSG00000141510,ENSG00000144381…	3.40567	2.06398e-14	6.15537e-13
PTP4A3		BP	GO:0045637	regulation of myeloid cell differentiation	60	87	13	114	10.24	47	12420	0.38	YY1,TFAP2A,HIF1A,CREB1,GATA2,STAT5A,STAT5B,RUNX1,MAPK14,BRCA1,LMO2,ZBTB16,LIF	ENSG00000006747,ENSG00000029993,ENSG00000068323,ENSG00000087460,ENSG00000100906,ENSG00000105810,ENSG00000110680,ENSG00000112305,ENSG00000113520,ENSG00000120659,ENSG00000124529,ENSG00000128016,ENSG00000131507,ENSG00000139687,ENSG00000143437,ENSG00000145675,ENSG00000158406,ENSG00000159189,ENSG00000162775,ENSG00000163737,ENSG00000164342,ENSG00000177606,ENSG00000181092,ENSG00000182217,ENSG00000183864…	3.40567	2.06398e-14	6.15537e-13
EIF1AD		BP	GO:0032270	positive regulation of cellular protein metabolic process	76	173	14	113	11.02	62	12405	0.5	HCLS1,EP300,YY1,TFAP2A,GATA2,BRCA1,IFNG,IL6R,IL6,CNTF,OSM,IL6ST,IL11,LIF	ENSG00000025434,ENSG00000061938,ENSG00000069764,ENSG00000088832,ENSG00000100030,ENSG00000100906,ENSG00000101665,ENSG00000103266,ENSG00000106991,ENSG00000107779,ENSG00000110092,ENSG00000110169,ENSG00000112576,ENSG00000113520,ENSG00000116641,ENSG00000119383,ENSG00000119699,ENSG00000128802,ENSG00000129965,ENSG00000130427,ENSG00000131408,ENSG00000131507,ENSG00000131788,ENSG00000132507,ENSG00000133027…	3.21039	2.19502e-14	6.30668e-13
LPLUNC3		BP	GO:0001890	placenta development	25	58	10	117	7.87	15	12452	0.12	CITED2,YY1,EPAS1,TFAP2A,PPARG,HIF1A,GATA2,BRCA1,LIF,NR2E3	ENSG00000110330,ENSG00000111012,ENSG00000123576,ENSG00000125931,ENSG00000135766,ENSG00000136720,ENSG00000143437,ENSG00000162063,ENSG00000165556,ENSG00000172845,ENSG00000185122,ENSG00000186350,ENSG00000187091,ENSG00000187140,ENSG00000214274	4.262	2.18358e-14	6.30668e-13
UBE2F		BP	GO:0032946	positive regulation of mononuclear cell proliferation	25	56	10	117	7.87	15	12452	0.12	YY1,TFAP2A,GATA2,STAT5A,STAT5B,BRCA1,IFNG,IL6,IL6ST,BCL6	ENSG00000090776,ENSG00000101017,ENSG00000104312,ENSG00000105246,ENSG00000113520,ENSG00000127666,ENSG00000131724,ENSG00000134460,ENSG00000158092,ENSG00000162692,ENSG00000168811,ENSG00000184371,ENSG00000197471,ENSG00000197646,ENSG00000198805	4.262	2.18358e-14	6.30668e-13
NMI		BP	GO:0048514	blood vessel morphogenesis	95	253	15	112	11.81	80	12387	0.64	QKI,CITED2,YY1,EPAS1,TFAP2A,HIF1A,CREB1,GATA2,IL8,RUNX1,MAPK14,BRCA1,ERAP1,IL6,NR2E3	ENSG00000007952,ENSG00000027869,ENSG00000054598,ENSG00000057663,ENSG00000075223,ENSG00000079385,ENSG00000087088,ENSG00000091583,ENSG00000091879,ENSG00000100292,ENSG00000101439,ENSG00000101665,ENSG00000102678,ENSG00000103241,ENSG00000105997,ENSG00000106392,ENSG00000106991,ENSG00000109854,ENSG00000111206,ENSG00000112116,ENSG00000115008,ENSG00000115053,ENSG00000116132,ENSG00000118523,ENSG00000120937…	3.03193	2.72789e-14	7.74328e-13
IRF9		BP	GO:0032583	regulation of gene-specific transcription	62	117	13	114	10.24	49	12418	0.39	HNF4A,CITED2,YY1,TFAP2A,PPARG,HIF1A,CREB1,GATA2,BRCA1,SMARCB1,IL6,NCOR1,NCOR2	ENSG00000009950,ENSG00000025434,ENSG00000064313,ENSG00000068323,ENSG00000087191,ENSG00000089225,ENSG00000095015,ENSG00000096717,ENSG00000100906,ENSG00000101665,ENSG00000104964,ENSG00000113520,ENSG00000114315,ENSG00000114650,ENSG00000116478,ENSG00000117586,ENSG00000118217,ENSG00000119699,ENSG00000119729,ENSG00000127616,ENSG00000129654,ENSG00000129965,ENSG00000130427,ENSG00000130726,ENSG00000131408…	3.36383	3.26318e-14	9.04476e-13
SMARCB1		BP	GO:0051270	regulation of cellular component movement	62	186	13	114	10.24	49	12418	0.39	CITED2,YY1,TFAP2A,HIF1A,CREB1,GATA2,STAT5B,BRCA1,IL6R,IL6,IL6ST,NR2E3,BCL6	ENSG00000001617,ENSG00000010322,ENSG00000056345,ENSG00000060656,ENSG00000067066,ENSG00000087077,ENSG00000089225,ENSG00000091583,ENSG00000095015,ENSG00000100030,ENSG00000100292,ENSG00000100852,ENSG00000101665,ENSG00000101680,ENSG00000103222,ENSG00000105372,ENSG00000107937,ENSG00000112769,ENSG00000124205,ENSG00000128052,ENSG00000128802,ENSG00000128917,ENSG00000129965,ENSG00000130827,ENSG00000137801…	3.36383	3.26318e-14	9.04476e-13
STAT2		BP	GO:0051251	positive regulation of lymphocyte activation	48	104	12	115	9.45	36	12431	0.29	YY1,TFAP2A,GATA2,STAT5A,STAT5B,RUNX1,RARA,BRCA1,IFNG,IL6,IL6ST,BCL6	ENSG00000002330,ENSG00000019582,ENSG00000073861,ENSG00000089012,ENSG00000090776,ENSG00000101017,ENSG00000104312,ENSG00000105246,ENSG00000110448,ENSG00000112149,ENSG00000113520,ENSG00000125735,ENSG00000127666,ENSG00000131724,ENSG00000134460,ENSG00000139193,ENSG00000143772,ENSG00000144381,ENSG00000147168,ENSG00000158092,ENSG00000161955,ENSG00000162692,ENSG00000166888,ENSG00000168811,ENSG00000171150…	3.5844	3.33917e-14	9.14779e-13
IFNGR1		BP	GO:0048646	anatomical structure formation involved in morphogenesis	139	390	17	110	13.39	122	12345	0.98	EXT2,CITED2,YY1,EPAS1,TFAP2A,HIF1A,CREB1,GATA2,IL8,HTT,RUNX1,MAPK14,BRCA1,ERAP1,IL6,NR2E3,CACNA1A	ENSG00000005073,ENSG00000006377,ENSG00000007952,ENSG00000010278,ENSG00000012061,ENSG00000027869,ENSG00000039068,ENSG00000054598,ENSG00000079385,ENSG00000081248,ENSG00000088832,ENSG00000091583,ENSG00000091879,ENSG00000100292,ENSG00000102678,ENSG00000103197,ENSG00000104290,ENSG00000105204,ENSG00000105880,ENSG00000105887,ENSG00000105997,ENSG00000106392,ENSG00000106991,ENSG00000107485,ENSG00000107779…	2.74972	3.77172e-14	1.0214e-12
IFNG		BP	GO:0010646	regulation of cell communication	375	1070	25	102	19.69	350	12117	2.81	HCLS1,HNF4A,SNCG,CITED2,YY1,TFAP2A,HIPK2,HIF1A,CREB1,GATA2,HTT,NCOA3,ARRB1,BRCA1,IFNG,IL6R,IL6,CNTF,OSM,IL6ST,IL11,LIF,NR2E3,BCL6,CACNA1A	ENSG00000008323,ENSG00000008735,ENSG00000010322,ENSG00000017797,ENSG00000019582,ENSG00000019991,ENSG00000047365,ENSG00000050327,ENSG00000051382,ENSG00000053524,ENSG00000055208,ENSG00000065135,ENSG00000065882,ENSG00000067208,ENSG00000067560,ENSG00000068831,ENSG00000074696,ENSG00000074964,ENSG00000075391,ENSG00000078246,ENSG00000079215,ENSG00000082512,ENSG00000082701,ENSG00000084234,ENSG00000086065…	2.13833	4.00761e-14	1.07295e-12
GSTK1		BP	GO:0001819	positive regulation of cytokine production	49	93	12	115	9.45	37	12430	0.3	YY1,TFAP2A,HIF1A,CREB1,GATA2,RARA,IFNAR1,BRCA1,IFNG,IL6R,IL6,IL6ST	ENSG00000007952,ENSG00000022556,ENSG00000101017,ENSG00000103490,ENSG00000104312,ENSG00000105483,ENSG00000107485,ENSG00000110680,ENSG00000112149,ENSG00000115008,ENSG00000127666,ENSG00000131203,ENSG00000135334,ENSG00000137801,ENSG00000143437,ENSG00000144381,ENSG00000158869,ENSG00000163737,ENSG00000164342,ENSG00000168811,ENSG00000169692,ENSG00000169900,ENSG00000173432,ENSG00000196329,ENSG00000204490…	3.55692	4.38481e-14	1.16074e-12
OGFR		BP	GO:0051247	positive regulation of protein metabolic process	80	183	14	113	11.02	66	12401	0.53	HCLS1,EP300,YY1,TFAP2A,GATA2,BRCA1,IFNG,IL6R,IL6,CNTF,OSM,IL6ST,IL11,LIF	ENSG00000025434,ENSG00000061938,ENSG00000069764,ENSG00000078747,ENSG00000088832,ENSG00000100030,ENSG00000100906,ENSG00000101665,ENSG00000103266,ENSG00000106991,ENSG00000107779,ENSG00000110092,ENSG00000110169,ENSG00000112576,ENSG00000113520,ENSG00000114423,ENSG00000116641,ENSG00000119383,ENSG00000119699,ENSG00000128802,ENSG00000129965,ENSG00000130427,ENSG00000131408,ENSG00000131507,ENSG00000131788…	3.14755	4.65699e-14	1.2191e-12
ERAP1		BP	GO:0050863	regulation of T cell activation	64	132	13	114	10.24	51	12416	0.41	YY1,TFAP2A,GATA2,STAT5A,STAT5B,RUNX1,RARA,BRCA1,IFNG,IL6,IL6ST,NR2E3,BCL6	ENSG00000002330,ENSG00000019582,ENSG00000076641,ENSG00000078747,ENSG00000089012,ENSG00000090776,ENSG00000104312,ENSG00000105246,ENSG00000110448,ENSG00000112149,ENSG00000113520,ENSG00000114423,ENSG00000116824,ENSG00000125735,ENSG00000128271,ENSG00000129654,ENSG00000131203,ENSG00000131507,ENSG00000133661,ENSG00000134258,ENSG00000134460,ENSG00000135870,ENSG00000137265,ENSG00000143772,ENSG00000144381…	3.32367	5.07307e-14	1.31342e-12
IL6R		BP	GO:0007417	central nervous system development	143	457	17	110	13.39	126	12341	1.01	CITED2,YY1,POU3F2,TFAP2A,PPARG,CREB1,GATA2,NCOA2,NCOA6,HTT,RUNX1,BRCA1,ZBTB16,CNTF,NCOR1,NR2E3,CACNA1A	ENSG00000008083,ENSG00000008277,ENSG00000009709,ENSG00000013810,ENSG00000039068,ENSG00000054598,ENSG00000063176,ENSG00000066032,ENSG00000077097,ENSG00000078246,ENSG00000084207,ENSG00000084234,ENSG00000085224,ENSG00000087088,ENSG00000092621,ENSG00000101391,ENSG00000102805,ENSG00000105290,ENSG00000105887,ENSG00000106278,ENSG00000106536,ENSG00000106991,ENSG00000107807,ENSG00000108465,ENSG00000108684…	2.71713	6.08708e-14	1.55882e-12
ZBTB16		BP	GO:0016568	chromatin modification	123	288	16	111	12.6	107	12360	0.86	EP300,YY1,TFAP2A,ING2,KAT2B,CREB1,CREBBP,GATA2,BRCA1,SMARCB1,NCOR1,HDAC3,HDAC9,SMARCC2,SRCAP,RBBP7	ENSG00000006712,ENSG00000012817,ENSG00000043143,ENSG00000056661,ENSG00000070495,ENSG00000071243,ENSG00000073584,ENSG00000073614,ENSG00000077684,ENSG00000077721,ENSG00000087206,ENSG00000096717,ENSG00000100084,ENSG00000100395,ENSG00000100425,ENSG00000100429,ENSG00000100784,ENSG00000101945,ENSG00000102878,ENSG00000103549,ENSG00000104472,ENSG00000105011,ENSG00000109685,ENSG00000111653,ENSG00000112130…	2.81245	8.33435e-14	2.11137e-12
IL6		BP	GO:0032496	response to lipopolysaccharide	28	79	10	117	7.87	18	12449	0.14	YY1,TFAP2A,GATA2,STAT5B,IRF3,MAPK14,BRCA1,STAT1,IL6R,IL6	ENSG00000100030,ENSG00000100368,ENSG00000100906,ENSG00000102794,ENSG00000104312,ENSG00000111012,ENSG00000127666,ENSG00000131203,ENSG00000135334,ENSG00000164867,ENSG00000167815,ENSG00000168811,ENSG00000173039,ENSG00000174175,ENSG00000177606,ENSG00000184557,ENSG00000185122,ENSG00000197249	4.07943	8.546e-14	2.14196e-12
CNTF		BP	GO:0010551	regulation of gene-specific transcription from RNA polymerase II promoter	39	75	11	116	8.66	28	12439	0.22	HNF4A,CITED2,YY1,TFAP2A,PPARG,CREB1,GATA2,BRCA1,SMARCB1,NCOR1,NCOR2	ENSG00000009950,ENSG00000025434,ENSG00000064313,ENSG00000068323,ENSG00000089225,ENSG00000095015,ENSG00000096717,ENSG00000100906,ENSG00000101665,ENSG00000104964,ENSG00000114315,ENSG00000114650,ENSG00000116478,ENSG00000119729,ENSG00000127616,ENSG00000129654,ENSG00000131408,ENSG00000137265,ENSG00000140307,ENSG00000141510,ENSG00000142784,ENSG00000147133,ENSG00000162775,ENSG00000163623,ENSG00000164104…	3.74069	9.32227e-14	2.31192e-12
LIFR		BP	GO:0042391	regulation of membrane potential	52	146	12	115	9.45	40	12427	0.32	QKI,YY1,POU3F2,TFAP2A,CREB1,GATA2,HTT,BRCA1,IFNG,CNTF,NR2E3,CACNA1A	ENSG00000006283,ENSG00000010278,ENSG00000013297,ENSG00000023909,ENSG00000075142,ENSG00000087088,ENSG00000101665,ENSG00000120907,ENSG00000126709,ENSG00000128242,ENSG00000128271,ENSG00000135124,ENSG00000135902,ENSG00000138386,ENSG00000138435,ENSG00000139549,ENSG00000141385,ENSG00000145335,ENSG00000161610,ENSG00000163485,ENSG00000163873,ENSG00000164300,ENSG00000166333,ENSG00000167755,ENSG00000169006…	3.47872	9.56176e-14	2.34662e-12
LOC541472		BP	GO:0008285	negative regulation of cell proliferation	174	384	18	109	14.17	156	12311	1.25	HNF4A,YY1,TFAP2A,PPARG,KAT2B,CREB1,GATA2,IL8,IFNB1,BRCA1,SMARCB1,IFNG,ZBTB16,IL6,OSM,NR2E3,BCL6,TNFRSF8	ENSG00000006747,ENSG00000008083,ENSG00000010278,ENSG00000011052,ENSG00000055332,ENSG00000060656,ENSG00000072195,ENSG00000077092,ENSG00000078747,ENSG00000086232,ENSG00000087088,ENSG00000087494,ENSG00000089012,ENSG00000089225,ENSG00000091583,ENSG00000092330,ENSG00000100292,ENSG00000100526,ENSG00000100867,ENSG00000103197,ENSG00000104228,ENSG00000104499,ENSG00000105383,ENSG00000105810,ENSG00000107485…	2.56742	1.2277e-13	2.94657e-12
OSM		BP	GO:0042102	positive regulation of T cell proliferation	20	41	9	118	7.09	11	12456	0.09	YY1,TFAP2A,GATA2,STAT5A,STAT5B,BRCA1,IFNG,IL6,IL6ST	ENSG00000090776,ENSG00000104312,ENSG00000105246,ENSG00000113520,ENSG00000134460,ENSG00000158092,ENSG00000162692,ENSG00000168811,ENSG00000197471,ENSG00000197646,ENSG00000198805	4.4586	1.23816e-13	2.94657e-12
IL6ST		BP	GO:0045767	regulation of anti-apoptosis	20	38	9	118	7.09	11	12456	0.09	YY1,TFAP2A,GATA2,RARA,BRCA1,IL6R,IL6,LIFR,IL6ST	ENSG00000008735,ENSG00000087088,ENSG00000096717,ENSG00000100292,ENSG00000101665,ENSG00000142864,ENSG00000145675,ENSG00000154188,ENSG00000158019,ENSG00000171552,ENSG00000198836	4.4586	1.23816e-13	2.94657e-12
IL11		BP	GO:0050870	positive regulation of T cell activation	40	83	11	116	8.66	29	12438	0.23	YY1,TFAP2A,GATA2,STAT5A,STAT5B,RUNX1,RARA,BRCA1,IFNG,IL6,IL6ST	ENSG00000002330,ENSG00000019582,ENSG00000089012,ENSG00000090776,ENSG00000104312,ENSG00000105246,ENSG00000110448,ENSG00000112149,ENSG00000113520,ENSG00000125735,ENSG00000134460,ENSG00000143772,ENSG00000144381,ENSG00000147168,ENSG00000158092,ENSG00000162692,ENSG00000168811,ENSG00000171150,ENSG00000196329,ENSG00000196776,ENSG00000197471,ENSG00000197646,ENSG00000198805,ENSG00000239463,ENSG00000242361…	3.70552	1.27496e-13	3.00381e-12
LIF		BP	GO:0002237	response to molecule of bacterial origin	29	88	10	117	7.87	19	12448	0.15	YY1,TFAP2A,GATA2,STAT5B,IRF3,MAPK14,BRCA1,STAT1,IL6R,IL6	ENSG00000100030,ENSG00000100368,ENSG00000100906,ENSG00000102794,ENSG00000104312,ENSG00000111012,ENSG00000127666,ENSG00000131203,ENSG00000135334,ENSG00000164867,ENSG00000166710,ENSG00000167815,ENSG00000168811,ENSG00000173039,ENSG00000174175,ENSG00000177606,ENSG00000184557,ENSG00000185122,ENSG00000197249	4.02529	1.29336e-13	3.017e-12
NCOR1		BP	GO:0007517	muscle organ development	106	298	15	112	11.81	91	12376	0.73	SORT1,EP300,YY1,TFAP2A,CREB1,GATA2,MAPK14,RARA,BRCA1,IL6,CNTF,LIF,TCF12,HDAC9,NR2E3	ENSG00000006468,ENSG00000006652,ENSG00000007392,ENSG00000009709,ENSG00000022267,ENSG00000041982,ENSG00000054598,ENSG00000057663,ENSG00000060718,ENSG00000067560,ENSG00000068305,ENSG00000072195,ENSG00000075142,ENSG00000077092,ENSG00000081248,ENSG00000087085,ENSG00000088832,ENSG00000089225,ENSG00000096717,ENSG00000100288,ENSG00000101400,ENSG00000101665,ENSG00000102119,ENSG00000102678,ENSG00000104369…	2.90221	1.46079e-13	3.34138e-12
ZBTB6		BP	GO:0001568	blood vessel development	106	288	15	112	11.81	91	12376	0.73	QKI,CITED2,YY1,EPAS1,TFAP2A,HIF1A,CREB1,GATA2,IL8,RUNX1,MAPK14,BRCA1,ERAP1,IL6,NR2E3	ENSG00000007952,ENSG00000027869,ENSG00000054598,ENSG00000057663,ENSG00000063176,ENSG00000070495,ENSG00000075223,ENSG00000079385,ENSG00000087088,ENSG00000091583,ENSG00000091879,ENSG00000100292,ENSG00000101439,ENSG00000101665,ENSG00000102678,ENSG00000103241,ENSG00000105997,ENSG00000106392,ENSG00000106991,ENSG00000108821,ENSG00000109854,ENSG00000111206,ENSG00000112116,ENSG00000112769,ENSG00000115008…	2.90221	1.46079e-13	3.34138e-12
RUNX1T1		BP	GO:0050867	positive regulation of cell activation	54	119	12	115	9.45	42	12425	0.34	YY1,TFAP2A,GATA2,STAT5A,STAT5B,RUNX1,RARA,BRCA1,IFNG,IL6,IL6ST,BCL6	ENSG00000002330,ENSG00000019582,ENSG00000073861,ENSG00000089012,ENSG00000090776,ENSG00000101017,ENSG00000104312,ENSG00000105246,ENSG00000110448,ENSG00000112149,ENSG00000113520,ENSG00000116824,ENSG00000125735,ENSG00000127666,ENSG00000130202,ENSG00000131724,ENSG00000134460,ENSG00000137801,ENSG00000139193,ENSG00000143772,ENSG00000144381,ENSG00000147168,ENSG00000158092,ENSG00000158869,ENSG00000161955…	3.42977	1.56246e-13	3.53957e-12
TCF12		BP	GO:0009888	tissue development	297	808	22	105	17.32	275	12192	2.21	SORT1,EXT2,CITED2,EP300,YY1,POU3F2,TFAP2A,ZBTB17,PPARG,HIF1A,CREB1,GATA2,STAT5A,STAT5B,HTT,MAPK14,RARA,ELF3,BRCA1,LIF,HDAC9,NR2E3	ENSG00000001617,ENSG00000005073,ENSG00000006377,ENSG00000006652,ENSG00000007264,ENSG00000007392,ENSG00000009709,ENSG00000011052,ENSG00000015285,ENSG00000019549,ENSG00000019991,ENSG00000029559,ENSG00000041982,ENSG00000054598,ENSG00000057663,ENSG00000060718,ENSG00000067560,ENSG00000075223,ENSG00000077092,ENSG00000080166,ENSG00000081248,ENSG00000087460,ENSG00000087494,ENSG00000088832,ENSG00000089225…	2.22885	1.93671e-13	4.23222e-12
EBI-1264387		BP	GO:0001944	vasculature development	108	294	15	112	11.81	93	12374	0.75	QKI,CITED2,YY1,EPAS1,TFAP2A,HIF1A,CREB1,GATA2,IL8,RUNX1,MAPK14,BRCA1,ERAP1,IL6,NR2E3	ENSG00000007952,ENSG00000027869,ENSG00000054598,ENSG00000057663,ENSG00000063176,ENSG00000070495,ENSG00000075223,ENSG00000079385,ENSG00000087088,ENSG00000091583,ENSG00000091879,ENSG00000100292,ENSG00000101439,ENSG00000101665,ENSG00000102678,ENSG00000103241,ENSG00000105997,ENSG00000106392,ENSG00000106991,ENSG00000108821,ENSG00000109854,ENSG00000110680,ENSG00000111206,ENSG00000112116,ENSG00000112769…	2.8803	1.94007e-13	4.23222e-12
HDAC3		BP	GO:0032940	secretion by cell	108	384	15	112	11.81	93	12374	0.75	HNF4A,SNCG,YY1,TFAP2A,CREB1,GATA2,HTT,BRCA1,IFNG,IL6,CNTF,OSM,IL11,LIF,CACNA1A	ENSG00000006075,ENSG00000006747,ENSG00000010322,ENSG00000022556,ENSG00000043462,ENSG00000084652,ENSG00000087085,ENSG00000087460,ENSG00000089248,ENSG00000090989,ENSG00000100292,ENSG00000101017,ENSG00000101194,ENSG00000103490,ENSG00000103496,ENSG00000105483,ENSG00000106633,ENSG00000106636,ENSG00000107130,ENSG00000107282,ENSG00000108700,ENSG00000111052,ENSG00000114547,ENSG00000115008,ENSG00000116266…	2.8803	1.94007e-13	4.23222e-12
LIN54		BP	GO:0042129	regulation of T cell proliferation	30	64	10	117	7.87	20	12447	0.16	YY1,TFAP2A,GATA2,STAT5A,STAT5B,BRCA1,IFNG,IL6,IL6ST,NR2E3	ENSG00000078747,ENSG00000090776,ENSG00000104312,ENSG00000105246,ENSG00000113520,ENSG00000114423,ENSG00000129654,ENSG00000131203,ENSG00000131507,ENSG00000133661,ENSG00000134460,ENSG00000147889,ENSG00000158092,ENSG00000162692,ENSG00000164305,ENSG00000164690,ENSG00000168811,ENSG00000197471,ENSG00000197646,ENSG00000198805	3.97391	1.92365e-13	4.23222e-12
DACH1		BP	GO:0001525	angiogenesis	71	189	13	114	10.24	58	12409	0.47	YY1,EPAS1,TFAP2A,HIF1A,CREB1,GATA2,IL8,RUNX1,MAPK14,BRCA1,ERAP1,IL6,NR2E3	ENSG00000007952,ENSG00000027869,ENSG00000079385,ENSG00000091583,ENSG00000091879,ENSG00000100292,ENSG00000102678,ENSG00000106392,ENSG00000106991,ENSG00000109854,ENSG00000112116,ENSG00000115008,ENSG00000115053,ENSG00000118523,ENSG00000120937,ENSG00000122861,ENSG00000128052,ENSG00000128917,ENSG00000130770,ENSG00000133639,ENSG00000134871,ENSG00000136720,ENSG00000137801,ENSG00000138792,ENSG00000138798…	3.19449	2.11477e-13	4.571e-12
HDAC9		BP	GO:0006954	inflammatory response	237	501	20	107	15.75	217	12250	1.74	YY1,TFAP2A,PPARG,HIF1A,CREB1,GATA2,IL8,STAT5A,STAT5B,IFNA2,ELF3,BRCA1,NMI,IL6R,IL6,OSM,IL6ST,HDAC9,NR2E3,BCL6	ENSG00000000971,ENSG00000005844,ENSG00000006074,ENSG00000006075,ENSG00000007952,ENSG00000011114,ENSG00000050628,ENSG00000055955,ENSG00000078747,ENSG00000081041,ENSG00000082641,ENSG00000088812,ENSG00000089157,ENSG00000090382,ENSG00000092009,ENSG00000099998,ENSG00000100292,ENSG00000101017,ENSG00000101916,ENSG00000101945,ENSG00000102699,ENSG00000102962,ENSG00000103197,ENSG00000104312,ENSG00000105135…	2.35629	2.35873e-13	5.05197e-12
SF3A1		BP	GO:0001892	embryonic placenta development	14	22	8	119	6.3	6	12461	0.05	CITED2,YY1,EPAS1,TFAP2A,HIF1A,GATA2,BRCA1,NR2E3	ENSG00000125931,ENSG00000135766,ENSG00000143437,ENSG00000172845,ENSG00000185122,ENSG00000187140	4.93892	2.4432e-13	5.09396e-12
SF3B3		BP	GO:0046888	negative regulation of hormone secretion	14	29	8	119	6.3	6	12461	0.05	YY1,TFAP2A,GATA2,BRCA1,IL6,OSM,IL11,LIF	ENSG00000124205,ENSG00000134363,ENSG00000163485,ENSG00000179295,ENSG00000181092,ENSG00000187486	4.93892	2.4432e-13	5.09396e-12
SKI		BP	GO:0050921	positive regulation of chemotaxis	14	29	8	119	6.3	6	12461	0.05	YY1,TFAP2A,GATA2,IL8,BRCA1,IL6R,IL6,NR2E3	ENSG00000124205,ENSG00000128052,ENSG00000137801,ENSG00000137845,ENSG00000164171,ENSG00000172232	4.93892	2.4432e-13	5.09396e-12
SMARCC2		BP	GO:0001666	response to hypoxia	56	149	12	115	9.45	44	12423	0.35	CITED2,EP300,YY1,EPAS1,TFAP2A,HIF1A,CREB1,CREBBP,GATA2,STAT5B,BRCA1,NR2E3	ENSG00000100292,ENSG00000103245,ENSG00000107159,ENSG00000107438,ENSG00000108602,ENSG00000109107,ENSG00000109610,ENSG00000110330,ENSG00000115850,ENSG00000119048,ENSG00000119699,ENSG00000122861,ENSG00000126522,ENSG00000130427,ENSG00000135766,ENSG00000137801,ENSG00000140939,ENSG00000143153,ENSG00000143437,ENSG00000153234,ENSG00000154188,ENSG00000163050,ENSG00000164171,ENSG00000164690,ENSG00000164867…	3.38309	2.50076e-13	5.16824e-12
SRCAP		BP	GO:0030335	positive regulation of cell migration	31	86	10	117	7.87	21	12446	0.17	YY1,TFAP2A,HIF1A,CREB1,GATA2,BRCA1,IL6R,IL6,IL6ST,NR2E3	ENSG00000087077,ENSG00000100030,ENSG00000100852,ENSG00000103222,ENSG00000124205,ENSG00000128052,ENSG00000129965,ENSG00000137801,ENSG00000137845,ENSG00000140564,ENSG00000145675,ENSG00000154305,ENSG00000157404,ENSG00000162493,ENSG00000164171,ENSG00000166333,ENSG00000169032,ENSG00000169856,ENSG00000171105,ENSG00000171791,ENSG00000184371	3.92504	2.81567e-13	5.71872e-12
NCOR2		BP	GO:0043410	positive regulation of MAPKKK cascade	31	56	10	117	7.87	21	12446	0.17	YY1,TFAP2A,HIPK2,GATA2,BRCA1,IL6,CNTF,OSM,IL11,LIF	ENSG00000008735,ENSG00000102678,ENSG00000104312,ENSG00000120896,ENSG00000120907,ENSG00000129965,ENSG00000131653,ENSG00000135090,ENSG00000139193,ENSG00000150093,ENSG00000164342,ENSG00000166333,ENSG00000167244,ENSG00000171105,ENSG00000198121,ENSG00000204490,ENSG00000206439,ENSG00000223952,ENSG00000228321,ENSG00000228849,ENSG00000230108	3.92504	2.81567e-13	5.71872e-12
RDBP		BP	GO:0048545	response to steroid hormone stimulus	73	207	13	114	10.24	60	12407	0.48	CFTR,EP300,YY1,TFAP2A,PPARG,SREBF1,GATA2,STAT5B,RARA,BRCA1,IL6R,IL6,NR2E3	ENSG00000004948,ENSG00000049319,ENSG00000060656,ENSG00000090402,ENSG00000090470,ENSG00000100030,ENSG00000100292,ENSG00000101846,ENSG00000107159,ENSG00000107485,ENSG00000108602,ENSG00000108821,ENSG00000109846,ENSG00000110092,ENSG00000111012,ENSG00000114120,ENSG00000115457,ENSG00000115850,ENSG00000119699,ENSG00000120054,ENSG00000120833,ENSG00000122971,ENSG00000125931,ENSG00000126522,ENSG00000129596…	3.16042	3.08719e-13	6.17444e-12
ZMYND11		BP	GO:0050670	regulation of lymphocyte proliferation	43	90	11	116	8.66	32	12435	0.26	YY1,TFAP2A,GATA2,STAT5A,STAT5B,BRCA1,IFNG,IL6,IL6ST,NR2E3,BCL6	ENSG00000078747,ENSG00000090776,ENSG00000101017,ENSG00000104312,ENSG00000105246,ENSG00000110448,ENSG00000113520,ENSG00000114423,ENSG00000127666,ENSG00000129654,ENSG00000131203,ENSG00000131507,ENSG00000131724,ENSG00000133661,ENSG00000134460,ENSG00000147889,ENSG00000158092,ENSG00000162692,ENSG00000164305,ENSG00000164690,ENSG00000168811,ENSG00000197471,ENSG00000197646,ENSG00000198805,ENSG00000204482…	3.60684	3.09246e-13	6.17444e-12
DHX30		BP	GO:0001701	in utero embryonic development	57	190	12	115	9.45	45	12422	0.36	CITED2,YY1,EPAS1,TFAP2A,HIF1A,CREB1,GATA2,NCOA6,RUNX1,BRCA1,SMARCB1,NR2E3	ENSG00000008128,ENSG00000030582,ENSG00000039068,ENSG00000054598,ENSG00000056661,ENSG00000078246,ENSG00000095002,ENSG00000100324,ENSG00000101115,ENSG00000103241,ENSG00000107282,ENSG00000110107,ENSG00000114315,ENSG00000119699,ENSG00000123473,ENSG00000125931,ENSG00000126524,ENSG00000127616,ENSG00000132383,ENSG00000133454,ENSG00000135111,ENSG00000135766,ENSG00000137845,ENSG00000141510,ENSG00000142784…	3.36054	3.14088e-13	6.21841e-12
BAG1		BP	GO:0051591	response to cAMP	22	47	9	118	7.09	13	12454	0.1	HNF4A,YY1,TFAP2A,CREB1,SREBF1,GATA2,BRCA1,STAT1,IL6R	ENSG00000108602,ENSG00000108821,ENSG00000110330,ENSG00000126522,ENSG00000129596,ENSG00000142046,ENSG00000142453,ENSG00000145675,ENSG00000168906,ENSG00000172817,ENSG00000173039,ENSG00000177606,ENSG00000182326	4.29139	3.60525e-13	7.01981e-12
NR2E3		BP	GO:0001889	liver development	22	54	9	118	7.09	13	12454	0.1	CITED2,EP300,YY1,TFAP2A,GATA2,STAT5B,RUNX1,BRCA1,NR2E3	ENSG00000008083,ENSG00000019991,ENSG00000081051,ENSG00000110092,ENSG00000111206,ENSG00000114315,ENSG00000126522,ENSG00000164171,ENSG00000169856,ENSG00000172845,ENSG00000173039,ENSG00000186350,ENSG00000196712	4.29139	3.60525e-13	7.01981e-12
RBBP7		BP	GO:0048732	gland development	44	138	11	116	8.66	33	12434	0.26	CITED2,YY1,POU3F2,TFAP2A,CREB1,GATA2,STAT5A,STAT5B,ELF3,BRCA1,IL6	ENSG00000019991,ENSG00000039068,ENSG00000054598,ENSG00000078399,ENSG00000087088,ENSG00000087494,ENSG00000105552,ENSG00000105997,ENSG00000110492,ENSG00000114315,ENSG00000118137,ENSG00000119699,ENSG00000119919,ENSG00000121068,ENSG00000123191,ENSG00000129596,ENSG00000135111,ENSG00000154438,ENSG00000164171,ENSG00000164690,ENSG00000167034,ENSG00000171388,ENSG00000171509,ENSG00000171791,ENSG00000172179…	3.57599	4.08843e-13	7.79762e-12
BCL6		BP	GO:0030522	intracellular receptor mediated signaling pathway	32	88	10	117	7.87	22	12445	0.18	YY1,TFAP2A,CREB1,GATA2,NCOA2,NCOA6,NCOA3,RARA,NCOA1,BRCA1	ENSG00000054118,ENSG00000086061,ENSG00000100320,ENSG00000101883,ENSG00000103275,ENSG00000111012,ENSG00000115548,ENSG00000117713,ENSG00000119138,ENSG00000131408,ENSG00000138293,ENSG00000139687,ENSG00000142453,ENSG00000172977,ENSG00000175221,ENSG00000186350,ENSG00000204209,ENSG00000206206,ENSG00000206279,ENSG00000221926,ENSG00000227046,ENSG00000231617	3.87844	4.0609e-13	7.79762e-12
CACNA1A		BP	GO:0045596	negative regulation of cell differentiation	93	216	14	113	11.02	79	12388	0.63	YY1,TFAP2A,PPARG,CREBBP,GATA2,STAT5A,STAT5B,BRCA1,LMO2,ZBTB16,CNTF,LIF,NR2E3,BCL6	ENSG00000001617,ENSG00000018189,ENSG00000019582,ENSG00000025434,ENSG00000029993,ENSG00000042781,ENSG00000056345,ENSG00000067560,ENSG00000082701,ENSG00000087237,ENSG00000087494,ENSG00000096717,ENSG00000100030,ENSG00000100906,ENSG00000101665,ENSG00000105810,ENSG00000107779,ENSG00000110092,ENSG00000110107,ENSG00000110680,ENSG00000112333,ENSG00000113520,ENSG00000114315,ENSG00000122025,ENSG00000124529…	2.96671	4.10401e-13	7.79762e-12
TNFRSF8		BP	GO:0051246	regulation of protein metabolic process	215	514	19	108	14.96	196	12271	1.57	HCLS1,QKI,HNF4A,EP300,YY1,TFAP2A,GATA2,EIF2C4,BRCA1,UBE2F,IFNG,IL6R,IL6,CNTF,OSM,IL6ST,IL11,LIF,NR2E3	ENSG00000010282,ENSG00000025434,ENSG00000056345,ENSG00000057663,ENSG00000061938,ENSG00000063046,ENSG00000069764,ENSG00000070159,ENSG00000074696,ENSG00000077152,ENSG00000077721,ENSG00000078687,ENSG00000078747,ENSG00000078967,ENSG00000086232,ENSG00000087074,ENSG00000087088,ENSG00000088832,ENSG00000089195,ENSG00000090432,ENSG00000091436,ENSG00000092330,ENSG00000095015,ENSG00000096384,ENSG00000099804…	2.39919	4.30569e-13	8.11536e-12
TNFSF8		BP	GO:0018105	peptidyl-serine phosphorylation	23	42	9	118	7.09	14	12453	0.11	YY1,TFAP2A,GATA2,BRCA1,IFNG,IL6,OSM,IL11,LIF	ENSG00000082701,ENSG00000087088,ENSG00000087095,ENSG00000095015,ENSG00000101665,ENSG00000104814,ENSG00000116641,ENSG00000128881,ENSG00000139625,ENSG00000147133,ENSG00000157106,ENSG00000166333,ENSG00000171791,ENSG00000214872	4.2172	5.87294e-13	1.09815e-11
		BP	GO:0042110	T cell activation	97	217	14	113	11.02	83	12384	0.67	YY1,TFAP2A,GATA2,STAT5A,STAT5B,RUNX1,RARA,IFNAR1,BRCA1,IFNG,IL6,IL6ST,NR2E3,BCL6	ENSG00000002330,ENSG00000005844,ENSG00000011590,ENSG00000015285,ENSG00000019582,ENSG00000070495,ENSG00000076641,ENSG00000078747,ENSG00000087088,ENSG00000088832,ENSG00000089012,ENSG00000090776,ENSG00000104312,ENSG00000105246,ENSG00000110448,ENSG00000112149,ENSG00000112195,ENSG00000112576,ENSG00000113520,ENSG00000114423,ENSG00000116251,ENSG00000116824,ENSG00000117586,ENSG00000119782,ENSG00000119919…	2.91699	7.48116e-13	1.38784e-11
		BP	GO:0034097	response to cytokine stimulus	34	79	10	117	7.87	24	12443	0.19	YY1,TFAP2A,GATA2,BRCA1,STAT1,IL6R,IL6,LIFR,IL6ST,NR2E3	ENSG00000067066,ENSG00000102575,ENSG00000104312,ENSG00000104964,ENSG00000110169,ENSG00000111012,ENSG00000115919,ENSG00000136436,ENSG00000137845,ENSG00000143384,ENSG00000145335,ENSG00000149968,ENSG00000164305,ENSG00000164867,ENSG00000166888,ENSG00000171105,ENSG00000171552,ENSG00000171791,ENSG00000173039,ENSG00000177606,ENSG00000180914,ENSG00000181092,ENSG00000184557,ENSG00000197249	3.79127	8.11528e-13	1.47074e-11
		BP	GO:0048659	smooth muscle cell proliferation	34	66	10	117	7.87	24	12443	0.19	YY1,TFAP2A,CREB1,GATA2,STAT5B,BRCA1,STAT1,IFNG,IL6R,IL6	ENSG00000007952,ENSG00000164171,ENSG00000164867,ENSG00000166333,ENSG00000168066,ENSG00000168811,ENSG00000177606,ENSG00000204315,ENSG00000204490,ENSG00000206324,ENSG00000206439,ENSG00000214274,ENSG00000223666,ENSG00000223952,ENSG00000226467,ENSG00000227642,ENSG00000228321,ENSG00000228849,ENSG00000228892,ENSG00000230108,ENSG00000230907,ENSG00000234876,ENSG00000235758,ENSG00000236873	3.79127	8.11528e-13	1.47074e-11
		BP	GO:0048660	regulation of smooth muscle cell proliferation	34	64	10	117	7.87	24	12443	0.19	YY1,TFAP2A,CREB1,GATA2,STAT5B,BRCA1,STAT1,IFNG,IL6R,IL6	ENSG00000007952,ENSG00000164171,ENSG00000164867,ENSG00000166333,ENSG00000168066,ENSG00000168811,ENSG00000177606,ENSG00000204315,ENSG00000204490,ENSG00000206324,ENSG00000206439,ENSG00000214274,ENSG00000223666,ENSG00000223952,ENSG00000226467,ENSG00000227642,ENSG00000228321,ENSG00000228849,ENSG00000228892,ENSG00000230108,ENSG00000230907,ENSG00000234876,ENSG00000235758,ENSG00000236873	3.79127	8.11528e-13	1.47074e-11
		BP	GO:0043193	positive regulation of gene-specific transcription	47	79	11	116	8.66	36	12431	0.29	HNF4A,CITED2,YY1,TFAP2A,PPARG,HIF1A,CREB1,GATA2,BRCA1,SMARCB1,IL6	ENSG00000009950,ENSG00000025434,ENSG00000064313,ENSG00000068323,ENSG00000087191,ENSG00000089225,ENSG00000095015,ENSG00000100906,ENSG00000113520,ENSG00000114315,ENSG00000114650,ENSG00000116478,ENSG00000118217,ENSG00000119699,ENSG00000119729,ENSG00000127616,ENSG00000130427,ENSG00000130726,ENSG00000131408,ENSG00000137265,ENSG00000140307,ENSG00000141510,ENSG00000143437,ENSG00000147133,ENSG00000162775…	3.48873	9.05135e-13	1.62786e-11
		BP	GO:0033189	response to vitamin A	24	45	9	118	7.09	15	12452	0.12	YY1,TFAP2A,PPARG,CREB1,SREBF1,GATA2,RUNX1,RARA,BRCA1	ENSG00000090402,ENSG00000106484,ENSG00000115457,ENSG00000116521,ENSG00000126903,ENSG00000129355,ENSG00000138207,ENSG00000164690,ENSG00000165272,ENSG00000185920,ENSG00000186350,ENSG00000206449,ENSG00000214014,ENSG00000221926,ENSG00000227772	4.14813	9.31742e-13	1.64201e-11
		BP	GO:0045582	positive regulation of T cell differentiation	24	41	9	118	7.09	15	12452	0.12	YY1,TFAP2A,GATA2,STAT5A,STAT5B,RUNX1,RARA,BRCA1,IL6	ENSG00000002330,ENSG00000019582,ENSG00000112149,ENSG00000134460,ENSG00000143772,ENSG00000147168,ENSG00000171150,ENSG00000196329,ENSG00000198805,ENSG00000239463,ENSG00000242361,ENSG00000242685,ENSG00000243189,ENSG00000243215,ENSG00000243719	4.14813	9.31742e-13	1.64201e-11
		BP	GO:0045647	negative regulation of erythrocyte differentiation	6	5	6	121	4.72	0	12467	0	TFAP2A,GATA2,STAT5A,STAT5B,BRCA1,LMO2		1.79769e+304	9.33912e-13	1.64201e-11
		BP	GO:0042325	regulation of phosphorylation	169	477	17	110	13.39	152	12315	1.22	HCLS1,HNF4A,YY1,TFAP2A,CCNT1,CREB1,GATA2,BRCA1,IFNG,IL6R,IL6,CNTF,OSM,IL6ST,IL11,LIF,NR2E3	ENSG00000006530,ENSG00000019582,ENSG00000019991,ENSG00000051382,ENSG00000061938,ENSG00000063176,ENSG00000074696,ENSG00000075391,ENSG00000082701,ENSG00000084234,ENSG00000087088,ENSG00000088986,ENSG00000090432,ENSG00000091436,ENSG00000095015,ENSG00000100324,ENSG00000100526,ENSG00000101224,ENSG00000101391,ENSG00000101665,ENSG00000102760,ENSG00000103197,ENSG00000104689,ENSG00000104814,ENSG00000105401…	2.52743	9.81605e-13	1.71308e-11
		BP	GO:0048265	response to pain	10	23	7	120	5.51	3	12464	0.02	YY1,TFAP2A,GATA2,RUNX1,BRCA1,OSM,CACNA1A	ENSG00000110680,ENSG00000123454,ENSG00000132911	5.49041	1.05052e-12	1.81986e-11
		BP	GO:0033273	response to vitamin	35	72	10	117	7.87	25	12442	0.2	YY1,TFAP2A,PPARG,CREB1,SREBF1,GATA2,RUNX1,RARA,BRCA1,NR2E3	ENSG00000090402,ENSG00000106484,ENSG00000110092,ENSG00000111012,ENSG00000115457,ENSG00000115919,ENSG00000116521,ENSG00000126903,ENSG00000129355,ENSG00000133027,ENSG00000138207,ENSG00000154188,ENSG00000164171,ENSG00000164690,ENSG00000165272,ENSG00000171105,ENSG00000171791,ENSG00000173039,ENSG00000185920,ENSG00000186350,ENSG00000206449,ENSG00000214014,ENSG00000221926,ENSG00000227772,ENSG00000242252	3.75037	1.12654e-12	1.93731e-11
		BP	GO:0045621	positive regulation of lymphocyte differentiation	25	44	9	118	7.09	16	12451	0.13	YY1,TFAP2A,GATA2,STAT5A,STAT5B,RUNX1,RARA,BRCA1,IL6	ENSG00000002330,ENSG00000019582,ENSG00000112149,ENSG00000134460,ENSG00000139193,ENSG00000143772,ENSG00000147168,ENSG00000171150,ENSG00000196329,ENSG00000198805,ENSG00000239463,ENSG00000242361,ENSG00000242685,ENSG00000243189,ENSG00000243215,ENSG00000243719	4.08351	1.44356e-12	2.46452e-11
		BP	GO:0051249	regulation of lymphocyte activation	82	170	13	114	10.24	69	12398	0.55	YY1,TFAP2A,GATA2,STAT5A,STAT5B,RUNX1,RARA,BRCA1,IFNG,IL6,IL6ST,NR2E3,BCL6	ENSG00000002330,ENSG00000019582,ENSG00000029993,ENSG00000073861,ENSG00000076641,ENSG00000078747,ENSG00000089012,ENSG00000090776,ENSG00000101017,ENSG00000104312,ENSG00000105246,ENSG00000110448,ENSG00000112149,ENSG00000113520,ENSG00000114423,ENSG00000116824,ENSG00000122025,ENSG00000125735,ENSG00000127666,ENSG00000128271,ENSG00000129654,ENSG00000131203,ENSG00000131507,ENSG00000131724,ENSG00000133661…	3.01993	1.47928e-12	2.50733e-11
		BP	GO:0048699	generation of neurons	174	576	17	110	13.39	157	12310	1.26	YY1,ETV4,POU3F2,TFAP2A,PPARG,CREB1,GATA2,HTT,RUNX1,BRCA1,IL6,CNTF,LIFR,LIF,BAG1,NR2E3,CACNA1A	ENSG00000001617,ENSG00000006468,ENSG00000009709,ENSG00000011201,ENSG00000018189,ENSG00000039068,ENSG00000040608,ENSG00000067560,ENSG00000069764,ENSG00000074660,ENSG00000075624,ENSG00000077097,ENSG00000077782,ENSG00000078246,ENSG00000078579,ENSG00000079215,ENSG00000082701,ENSG00000087088,ENSG00000090776,ENSG00000092621,ENSG00000099204,ENSG00000101391,ENSG00000101977,ENSG00000102001,ENSG00000102805…	2.49465	1.58414e-12	2.66588e-11
		BP	GO:0050776	regulation of immune response	125	259	15	112	11.81	110	12357	0.88	YY1,TFAP2A,GATA2,STAT5A,STAT5B,RUNX1,RARA,IFNB1,BRCA1,IFNG,ERAP1,IL6,IL6ST,NR2E3,BCL6	ENSG00000000971,ENSG00000073008,ENSG00000073861,ENSG00000088832,ENSG00000100030,ENSG00000100292,ENSG00000100906,ENSG00000101017,ENSG00000101347,ENSG00000101916,ENSG00000104312,ENSG00000104894,ENSG00000105369,ENSG00000110169,ENSG00000113520,ENSG00000114423,ENSG00000117586,ENSG00000118137,ENSG00000123838,ENSG00000123843,ENSG00000125730,ENSG00000127666,ENSG00000128394,ENSG00000129654,ENSG00000129965…	2.71105	1.74055e-12	2.90832e-11
		BP	GO:0045768	positive regulation of anti-apoptosis	17	31	8	119	6.3	9	12458	0.07	YY1,TFAP2A,GATA2,BRCA1,IL6R,IL6,LIFR,IL6ST	ENSG00000008735,ENSG00000096717,ENSG00000100292,ENSG00000101665,ENSG00000145675,ENSG00000154188,ENSG00000158019,ENSG00000171552,ENSG00000198836	4.53321	1.92839e-12	3.17712e-11
		BP	GO:0045639	positive regulation of myeloid cell differentiation	17	30	8	119	6.3	9	12458	0.07	TFAP2A,HIF1A,GATA2,STAT5A,RUNX1,MAPK14,BRCA1,LIF	ENSG00000006747,ENSG00000087460,ENSG00000110680,ENSG00000112305,ENSG00000120659,ENSG00000139687,ENSG00000143437,ENSG00000177606,ENSG00000184371	4.53321	1.92839e-12	3.17712e-11
		BP	GO:0043524	negative regulation of neuron apoptosis	26	53	9	118	7.09	17	12450	0.14	YY1,TFAP2A,HIPK2,CREB1,GATA2,HTT,BRCA1,CNTF,CACNA1A	ENSG00000023909,ENSG00000067560,ENSG00000074317,ENSG00000087088,ENSG00000089685,ENSG00000095002,ENSG00000119699,ENSG00000128271,ENSG00000133703,ENSG00000145335,ENSG00000152422,ENSG00000153234,ENSG00000166333,ENSG00000171552,ENSG00000171791,ENSG00000176697,ENSG00000188603	4.0228	2.18918e-12	3.57943e-11
		BP	GO:0048666	neuron development	127	387	15	112	11.81	112	12355	0.9	YY1,ETV4,POU3F2,TFAP2A,CREB1,GATA2,HTT,RUNX1,BRCA1,IL6,CNTF,LIFR,LIF,NR2E3,CACNA1A	ENSG00000001617,ENSG00000006468,ENSG00000011201,ENSG00000018189,ENSG00000039068,ENSG00000040608,ENSG00000069764,ENSG00000074660,ENSG00000075624,ENSG00000077097,ENSG00000077782,ENSG00000079215,ENSG00000082701,ENSG00000090776,ENSG00000092621,ENSG00000099204,ENSG00000101977,ENSG00000102001,ENSG00000102805,ENSG00000105880,ENSG00000106278,ENSG00000112333,ENSG00000114315,ENSG00000114349,ENSG00000114391…	2.69287	2.20296e-12	3.57943e-11
		BP	GO:0001501	skeletal system development	152	394	16	111	12.6	136	12331	1.09	SORT1,EXT2,YY1,TFAP2A,HIF1A,CREB1,GATA2,RUNX1,ATAD2,MAPK14,BRCA1,IL6R,ZBTB16,IL6,IL6ST,NR2E3	ENSG00000004948,ENSG00000005073,ENSG00000006377,ENSG00000009709,ENSG00000029559,ENSG00000038295,ENSG00000054598,ENSG00000056661,ENSG00000060718,ENSG00000070010,ENSG00000077782,ENSG00000078246,ENSG00000078399,ENSG00000081248,ENSG00000087085,ENSG00000087460,ENSG00000087494,ENSG00000092607,ENSG00000102575,ENSG00000102678,ENSG00000104964,ENSG00000105664,ENSG00000105810,ENSG00000105880,ENSG00000105997…	2.57028	2.36504e-12	3.7905e-11
		BP	GO:0000902	cell morphogenesis	152	435	16	111	12.6	136	12331	1.09	YY1,ETV4,POU3F2,TFAP2A,HIF1A,CREB1,GATA2,RUNX1,MAPK14,BRCA1,IL6,CNTF,LIFR,NR2E3,BCL6,CACNA1A	ENSG00000001617,ENSG00000006468,ENSG00000011201,ENSG00000018189,ENSG00000019991,ENSG00000040608,ENSG00000067560,ENSG00000069764,ENSG00000075624,ENSG00000077097,ENSG00000079215,ENSG00000082701,ENSG00000084112,ENSG00000090776,ENSG00000099204,ENSG00000101665,ENSG00000101680,ENSG00000102001,ENSG00000103241,ENSG00000105357,ENSG00000105880,ENSG00000106278,ENSG00000110693,ENSG00000112186,ENSG00000112333…	2.57028	2.36504e-12	3.7905e-11
		BP	GO:0030323	respiratory tube development	38	100	10	117	7.87	28	12439	0.22	CFTR,EP300,YY1,EPAS1,TFAP2A,CREB1,SREBF1,GATA2,BRCA1,NR2E3	ENSG00000070495,ENSG00000087494,ENSG00000089225,ENSG00000100324,ENSG00000102678,ENSG00000103241,ENSG00000107779,ENSG00000111341,ENSG00000114315,ENSG00000117594,ENSG00000118523,ENSG00000119699,ENSG00000128052,ENSG00000133661,ENSG00000136158,ENSG00000136720,ENSG00000138207,ENSG00000139644,ENSG00000154438,ENSG00000156427,ENSG00000162493,ENSG00000164161,ENSG00000164690,ENSG00000164867,ENSG00000165240…	3.6368	2.82799e-12	4.38339e-11
		BP	GO:0030324	lung development	38	97	10	117	7.87	28	12439	0.22	CFTR,EP300,YY1,EPAS1,TFAP2A,CREB1,SREBF1,GATA2,BRCA1,NR2E3	ENSG00000070495,ENSG00000087494,ENSG00000089225,ENSG00000100324,ENSG00000102678,ENSG00000103241,ENSG00000107779,ENSG00000111341,ENSG00000114315,ENSG00000117594,ENSG00000118523,ENSG00000119699,ENSG00000128052,ENSG00000133661,ENSG00000136158,ENSG00000136720,ENSG00000138207,ENSG00000139644,ENSG00000154438,ENSG00000156427,ENSG00000162493,ENSG00000164161,ENSG00000164690,ENSG00000164867,ENSG00000165240…	3.6368	2.82799e-12	4.38339e-11
		BP	GO:0032868	response to insulin stimulus	38	114	10	117	7.87	28	12439	0.22	SORT1,YY1,TFAP2A,PPARG,CREB1,SREBF1,GATA2,BRCA1,STAT1,IL6	ENSG00000025434,ENSG00000090402,ENSG00000103197,ENSG00000105723,ENSG00000119048,ENSG00000119729,ENSG00000121769,ENSG00000125629,ENSG00000129965,ENSG00000138207,ENSG00000140992,ENSG00000142330,ENSG00000142784,ENSG00000145675,ENSG00000147507,ENSG00000164741,ENSG00000166263,ENSG00000167244,ENSG00000171105,ENSG00000173039,ENSG00000174111,ENSG00000176387,ENSG00000176692,ENSG00000184557,ENSG00000186350…	3.6368	2.82799e-12	4.38339e-11
		BP	GO:0009966	regulation of signal transduction	339	912	22	105	17.32	317	12150	2.54	HCLS1,HNF4A,CITED2,YY1,TFAP2A,HIPK2,HIF1A,CREB1,GATA2,NCOA3,ARRB1,BRCA1,IFNG,IL6R,IL6,CNTF,OSM,IL6ST,IL11,LIF,NR2E3,BCL6	ENSG00000008323,ENSG00000008735,ENSG00000017797,ENSG00000019582,ENSG00000019991,ENSG00000047365,ENSG00000050327,ENSG00000051382,ENSG00000053524,ENSG00000055208,ENSG00000065882,ENSG00000067208,ENSG00000067560,ENSG00000068831,ENSG00000074696,ENSG00000074964,ENSG00000075391,ENSG00000078246,ENSG00000082512,ENSG00000082701,ENSG00000084234,ENSG00000086065,ENSG00000087085,ENSG00000087095,ENSG00000088280…	2.08326	2.79095e-12	4.38339e-11
		BP	GO:0045580	regulation of T cell differentiation	38	66	10	117	7.87	28	12439	0.22	YY1,TFAP2A,GATA2,STAT5A,STAT5B,RUNX1,RARA,BRCA1,IL6,BCL6	ENSG00000002330,ENSG00000019582,ENSG00000112149,ENSG00000116824,ENSG00000129654,ENSG00000134460,ENSG00000135870,ENSG00000137265,ENSG00000143772,ENSG00000147168,ENSG00000147889,ENSG00000164690,ENSG00000167815,ENSG00000171150,ENSG00000196329,ENSG00000198805,ENSG00000206292,ENSG00000230141,ENSG00000231558,ENSG00000232957,ENSG00000232962,ENSG00000235744,ENSG00000239463,ENSG00000242361,ENSG00000242685…	3.6368	2.82799e-12	4.38339e-11
		BP	GO:0045351	type I interferon biosynthetic process	11	11	7	120	5.51	4	12463	0.03	YY1,TFAP2A,GATA2,IRF3,IFNAR1,BRCA1,IRF9	ENSG00000101916,ENSG00000127666,ENSG00000164342,ENSG00000239732	5.20264	2.86482e-12	4.41145e-11
		BP	GO:0030098	lymphocyte differentiation	68	158	12	115	9.45	56	12411	0.45	YY1,TFAP2A,GATA2,STAT5A,STAT5B,RUNX1,RARA,BRCA1,IL6,IL11,HDAC9,BCL6	ENSG00000002330,ENSG00000019582,ENSG00000029993,ENSG00000070495,ENSG00000087088,ENSG00000095002,ENSG00000105369,ENSG00000112149,ENSG00000113520,ENSG00000116251,ENSG00000116824,ENSG00000119919,ENSG00000122025,ENSG00000124766,ENSG00000127152,ENSG00000129654,ENSG00000131507,ENSG00000134460,ENSG00000134516,ENSG00000135870,ENSG00000137265,ENSG00000139193,ENSG00000141510,ENSG00000143772,ENSG00000145675…	3.14096	2.9457e-12	4.50654e-11
		BP	GO:0006310	DNA recombination	52	125	11	116	8.66	41	12426	0.33	RAD50,YY1,TFAP2A,CREB1,GATA2,NCOA6,RUNX1,BRCA1,IFNG,NR2E3,BCL6	ENSG00000012061,ENSG00000051180,ENSG00000073861,ENSG00000085224,ENSG00000095002,ENSG00000101017,ENSG00000108384,ENSG00000111880,ENSG00000113520,ENSG00000116062,ENSG00000118058,ENSG00000127152,ENSG00000127922,ENSG00000131507,ENSG00000132383,ENSG00000133863,ENSG00000133980,ENSG00000137309,ENSG00000144381,ENSG00000151657,ENSG00000152422,ENSG00000156831,ENSG00000161955,ENSG00000164754,ENSG00000165392…	3.35828	3.00859e-12	4.57306e-11
		BP	GO:0030518	steroid hormone receptor signaling pathway	27	68	9	118	7.09	18	12449	0.14	YY1,TFAP2A,GATA2,NCOA2,NCOA6,NCOA3,RARA,NCOA1,BRCA1	ENSG00000054118,ENSG00000086061,ENSG00000100320,ENSG00000101883,ENSG00000103275,ENSG00000115548,ENSG00000117713,ENSG00000119138,ENSG00000138293,ENSG00000139687,ENSG00000142453,ENSG00000172977,ENSG00000175221,ENSG00000204209,ENSG00000206206,ENSG00000206279,ENSG00000227046,ENSG00000231617	3.96556	3.25606e-12	4.91749e-11
		BP	GO:0016310	phosphorylation	457	1236	25	102	19.69	432	12035	3.47	CDK2,HCLS1,STK16,HNF4A,YY1,TFAP2A,CCNT1,HIPK2,CREB1,GATA2,STAT5A,RUNX1,MAPK14,JAK1,BRCA1,STAT1,IFNG,IL6R,IL6,CNTF,OSM,IL6ST,IL11,LIF,NR2E3	ENSG00000004779,ENSG00000004799,ENSG00000005882,ENSG00000006530,ENSG00000006837,ENSG00000007264,ENSG00000008128,ENSG00000010256,ENSG00000011405,ENSG00000012124,ENSG00000018236,ENSG00000019582,ENSG00000019991,ENSG00000028116,ENSG00000033627,ENSG00000051382,ENSG00000055332,ENSG00000060237,ENSG00000061938,ENSG00000062524,ENSG00000063176,ENSG00000063761,ENSG00000065243,ENSG00000065518,ENSG00000067992…	1.92105	3.37975e-12	5.03677e-11
		BP	GO:0007269	neurotransmitter secretion	18	55	8	119	6.3	10	12457	0.08	HNF4A,SNCG,YY1,TFAP2A,CREB1,GATA2,BRCA1,CACNA1A	ENSG00000103496,ENSG00000111052,ENSG00000119396,ENSG00000124205,ENSG00000128271,ENSG00000145335,ENSG00000161610,ENSG00000164082,ENSG00000179603,ENSG00000220205	4.42777	3.44194e-12	5.03677e-11
		BP	GO:0001776	leukocyte homeostasis	18	45	8	119	6.3	10	12457	0.08	YY1,TFAP2A,GATA2,STAT5A,STAT5B,BRCA1,IFNG,IL6	ENSG00000087088,ENSG00000119919,ENSG00000125735,ENSG00000134460,ENSG00000157456,ENSG00000158169,ENSG00000158869,ENSG00000164305,ENSG00000171791,ENSG00000196329	4.42777	3.44194e-12	5.03677e-11
		BP	GO:0042100	B cell proliferation	18	37	8	119	6.3	10	12457	0.08	YY1,TFAP2A,GATA2,RUNX1,IFNB1,BRCA1,NR2E3,BCL6	ENSG00000087088,ENSG00000101017,ENSG00000105369,ENSG00000113520,ENSG00000127666,ENSG00000131724,ENSG00000144381,ENSG00000147889,ENSG00000164305,ENSG00000171791	4.42777	3.44194e-12	5.03677e-11
		BP	GO:0050871	positive regulation of B cell activation	18	34	8	119	6.3	10	12457	0.08	YY1,GATA2,STAT5A,STAT5B,BRCA1,IFNG,IL6,BCL6	ENSG00000002330,ENSG00000073861,ENSG00000101017,ENSG00000113520,ENSG00000127666,ENSG00000131724,ENSG00000139193,ENSG00000147168,ENSG00000161955,ENSG00000166888	4.42777	3.44194e-12	5.03677e-11
		BP	GO:0060541	respiratory system development	39	106	10	117	7.87	29	12438	0.23	CFTR,EP300,YY1,EPAS1,TFAP2A,CREB1,SREBF1,GATA2,BRCA1,NR2E3	ENSG00000070495,ENSG00000078246,ENSG00000087494,ENSG00000089225,ENSG00000100324,ENSG00000102678,ENSG00000103241,ENSG00000107779,ENSG00000111341,ENSG00000114315,ENSG00000117594,ENSG00000118523,ENSG00000119699,ENSG00000128052,ENSG00000133661,ENSG00000136158,ENSG00000136720,ENSG00000138207,ENSG00000139644,ENSG00000154438,ENSG00000156427,ENSG00000162493,ENSG00000164161,ENSG00000164690,ENSG00000164867…	3.60163	3.77102e-12	5.45062e-11
		BP	GO:0051101	regulation of DNA binding	53	120	11	116	8.66	42	12425	0.34	HNF4A,EP300,YY1,TFAP2A,HIPK2,GATA2,MTDH,NCOA3,BRCA1,SMARCB1,RUNX1T1	ENSG00000067066,ENSG00000087494,ENSG00000096717,ENSG00000100292,ENSG00000100823,ENSG00000100906,ENSG00000101665,ENSG00000103275,ENSG00000103490,ENSG00000104312,ENSG00000113520,ENSG00000117586,ENSG00000124208,ENSG00000127616,ENSG00000127666,ENSG00000129654,ENSG00000133703,ENSG00000135766,ENSG00000137265,ENSG00000140307,ENSG00000143933,ENSG00000147889,ENSG00000148143,ENSG00000149273,ENSG00000152409…	3.3341	3.76446e-12	5.45062e-11
		BP	GO:0009792	embryo development ending in birth or egg hatching	109	356	14	113	11.02	95	12372	0.76	CITED2,EP300,YY1,EPAS1,TFAP2A,HIF1A,CREB1,GATA2,NCOA6,HTT,RUNX1,BRCA1,SMARCB1,NR2E3	ENSG00000008128,ENSG00000009709,ENSG00000030582,ENSG00000039068,ENSG00000054598,ENSG00000056661,ENSG00000060718,ENSG00000078246,ENSG00000078399,ENSG00000087460,ENSG00000089225,ENSG00000092607,ENSG00000092621,ENSG00000095002,ENSG00000100324,ENSG00000101115,ENSG00000102678,ENSG00000103197,ENSG00000103241,ENSG00000104290,ENSG00000105997,ENSG00000107282,ENSG00000108518,ENSG00000108821,ENSG00000109705…	2.78098	3.87565e-12	5.53396e-11
		BP	GO:0043009	chordate embryonic development	109	352	14	113	11.02	95	12372	0.76	CITED2,EP300,YY1,EPAS1,TFAP2A,HIF1A,CREB1,GATA2,NCOA6,HTT,RUNX1,BRCA1,SMARCB1,NR2E3	ENSG00000008128,ENSG00000009709,ENSG00000030582,ENSG00000039068,ENSG00000054598,ENSG00000056661,ENSG00000060718,ENSG00000078246,ENSG00000078399,ENSG00000087460,ENSG00000089225,ENSG00000092607,ENSG00000092621,ENSG00000095002,ENSG00000100324,ENSG00000101115,ENSG00000102678,ENSG00000103197,ENSG00000103241,ENSG00000104290,ENSG00000105997,ENSG00000107282,ENSG00000108518,ENSG00000108821,ENSG00000109705…	2.78098	3.87565e-12	5.53396e-11
		BP	GO:0030182	neuron differentiation	157	523	16	111	12.6	141	12326	1.13	YY1,ETV4,POU3F2,TFAP2A,CREB1,GATA2,HTT,RUNX1,BRCA1,IL6,CNTF,LIFR,LIF,BAG1,NR2E3,CACNA1A	ENSG00000001617,ENSG00000006468,ENSG00000009709,ENSG00000011201,ENSG00000018189,ENSG00000039068,ENSG00000040608,ENSG00000067560,ENSG00000069764,ENSG00000074660,ENSG00000075624,ENSG00000077097,ENSG00000077782,ENSG00000078246,ENSG00000078579,ENSG00000079215,ENSG00000082701,ENSG00000090776,ENSG00000092621,ENSG00000099204,ENSG00000101391,ENSG00000101977,ENSG00000102001,ENSG00000102805,ENSG00000104435…	2.53376	3.91042e-12	5.54996e-11
		BP	GO:0010552	positive regulation of gene-specific transcription from RNA polymerase II promoter	28	48	9	118	7.09	19	12448	0.15	HNF4A,CITED2,YY1,TFAP2A,PPARG,CREB1,GATA2,BRCA1,SMARCB1	ENSG00000009950,ENSG00000025434,ENSG00000064313,ENSG00000068323,ENSG00000089225,ENSG00000095015,ENSG00000100906,ENSG00000114315,ENSG00000114650,ENSG00000116478,ENSG00000119729,ENSG00000127616,ENSG00000131408,ENSG00000137265,ENSG00000140307,ENSG00000141510,ENSG00000147133,ENSG00000162775,ENSG00000164104	3.91142	4.75793e-12	6.59393e-11
		BP	GO:0030334	regulation of cell migration	54	163	11	116	8.66	43	12424	0.34	CITED2,YY1,TFAP2A,HIF1A,CREB1,GATA2,BRCA1,IL6R,IL6,IL6ST,NR2E3	ENSG00000010322,ENSG00000056345,ENSG00000060656,ENSG00000087077,ENSG00000089225,ENSG00000091583,ENSG00000095015,ENSG00000100030,ENSG00000100292,ENSG00000100852,ENSG00000101665,ENSG00000101680,ENSG00000103222,ENSG00000107937,ENSG00000112769,ENSG00000124205,ENSG00000128052,ENSG00000128802,ENSG00000128917,ENSG00000129965,ENSG00000137801,ENSG00000137845,ENSG00000140564,ENSG00000145675,ENSG00000152894…	3.31049	4.68749e-12	6.59393e-11
		BP	GO:0030183	B cell differentiation	28	60	9	118	7.09	19	12448	0.15	YY1,TFAP2A,GATA2,STAT5A,STAT5B,BRCA1,IL11,HDAC9,BCL6	ENSG00000002330,ENSG00000029993,ENSG00000087088,ENSG00000095002,ENSG00000105369,ENSG00000113520,ENSG00000119919,ENSG00000122025,ENSG00000139193,ENSG00000141510,ENSG00000145675,ENSG00000147168,ENSG00000150093,ENSG00000162692,ENSG00000166349,ENSG00000169856,ENSG00000171791,ENSG00000172845,ENSG00000237791	3.91142	4.75793e-12	6.59393e-11
		BP	GO:0048661	positive regulation of smooth muscle cell proliferation	28	49	9	118	7.09	19	12448	0.15	YY1,TFAP2A,CREB1,GATA2,STAT5B,BRCA1,STAT1,IL6R,IL6	ENSG00000007952,ENSG00000164171,ENSG00000177606,ENSG00000204315,ENSG00000204490,ENSG00000206324,ENSG00000206439,ENSG00000223666,ENSG00000223952,ENSG00000226467,ENSG00000227642,ENSG00000228321,ENSG00000228849,ENSG00000228892,ENSG00000230108,ENSG00000230907,ENSG00000234876,ENSG00000235758,ENSG00000236873	3.91142	4.75793e-12	6.59393e-11
		BP	GO:0022008	neurogenesis	189	617	17	110	13.39	172	12295	1.38	YY1,ETV4,POU3F2,TFAP2A,PPARG,CREB1,GATA2,HTT,RUNX1,BRCA1,IL6,CNTF,LIFR,LIF,BAG1,NR2E3,CACNA1A	ENSG00000001617,ENSG00000006468,ENSG00000009709,ENSG00000011201,ENSG00000013810,ENSG00000018189,ENSG00000039068,ENSG00000040608,ENSG00000067560,ENSG00000069764,ENSG00000074660,ENSG00000075624,ENSG00000077097,ENSG00000077782,ENSG00000078246,ENSG00000078579,ENSG00000079215,ENSG00000082701,ENSG00000087088,ENSG00000090776,ENSG00000092621,ENSG00000099204,ENSG00000101391,ENSG00000101977,ENSG00000102001…	2.40219	6.08898e-12	8.38926e-11
		BP	GO:0001893	maternal placenta development	7	15	6	121	4.72	1	12466	0.01	CITED2,YY1,TFAP2A,GATA2,BRCA1,LIF	ENSG00000111012	6.42673	6.48352e-12	8.53362e-11
		BP	GO:0046697	decidualization	7	13	6	121	4.72	1	12466	0.01	CITED2,YY1,TFAP2A,GATA2,BRCA1,LIF	ENSG00000111012	6.42673	6.48352e-12	8.53362e-11
		BP	GO:0002446	neutrophil mediated immunity	7	7	6	121	4.72	1	12466	0.01	YY1,TFAP2A,CREB1,GATA2,BRCA1,IL6	ENSG00000124333	6.42673	6.48352e-12	8.53362e-11
		BP	GO:0007628	adult walking behavior	7	23	6	121	4.72	1	12466	0.01	YY1,TFAP2A,HIPK2,GATA2,BRCA1,CACNA1A	ENSG00000150361	6.42673	6.48352e-12	8.53362e-11
		BP	GO:0042492	gamma-delta T cell differentiation	7	8	6	121	4.72	1	12466	0.01	YY1,TFAP2A,GATA2,STAT5A,STAT5B,BRCA1	ENSG00000196329	6.42673	6.48352e-12	8.53362e-11
		BP	GO:0048635	negative regulation of muscle organ development	7	12	6	121	4.72	1	12466	0.01	YY1,TFAP2A,GATA2,BRCA1,IL6,HDAC9	ENSG00000007392	6.42673	6.48352e-12	8.53362e-11
		BP	GO:0048861	leukemia inhibitory factor signaling pathway	7	4	6	121	4.72	1	12466	0.01	YY1,TFAP2A,GATA2,LIFR,IL6ST,LIF	ENSG00000150281	6.42673	6.48352e-12	8.53362e-11
		BP	GO:0070120	ciliary neurotrophic factor-mediated signaling pathway	7	5	6	121	4.72	1	12466	0.01	YY1,GATA2,IL6R,CNTF,LIFR,IL6ST	ENSG00000122756	6.42673	6.48352e-12	8.53362e-11
		BP	GO:0042098	T cell proliferation	41	87	10	117	7.87	31	12436	0.25	YY1,TFAP2A,GATA2,STAT5A,STAT5B,BRCA1,IFNG,IL6,IL6ST,NR2E3	ENSG00000011590,ENSG00000078747,ENSG00000087088,ENSG00000090776,ENSG00000104312,ENSG00000105246,ENSG00000112576,ENSG00000113520,ENSG00000114423,ENSG00000117586,ENSG00000119782,ENSG00000125735,ENSG00000129654,ENSG00000131203,ENSG00000131507,ENSG00000133661,ENSG00000134460,ENSG00000134516,ENSG00000141510,ENSG00000147889,ENSG00000158092,ENSG00000162692,ENSG00000164305,ENSG00000164690,ENSG00000167815…	3.53477	6.53803e-12	8.55755e-11
		BP	GO:0046903	secretion	137	468	15	112	11.81	122	12345	0.98	HNF4A,SNCG,YY1,TFAP2A,CREB1,GATA2,HTT,BRCA1,IFNG,IL6,CNTF,OSM,IL11,LIF,CACNA1A	ENSG00000006075,ENSG00000006747,ENSG00000010322,ENSG00000022556,ENSG00000043462,ENSG00000050628,ENSG00000069764,ENSG00000070031,ENSG00000075073,ENSG00000080293,ENSG00000084652,ENSG00000087085,ENSG00000087460,ENSG00000089248,ENSG00000090989,ENSG00000100292,ENSG00000101017,ENSG00000101194,ENSG00000103490,ENSG00000103496,ENSG00000105483,ENSG00000106633,ENSG00000106636,ENSG00000107130,ENSG00000107159…	2.60654	6.73737e-12	8.66501e-11
		BP	GO:0046928	regulation of neurotransmitter secretion	12	23	7	120	5.51	5	12462	0.04	HNF4A,SNCG,YY1,TFAP2A,CREB1,GATA2,CACNA1A	ENSG00000124205,ENSG00000128271,ENSG00000145335,ENSG00000161610,ENSG00000179603	4.97942	6.81824e-12	8.66501e-11
		BP	GO:0033993	response to lipid	12	21	7	120	5.51	5	12462	0.04	SREBF2,YY1,TFAP2A,PPARG,SREBF1,GATA2,BRCA1	ENSG00000119541,ENSG00000121769,ENSG00000125629,ENSG00000175387,ENSG00000197249	4.97942	6.81824e-12	8.66501e-11
		BP	GO:0040018	positive regulation of multicellular organism growth	12	26	7	120	5.51	5	12462	0.04	YY1,POU3F2,TFAP2A,CREB1,GATA2,STAT5A,STAT5B	ENSG00000171791,ENSG00000184371,ENSG00000185122,ENSG00000189162,ENSG00000197406	4.97942	6.81824e-12	8.66501e-11
		BP	GO:0042092	type 2 immune response	12	15	7	120	5.51	5	12462	0.04	YY1,TFAP2A,GATA2,RARA,BRCA1,IL6,BCL6	ENSG00000113520,ENSG00000131203,ENSG00000131507,ENSG00000166888,ENSG00000171150	4.97942	6.81824e-12	8.66501e-11
		BP	GO:0045765	regulation of angiogenesis	29	61	9	118	7.09	20	12447	0.16	YY1,TFAP2A,HIF1A,GATA2,RUNX1,BRCA1,ERAP1,IL6,NR2E3	ENSG00000091583,ENSG00000091879,ENSG00000100292,ENSG00000109854,ENSG00000112116,ENSG00000115008,ENSG00000120937,ENSG00000133639,ENSG00000134871,ENSG00000137801,ENSG00000142515,ENSG00000163737,ENSG00000164867,ENSG00000166484,ENSG00000167772,ENSG00000169418,ENSG00000173482,ENSG00000175344,ENSG00000196411,ENSG00000196712	3.86004	6.84079e-12	8.66501e-11
		BP	GO:0006090	pyruvate metabolic process	20	42	8	119	6.3	12	12455	0.1	HNF4A,YY1,TFAP2A,CREB1,GATA2,HTT,BRCA1,IL6	ENSG00000106633,ENSG00000111669,ENSG00000123836,ENSG00000128989,ENSG00000129965,ENSG00000131482,ENSG00000138207,ENSG00000141349,ENSG00000152254,ENSG00000167588,ENSG00000173599,ENSG00000181092	4.24529	9.74282e-12	1.22749e-10
		BP	GO:0045619	regulation of lymphocyte differentiation	43	78	10	117	7.87	33	12434	0.26	YY1,TFAP2A,GATA2,STAT5A,STAT5B,RUNX1,RARA,BRCA1,IL6,BCL6	ENSG00000002330,ENSG00000019582,ENSG00000029993,ENSG00000112149,ENSG00000116824,ENSG00000122025,ENSG00000129654,ENSG00000131507,ENSG00000134460,ENSG00000135870,ENSG00000137265,ENSG00000139193,ENSG00000143772,ENSG00000147168,ENSG00000147889,ENSG00000164690,ENSG00000167815,ENSG00000171150,ENSG00000196329,ENSG00000198805,ENSG00000206292,ENSG00000230141,ENSG00000231558,ENSG00000232957,ENSG00000232962…	3.47209	1.09933e-11	1.37767e-10
		BP	GO:0002377	immunoglobulin production	31	61	9	118	7.09	22	12445	0.18	YY1,TFAP2A,CREB1,GATA2,RUNX1,BRCA1,IFNG,IL6,BCL6	ENSG00000012061,ENSG00000073861,ENSG00000095002,ENSG00000101017,ENSG00000104894,ENSG00000110169,ENSG00000113520,ENSG00000116062,ENSG00000117586,ENSG00000131507,ENSG00000131724,ENSG00000138207,ENSG00000144381,ENSG00000152422,ENSG00000161955,ENSG00000166888,ENSG00000204490,ENSG00000206439,ENSG00000223952,ENSG00000228321,ENSG00000228849,ENSG00000230108	3.76457	1.35391e-11	1.68773e-10
		BP	GO:0009952	anterior/posterior pattern formation	44	149	10	117	7.87	34	12433	0.27	EP300,YY1,TFAP2A,HIPK2,CREB1,GATA2,HTT,BRCA1,ZBTB16,NR2E3	ENSG00000005073,ENSG00000056661,ENSG00000078399,ENSG00000105997,ENSG00000107779,ENSG00000114315,ENSG00000115507,ENSG00000118058,ENSG00000120075,ENSG00000120087,ENSG00000123388,ENSG00000125084,ENSG00000125878,ENSG00000128713,ENSG00000132130,ENSG00000135111,ENSG00000145423,ENSG00000151379,ENSG00000163064,ENSG00000164458,ENSG00000164690,ENSG00000167034,ENSG00000168505,ENSG00000168646,ENSG00000170166…	3.44216	1.41064e-11	1.74919e-10
		BP	GO:0002286	T cell activation involved in immune response	13	20	7	120	5.51	6	12461	0.05	YY1,TFAP2A,GATA2,RARA,BRCA1,IL6,BCL6	ENSG00000005844,ENSG00000135870,ENSG00000137265,ENSG00000141510,ENSG00000165240,ENSG00000171150	4.79702	1.46496e-11	1.78832e-10
		BP	GO:0031663	lipopolysaccharide-mediated signaling pathway	13	16	7	120	5.51	6	12461	0.05	YY1,TFAP2A,GATA2,IRF3,MAPK14,BRCA1,STAT1	ENSG00000100030,ENSG00000100906,ENSG00000104312,ENSG00000127666,ENSG00000164867,ENSG00000167815	4.79702	1.46496e-11	1.78832e-10
		BP	GO:0045766	positive regulation of angiogenesis	13	25	7	120	5.51	6	12461	0.05	YY1,TFAP2A,HIF1A,GATA2,RUNX1,ERAP1,NR2E3	ENSG00000115008,ENSG00000133639,ENSG00000137801,ENSG00000164867,ENSG00000167772,ENSG00000175344	4.79702	1.46496e-11	1.78832e-10
		BP	GO:0006109	regulation of carbohydrate metabolic process	21	41	8	119	6.3	13	12454	0.1	HNF4A,YY1,TFAP2A,HIF1A,GATA2,BRCA1,IFNG,IL6	ENSG00000009950,ENSG00000105679,ENSG00000105723,ENSG00000106633,ENSG00000123836,ENSG00000128989,ENSG00000129965,ENSG00000143437,ENSG00000171105,ENSG00000171314,ENSG00000172531,ENSG00000181092,ENSG00000198793	4.16517	1.56062e-11	1.87593e-10
		BP	GO:0051592	response to calcium ion	21	54	8	119	6.3	13	12454	0.1	EP300,YY1,TFAP2A,GATA2,HTT,BRCA1,IL6,NR2E3	ENSG00000096433,ENSG00000110092,ENSG00000111341,ENSG00000115840,ENSG00000120049,ENSG00000137801,ENSG00000143933,ENSG00000144935,ENSG00000160014,ENSG00000162517,ENSG00000165272,ENSG00000171121,ENSG00000198668	4.16517	1.56062e-11	1.87593e-10
		BP	GO:0043648	dicarboxylic acid metabolic process	21	34	8	119	6.3	13	12454	0.1	YY1,TFAP2A,CREB1,GATA2,STAT5A,STAT5B,HTT,BRCA1	ENSG00000062485,ENSG00000065833,ENSG00000073578,ENSG00000101365,ENSG00000103485,ENSG00000115919,ENSG00000117118,ENSG00000125166,ENSG00000146701,ENSG00000171759,ENSG00000173599,ENSG00000177465,ENSG00000182333	4.16517	1.56062e-11	1.87593e-10
		BP	GO:0008361	regulation of cell size	99	242	13	114	10.24	86	12381	0.69	HNF4A,EP300,YY1,TFAP2A,PPARG,CREB1,GATA2,RUNX1,BRCA1,OGFR,CNTF,BCL6,CACNA1A	ENSG00000006831,ENSG00000008128,ENSG00000012232,ENSG00000022267,ENSG00000056736,ENSG00000067445,ENSG00000068831,ENSG00000074800,ENSG00000077684,ENSG00000077782,ENSG00000078579,ENSG00000078747,ENSG00000088930,ENSG00000090432,ENSG00000100031,ENSG00000100852,ENSG00000101079,ENSG00000103197,ENSG00000103274,ENSG00000104415,ENSG00000105887,ENSG00000109846,ENSG00000110851,ENSG00000110888,ENSG00000111012…	2.79832	1.77628e-11	2.12432e-10
		BP	GO:0048878	chemical homeostasis	205	561	17	110	13.39	188	12279	1.51	QKI,HNF4A,YY1,EPAS1,POU3F2,TFAP2A,PPARG,HIF1A,CREB1,GATA2,HTT,BRCA1,IFNG,CNTF,IL6ST,NR2E3,CACNA1A	ENSG00000002330,ENSG00000004948,ENSG00000006075,ENSG00000006283,ENSG00000007952,ENSG00000009950,ENSG00000010278,ENSG00000010704,ENSG00000012223,ENSG00000013297,ENSG00000015520,ENSG00000023909,ENSG00000036473,ENSG00000050628,ENSG00000051382,ENSG00000065923,ENSG00000066926,ENSG00000075142,ENSG00000075673,ENSG00000084234,ENSG00000084734,ENSG00000087086,ENSG00000087088,ENSG00000087237,ENSG00000087494…	2.31194	2.25023e-11	2.67754e-10
		BP	GO:0007346	regulation of mitotic cell cycle	62	166	11	116	8.66	51	12416	0.41	CDK2,HNF4A,YY1,TFAP2A,CREB1,GATA2,STAT5A,STAT5B,BRCA1,HDAC3,BCL6	ENSG00000008128,ENSG00000054598,ENSG00000087206,ENSG00000089685,ENSG00000090316,ENSG00000104228,ENSG00000104499,ENSG00000110092,ENSG00000112029,ENSG00000114391,ENSG00000115008,ENSG00000117650,ENSG00000124205,ENSG00000126107,ENSG00000126787,ENSG00000127616,ENSG00000129965,ENSG00000131165,ENSG00000137804,ENSG00000138182,ENSG00000138798,ENSG00000139687,ENSG00000141510,ENSG00000142192,ENSG00000147889…	3.13922	2.32552e-11	2.73946e-10
		BP	GO:0002684	positive regulation of immune system process	124	266	14	113	11.02	110	12357	0.88	YY1,TFAP2A,GATA2,STAT5A,STAT5B,RUNX1,RARA,IFNB1,BRCA1,IFNG,IL6R,IL6,IL6ST,BCL6	ENSG00000000971,ENSG00000002330,ENSG00000019582,ENSG00000073008,ENSG00000073861,ENSG00000078747,ENSG00000089012,ENSG00000090776,ENSG00000100030,ENSG00000100906,ENSG00000101017,ENSG00000101916,ENSG00000104312,ENSG00000104894,ENSG00000105246,ENSG00000105369,ENSG00000110169,ENSG00000110448,ENSG00000112149,ENSG00000113520,ENSG00000114423,ENSG00000116824,ENSG00000123838,ENSG00000123843,ENSG00000124205…	2.63317	2.31648e-11	2.73946e-10
		BP	GO:0032526	response to retinoic acid	22	36	8	119	6.3	14	12453	0.11	YY1,TFAP2A,CREB1,SREBF1,GATA2,RUNX1,RARA,BRCA1	ENSG00000106484,ENSG00000115457,ENSG00000116521,ENSG00000126903,ENSG00000129355,ENSG00000138207,ENSG00000164690,ENSG00000165272,ENSG00000185920,ENSG00000186350,ENSG00000206449,ENSG00000214014,ENSG00000221926,ENSG00000227772	4.09098	2.4318e-11	2.85041e-10
		BP	GO:0060136	embryonic process involved in female pregnancy	8	6	6	121	4.72	2	12465	0.02	CITED2,YY1,TFAP2A,GATA2,BRCA1,NR2E3	ENSG00000172845,ENSG00000185122	5.7335	2.57204e-11	2.87191e-10
		BP	GO:0014002	astrocyte development	8	8	6	121	4.72	2	12465	0.02	YY1,POU3F2,TFAP2A,GATA2,BRCA1,CNTF	ENSG00000128271,ENSG00000196712	5.7335	2.57204e-11	2.87191e-10
		BP	GO:0021983	pituitary gland development	8	28	6	121	4.72	2	12465	0.02	YY1,POU3F2,TFAP2A,CREB1,GATA2,BRCA1	ENSG00000039068,ENSG00000114315	5.7335	2.57204e-11	2.87191e-10
		BP	GO:0040020	regulation of meiosis	8	9	6	121	4.72	2	12465	0.02	YY1,TFAP2A,GATA2,BRCA1,OSM,LIF	ENSG00000105325,ENSG00000112029	5.7335	2.57204e-11	2.87191e-10
		BP	GO:0042119	neutrophil activation	8	8	6	121	4.72	2	12465	0.02	YY1,TFAP2A,CREB1,GATA2,IL8,BRCA1	ENSG00000124333,ENSG00000156575	5.7335	2.57204e-11	2.87191e-10
		BP	GO:0043526	neuroprotection	8	18	6	121	4.72	2	12465	0.02	YY1,TFAP2A,GATA2,BRCA1,IL6,CNTF	ENSG00000103222,ENSG00000165240	5.7335	2.57204e-11	2.87191e-10
		BP	GO:0043619	regulation of transcription from RNA polymerase II promoter in response to oxidative stress	8	4	6	121	4.72	2	12465	0.02	YY1,EPAS1,TFAP2A,HIF1A,GATA2,BRCA1	ENSG00000100292,ENSG00000143437	5.7335	2.57204e-11	2.87191e-10
		BP	GO:0045885	positive regulation of survival gene product expression	8	12	6	121	4.72	2	12465	0.02	YY1,TFAP2A,GATA2,STAT5A,STAT5B,BRCA1	ENSG00000100385,ENSG00000164399	5.7335	2.57204e-11	2.87191e-10
		BP	GO:0060081	membrane hyperpolarization	8	12	6	121	4.72	2	12465	0.02	YY1,TFAP2A,GATA2,BRCA1,CNTF,NR2E3	ENSG00000128271,ENSG00000181092	5.7335	2.57204e-11	2.87191e-10
		BP	GO:0030520	estrogen receptor signaling pathway	8	12	6	121	4.72	2	12465	0.02	TFAP2A,GATA2,NCOA6,NCOA3,RARA,BRCA1	ENSG00000100320,ENSG00000117713	5.7335	2.57204e-11	2.87191e-10
		BP	GO:0043388	positive regulation of DNA binding	34	74	9	118	7.09	25	12442	0.2	EP300,YY1,TFAP2A,HIPK2,GATA2,MTDH,NCOA3,BRCA1,SMARCB1	ENSG00000103275,ENSG00000103490,ENSG00000104312,ENSG00000113520,ENSG00000124208,ENSG00000127616,ENSG00000127666,ENSG00000133703,ENSG00000137265,ENSG00000140307,ENSG00000143933,ENSG00000152409,ENSG00000160014,ENSG00000164171,ENSG00000164342,ENSG00000164690,ENSG00000173039,ENSG00000177889,ENSG00000198668,ENSG00000204490,ENSG00000206439,ENSG00000223952,ENSG00000228321,ENSG00000228849,ENSG00000230108	3.6365	3.43412e-11	3.81641e-10
		BP	GO:0050767	regulation of neurogenesis	48	169	10	117	7.87	38	12429	0.3	YY1,POU3F2,TFAP2A,PPARG,CREB1,GATA2,BRCA1,IL6,CNTF,CACNA1A	ENSG00000001617,ENSG00000018189,ENSG00000067560,ENSG00000082701,ENSG00000101391,ENSG00000107779,ENSG00000108465,ENSG00000110107,ENSG00000112333,ENSG00000114315,ENSG00000114999,ENSG00000118707,ENSG00000130827,ENSG00000133216,ENSG00000133961,ENSG00000135144,ENSG00000141510,ENSG00000144619,ENSG00000147507,ENSG00000152422,ENSG00000157404,ENSG00000159556,ENSG00000163623,ENSG00000164690,ENSG00000166333…	3.33061	3.59437e-11	3.97575e-10
		BP	GO:0045471	response to ethanol	23	66	8	119	6.3	15	12452	0.12	EP300,YY1,TFAP2A,GATA2,STAT5B,BRCA1,IL6R,NR2E3	ENSG00000110092,ENSG00000110330,ENSG00000115850,ENSG00000123454,ENSG00000125166,ENSG00000129596,ENSG00000133027,ENSG00000138207,ENSG00000139193,ENSG00000164690,ENSG00000164867,ENSG00000171105,ENSG00000171791,ENSG00000172955,ENSG00000181092	4.0219	3.69744e-11	4.07063e-10
		BP	GO:0043408	regulation of MAPKKK cascade	49	122	10	117	7.87	39	12428	0.31	YY1,TFAP2A,HIPK2,GATA2,BRCA1,IL6,CNTF,OSM,IL11,LIF	ENSG00000008735,ENSG00000074696,ENSG00000090432,ENSG00000091436,ENSG00000095015,ENSG00000102678,ENSG00000104312,ENSG00000104814,ENSG00000117450,ENSG00000120896,ENSG00000120907,ENSG00000129965,ENSG00000130758,ENSG00000131653,ENSG00000135090,ENSG00000136279,ENSG00000139193,ENSG00000150093,ENSG00000160200,ENSG00000164342,ENSG00000166333,ENSG00000167244,ENSG00000171105,ENSG00000182533,ENSG00000186063…	3.30456	4.47784e-11	4.88416e-10
		BP	GO:0043523	regulation of neuron apoptosis	49	109	10	117	7.87	39	12428	0.31	YY1,TFAP2A,HIPK2,CREB1,GATA2,HTT,BRCA1,IL6,CNTF,CACNA1A	ENSG00000023909,ENSG00000067560,ENSG00000074317,ENSG00000087088,ENSG00000089685,ENSG00000095002,ENSG00000103222,ENSG00000119699,ENSG00000128271,ENSG00000133703,ENSG00000141510,ENSG00000145335,ENSG00000152422,ENSG00000153234,ENSG00000165240,ENSG00000166333,ENSG00000171552,ENSG00000171791,ENSG00000176697,ENSG00000176749,ENSG00000177606,ENSG00000188603,ENSG00000196712,ENSG00000204487,ENSG00000204490…	3.30456	4.47784e-11	4.88416e-10
		BP	GO:0008344	adult locomotory behavior	15	58	7	120	5.51	8	12459	0.06	SNCG,YY1,TFAP2A,HIPK2,GATA2,BRCA1,CACNA1A	ENSG00000105409,ENSG00000134121,ENSG00000142192,ENSG00000145335,ENSG00000150361,ENSG00000153234,ENSG00000160213,ENSG00000164082	4.50918	5.40238e-11	5.83854e-10
		BP	GO:0007595	lactation	15	26	7	120	5.51	8	12459	0.06	YY1,TFAP2A,CREB1,GATA2,STAT5A,STAT5B,BRCA1	ENSG00000087494,ENSG00000105552,ENSG00000123191,ENSG00000129596,ENSG00000154438,ENSG00000171388,ENSG00000172179,ENSG00000180914	4.50918	5.40238e-11	5.83854e-10
		BP	GO:0000060	protein import into nucleus, translocation	24	43	8	119	6.3	16	12451	0.13	HNF4A,YY1,TFAP2A,GATA2,BRCA1,IFNG,IL6,BCL6	ENSG00000084734,ENSG00000096717,ENSG00000100030,ENSG00000100906,ENSG00000107779,ENSG00000119699,ENSG00000141232,ENSG00000141510,ENSG00000157077,ENSG00000177606,ENSG00000204490,ENSG00000206439,ENSG00000223952,ENSG00000228321,ENSG00000228849,ENSG00000230108	3.95729	5.49957e-11	5.88953e-10
		BP	GO:0040014	regulation of multicellular organism growth	24	65	8	119	6.3	16	12451	0.13	YY1,POU3F2,TFAP2A,CREB1,GATA2,STAT5A,STAT5B,BRCA1	ENSG00000071677,ENSG00000088812,ENSG00000121879,ENSG00000125965,ENSG00000132911,ENSG00000141385,ENSG00000142192,ENSG00000171791,ENSG00000172179,ENSG00000179295,ENSG00000184344,ENSG00000184371,ENSG00000185122,ENSG00000185920,ENSG00000189162,ENSG00000197406	3.95729	5.49957e-11	5.88953e-10
		BP	GO:0051099	positive regulation of binding	36	82	9	118	7.09	27	12440	0.22	EP300,YY1,TFAP2A,HIPK2,GATA2,MTDH,NCOA3,BRCA1,SMARCB1	ENSG00000088832,ENSG00000103275,ENSG00000103490,ENSG00000104312,ENSG00000113520,ENSG00000124208,ENSG00000127616,ENSG00000127666,ENSG00000133703,ENSG00000137265,ENSG00000140307,ENSG00000143933,ENSG00000152409,ENSG00000160014,ENSG00000164171,ENSG00000164342,ENSG00000164690,ENSG00000172071,ENSG00000173039,ENSG00000177889,ENSG00000198668,ENSG00000204490,ENSG00000206439,ENSG00000223952,ENSG00000228321…	3.55938	6.06026e-11	6.46062e-10
		BP	GO:0000165	MAPKKK cascade	87	260	12	115	9.45	75	12392	0.6	YY1,TFAP2A,HIPK2,CREB1,GATA2,MAPK14,BRCA1,IL6,CNTF,OSM,IL11,LIF	ENSG00000008735,ENSG00000019582,ENSG00000019991,ENSG00000051382,ENSG00000074696,ENSG00000077782,ENSG00000090432,ENSG00000091436,ENSG00000095015,ENSG00000100030,ENSG00000100324,ENSG00000102678,ENSG00000104312,ENSG00000104814,ENSG00000109756,ENSG00000109846,ENSG00000111266,ENSG00000113575,ENSG00000117450,ENSG00000119699,ENSG00000120896,ENSG00000120907,ENSG00000123572,ENSG00000125731,ENSG00000129675…	2.84729	6.10659e-11	6.48069e-10
		BP	GO:0009617	response to bacterium	109	211	13	114	10.24	96	12371	0.77	YY1,TFAP2A,GATA2,STAT5B,IRF3,MAPK14,IFNB1,BRCA1,STAT1,IFNG,ERAP1,IL6R,IL6	ENSG00000012223,ENSG00000088782,ENSG00000090382,ENSG00000100030,ENSG00000100368,ENSG00000100906,ENSG00000102794,ENSG00000104312,ENSG00000105697,ENSG00000111012,ENSG00000115009,ENSG00000115523,ENSG00000124635,ENSG00000125831,ENSG00000126550,ENSG00000127666,ENSG00000131203,ENSG00000135334,ENSG00000143556,ENSG00000143669,ENSG00000158473,ENSG00000158869,ENSG00000159527,ENSG00000161634,ENSG00000163218…	2.68751	6.1684e-11	6.51693e-10
		BP	GO:0019226	transmission of nerve impulse	134	448	14	113	11.02	120	12347	0.96	QKI,HNF4A,SNCG,YY1,POU3F2,TFAP2A,CREB1,GATA2,HTT,BRCA1,IFNG,IL6,NR2E3,CACNA1A	ENSG00000010278,ENSG00000010322,ENSG00000013297,ENSG00000065135,ENSG00000066427,ENSG00000078668,ENSG00000079215,ENSG00000081818,ENSG00000082701,ENSG00000087085,ENSG00000100030,ENSG00000103496,ENSG00000103769,ENSG00000107282,ENSG00000108684,ENSG00000111052,ENSG00000111262,ENSG00000113209,ENSG00000113262,ENSG00000113327,ENSG00000114812,ENSG00000116396,ENSG00000117013,ENSG00000119396,ENSG00000119782…	2.54535	6.68765e-11	7.00271e-10
		BP	GO:0016477	cell migration	134	405	14	113	11.02	120	12347	0.96	CITED2,YY1,POU3F2,TFAP2A,HIF1A,CREB1,GATA2,IL8,BRCA1,IFNG,IL6R,IL6,IL6ST,NR2E3	ENSG00000001617,ENSG00000007952,ENSG00000010322,ENSG00000010438,ENSG00000054598,ENSG00000056345,ENSG00000060656,ENSG00000073008,ENSG00000075223,ENSG00000077097,ENSG00000079385,ENSG00000087077,ENSG00000087088,ENSG00000089225,ENSG00000090776,ENSG00000091583,ENSG00000095015,ENSG00000100030,ENSG00000100292,ENSG00000100852,ENSG00000101665,ENSG00000101680,ENSG00000102606,ENSG00000102962,ENSG00000103222…	2.54535	6.68765e-11	7.00271e-10
		BP	GO:0033158	regulation of protein import into nucleus, translocation	9	10	6	121	4.72	3	12464	0.02	HNF4A,YY1,TFAP2A,GATA2,BRCA1,IL6	ENSG00000096717,ENSG00000107779,ENSG00000119699	5.32796	7.65257e-11	7.73797e-10
		BP	GO:0030511	positive regulation of transforming growth factor beta receptor signaling pathway	9	13	6	121	4.72	3	12464	0.02	CITED2,YY1,TFAP2A,HIPK2,GATA2,BRCA1	ENSG00000125931,ENSG00000137801,ENSG00000140564	5.32796	7.65257e-11	7.73797e-10
		BP	GO:0001839	neural plate morphogenesis	9	8	6	121	4.72	3	12464	0.02	YY1,TFAP2A,GATA2,HTT,BRCA1,NR2E3	ENSG00000164458,ENSG00000167491,ENSG00000172757	5.32796	7.65257e-11	7.73797e-10
		BP	GO:0002262	myeloid cell homeostasis	9	15	6	121	4.72	3	12464	0.02	YY1,GATA2,STAT5A,BRCA1,IFNG,IL6	ENSG00000087088,ENSG00000158169,ENSG00000158869	5.32796	7.65257e-11	7.73797e-10
		BP	GO:0035116	embryonic hindlimb morphogenesis	9	18	6	121	4.72	3	12464	0.02	YY1,TFAP2A,GATA2,BRCA1,ZBTB16,NR2E3	ENSG00000077092,ENSG00000087460,ENSG00000127616	5.32796	7.65257e-11	7.73797e-10
		BP	GO:0035176	social behavior	9	19	6	121	4.72	3	12464	0.02	YY1,TFAP2A,GATA2,HTT,BRCA1,NR2E3	ENSG00000112333,ENSG00000146938,ENSG00000180914	5.32796	7.65257e-11	7.73797e-10
		BP	GO:0048384	retinoic acid receptor signaling pathway	9	16	6	121	4.72	3	12464	0.02	YY1,TFAP2A,CREB1,GATA2,RARA,BRCA1	ENSG00000131408,ENSG00000186350,ENSG00000221926	5.32796	7.65257e-11	7.73797e-10
		BP	GO:0050927	positive regulation of positive chemotaxis	9	19	6	121	4.72	3	12464	0.02	YY1,TFAP2A,GATA2,IL8,BRCA1,NR2E3	ENSG00000128052,ENSG00000164171,ENSG00000172232	5.32796	7.65257e-11	7.73797e-10
		BP	GO:0001505	regulation of neurotransmitter levels	25	91	8	119	6.3	17	12450	0.14	HNF4A,SNCG,YY1,TFAP2A,CREB1,GATA2,BRCA1,CACNA1A	ENSG00000079215,ENSG00000087085,ENSG00000103496,ENSG00000111052,ENSG00000119396,ENSG00000123454,ENSG00000124205,ENSG00000128271,ENSG00000143149,ENSG00000145335,ENSG00000146477,ENSG00000161610,ENSG00000164082,ENSG00000171759,ENSG00000179603,ENSG00000188603,ENSG00000220205	3.89658	8.01966e-11	8.04014e-10
		BP	GO:0030595	leukocyte chemotaxis	25	47	8	119	6.3	17	12450	0.14	YY1,TFAP2A,GATA2,IL8,BRCA1,IFNG,IL6R,IL6	ENSG00000124205,ENSG00000126524,ENSG00000133661,ENSG00000134516,ENSG00000137801,ENSG00000137845,ENSG00000143669,ENSG00000158869,ENSG00000163220,ENSG00000163734,ENSG00000163737,ENSG00000169896,ENSG00000172232,ENSG00000173432,ENSG00000217555,ENSG00000226514,ENSG00000226988	3.89658	8.01966e-11	8.04014e-10
		BP	GO:0006917	induction of apoptosis	136	314	14	113	11.02	122	12345	0.98	SORT1,YY1,TFAP2A,HIPK2,GATA2,STAT5A,STAT5B,HTT,RUNX1,IFNB1,IFNA2,BRCA1,STAT1,TNFSF8	ENSG00000002330,ENSG00000003400,ENSG00000042286,ENSG00000064703,ENSG00000073008,ENSG00000087088,ENSG00000089225,ENSG00000090432,ENSG00000090470,ENSG00000091592,ENSG00000097007,ENSG00000100030,ENSG00000100290,ENSG00000100292,ENSG00000103490,ENSG00000104228,ENSG00000104689,ENSG00000104765,ENSG00000105327,ENSG00000108094,ENSG00000109854,ENSG00000110448,ENSG00000112977,ENSG00000113575,ENSG00000115129…	2.52865	8.1782e-11	8.16434e-10
		BP	GO:0050804	regulation of synaptic transmission	52	153	10	117	7.87	42	12425	0.34	HNF4A,SNCG,YY1,TFAP2A,CREB1,GATA2,HTT,BRCA1,NR2E3,CACNA1A	ENSG00000010322,ENSG00000065135,ENSG00000079215,ENSG00000082701,ENSG00000087085,ENSG00000103769,ENSG00000117013,ENSG00000120907,ENSG00000124205,ENSG00000128271,ENSG00000133216,ENSG00000133703,ENSG00000143947,ENSG00000144619,ENSG00000145335,ENSG00000150991,ENSG00000157404,ENSG00000161610,ENSG00000163485,ENSG00000163873,ENSG00000163993,ENSG00000167744,ENSG00000176697,ENSG00000179603,ENSG00000180914…	3.23021	8.40349e-11	8.35385e-10
		BP	GO:0030033	microvillus assembly	5	6	5	122	3.94	0	12467	0	HNF4A,YY1,TFAP2A,GATA2,BRCA1		1.79769e+304	9.6369e-11	9.11829e-10
		BP	GO:0018076	N-terminal peptidyl-lysine acetylation	5	3	5	122	3.94	0	12467	0	EP300,TFAP2A,KAT2B,CREBBP,GATA2		1.79769e+304	9.6369e-11	9.11829e-10
		BP	GO:0001553	luteinization	5	3	5	122	3.94	0	12467	0	YY1,TFAP2A,GATA2,STAT5A,STAT5B		1.79769e+304	9.6369e-11	9.11829e-10
		BP	GO:0001780	neutrophil homeostasis	5	5	5	122	3.94	0	12467	0	YY1,GATA2,BRCA1,IFNG,IL6		1.79769e+304	9.6369e-11	9.11829e-10
		BP	GO:0001781	neutrophil apoptosis	5	4	5	122	3.94	0	12467	0	YY1,GATA2,BRCA1,IFNG,IL6		1.79769e+304	9.6369e-11	9.11829e-10
		BP	GO:0021549	cerebellum development	16	31	7	120	5.51	9	12458	0.07	YY1,TFAP2A,GATA2,NCOA2,BRCA1,NCOR1,CACNA1A	ENSG00000105887,ENSG00000111783,ENSG00000132130,ENSG00000150361,ENSG00000165240,ENSG00000168505,ENSG00000171798,ENSG00000173406,ENSG00000180447	4.39131	9.52416e-11	9.11829e-10
		BP	GO:0021979	hypothalamus cell differentiation	5	3	5	122	3.94	0	12467	0	YY1,POU3F2,TFAP2A,GATA2,BRCA1		1.79769e+304	9.6369e-11	9.11829e-10
		BP	GO:0021985	neurohypophysis development	5	2	5	122	3.94	0	12467	0	YY1,POU3F2,TFAP2A,GATA2,BRCA1		1.79769e+304	9.6369e-11	9.11829e-10
		BP	GO:0042745	circadian sleep/wake cycle	5	16	5	122	3.94	0	12467	0	YY1,TFAP2A,GATA2,BRCA1,IL6		1.79769e+304	9.6369e-11	9.11829e-10
		BP	GO:0043367	CD4-positive, alpha beta T cell differentiation	16	24	7	120	5.51	9	12458	0.07	YY1,TFAP2A,GATA2,RARA,BRCA1,IL6,BCL6	ENSG00000112149,ENSG00000119919,ENSG00000135870,ENSG00000137265,ENSG00000147168,ENSG00000165240,ENSG00000171150,ENSG00000182568,ENSG00000196329	4.39131	9.52416e-11	9.11829e-10
		BP	GO:0045187	regulation of circadian sleep/wake cycle, sleep	5	15	5	122	3.94	0	12467	0	YY1,TFAP2A,GATA2,BRCA1,IL6		1.79769e+304	9.6369e-11	9.11829e-10
		BP	GO:0045667	regulation of osteoblast differentiation	16	41	7	120	5.51	9	12458	0.07	YY1,TFAP2A,GATA2,BRCA1,IL6R,IL6,IL6ST	ENSG00000087460,ENSG00000105810,ENSG00000105880,ENSG00000107779,ENSG00000130522,ENSG00000138696,ENSG00000141232,ENSG00000168646,ENSG00000233608	4.39131	9.52416e-11	9.11829e-10
		BP	GO:0043627	response to estrogen stimulus	38	107	9	118	7.09	29	12438	0.23	CFTR,YY1,TFAP2A,PPARG,GATA2,STAT5B,RARA,BRCA1,NR2E3	ENSG00000100030,ENSG00000100292,ENSG00000101846,ENSG00000107485,ENSG00000109846,ENSG00000110092,ENSG00000111012,ENSG00000114120,ENSG00000115457,ENSG00000115850,ENSG00000119699,ENSG00000120833,ENSG00000125931,ENSG00000139549,ENSG00000145675,ENSG00000154188,ENSG00000154438,ENSG00000160182,ENSG00000163501,ENSG00000164690,ENSG00000164867,ENSG00000171105,ENSG00000171791,ENSG00000179979,ENSG00000180914…	3.48776	1.03172e-10	9.68421e-10
		BP	GO:0014070	response to organic cyclic substance	38	137	9	118	7.09	29	12438	0.23	YY1,TFAP2A,PPARG,CREB1,GATA2,BRCA1,STAT1,IL6,NR2E3	ENSG00000064313,ENSG00000075673,ENSG00000095002,ENSG00000100292,ENSG00000101846,ENSG00000108602,ENSG00000109107,ENSG00000110092,ENSG00000110330,ENSG00000112149,ENSG00000128271,ENSG00000143819,ENSG00000147507,ENSG00000162599,ENSG00000164082,ENSG00000164171,ENSG00000164867,ENSG00000171552,ENSG00000171791,ENSG00000173039,ENSG00000175344,ENSG00000177606,ENSG00000180914,ENSG00000184557,ENSG00000185920…	3.48776	1.03172e-10	9.68421e-10
		BP	GO:0051048	negative regulation of secretion	26	64	8	119	6.3	18	12449	0.14	YY1,TFAP2A,GATA2,BRCA1,IL6,OSM,IL11,LIF	ENSG00000100292,ENSG00000106633,ENSG00000117586,ENSG00000118137,ENSG00000124205,ENSG00000129965,ENSG00000134363,ENSG00000138798,ENSG00000163485,ENSG00000179295,ENSG00000181092,ENSG00000187486,ENSG00000204490,ENSG00000206439,ENSG00000223952,ENSG00000228321,ENSG00000228849,ENSG00000230108	3.83934	1.14867e-10	1.06967e-09
		BP	GO:0060326	cell chemotaxis	26	49	8	119	6.3	18	12449	0.14	YY1,TFAP2A,GATA2,IL8,BRCA1,IFNG,IL6R,IL6	ENSG00000103222,ENSG00000124205,ENSG00000126524,ENSG00000133661,ENSG00000134516,ENSG00000137801,ENSG00000137845,ENSG00000143669,ENSG00000158869,ENSG00000163220,ENSG00000163734,ENSG00000163737,ENSG00000169896,ENSG00000172232,ENSG00000173432,ENSG00000217555,ENSG00000226514,ENSG00000226988	3.83934	1.14867e-10	1.06967e-09
		BP	GO:0030217	T cell differentiation	54	115	10	117	7.87	44	12423	0.35	YY1,TFAP2A,GATA2,STAT5A,STAT5B,RUNX1,RARA,BRCA1,IL6,BCL6	ENSG00000002330,ENSG00000019582,ENSG00000070495,ENSG00000112149,ENSG00000116251,ENSG00000116824,ENSG00000119919,ENSG00000122025,ENSG00000124766,ENSG00000127152,ENSG00000129654,ENSG00000134460,ENSG00000134516,ENSG00000135870,ENSG00000137265,ENSG00000141510,ENSG00000143772,ENSG00000147168,ENSG00000147889,ENSG00000152422,ENSG00000158473,ENSG00000164690,ENSG00000165240,ENSG00000166349,ENSG00000167815…	3.18353	1.24979e-10	1.1547e-09
		BP	GO:0051402	neuron apoptosis	54	119	10	117	7.87	44	12423	0.35	YY1,TFAP2A,HIPK2,CREB1,GATA2,HTT,BRCA1,IL6,CNTF,CACNA1A	ENSG00000023909,ENSG00000067560,ENSG00000074317,ENSG00000087088,ENSG00000089685,ENSG00000091592,ENSG00000095002,ENSG00000103222,ENSG00000119699,ENSG00000128271,ENSG00000133703,ENSG00000141510,ENSG00000142192,ENSG00000145335,ENSG00000152422,ENSG00000153234,ENSG00000156709,ENSG00000164305,ENSG00000165240,ENSG00000166333,ENSG00000171552,ENSG00000171791,ENSG00000176171,ENSG00000176697,ENSG00000176749…	3.18353	1.24979e-10	1.1547e-09
		BP	GO:0016049	cell growth	93	226	12	115	9.45	81	12386	0.65	HNF4A,EP300,YY1,TFAP2A,PPARG,GATA2,RUNX1,BRCA1,OGFR,CNTF,BCL6,CACNA1A	ENSG00000006831,ENSG00000008128,ENSG00000012232,ENSG00000022267,ENSG00000056736,ENSG00000067445,ENSG00000068831,ENSG00000074800,ENSG00000077684,ENSG00000077782,ENSG00000078579,ENSG00000078747,ENSG00000088930,ENSG00000090432,ENSG00000100031,ENSG00000101079,ENSG00000103274,ENSG00000104415,ENSG00000105887,ENSG00000109846,ENSG00000110851,ENSG00000110888,ENSG00000111012,ENSG00000111245,ENSG00000112667…	2.76985	1.36305e-10	1.24955e-09
		BP	GO:0007420	brain development	93	307	12	115	9.45	81	12386	0.65	YY1,POU3F2,TFAP2A,CREB1,GATA2,NCOA2,NCOA6,HTT,BRCA1,NCOR1,NR2E3,CACNA1A	ENSG00000013810,ENSG00000039068,ENSG00000054598,ENSG00000063176,ENSG00000066032,ENSG00000077097,ENSG00000078246,ENSG00000084234,ENSG00000085224,ENSG00000087088,ENSG00000092621,ENSG00000101391,ENSG00000102805,ENSG00000105290,ENSG00000105887,ENSG00000108465,ENSG00000111783,ENSG00000112333,ENSG00000114315,ENSG00000115507,ENSG00000123473,ENSG00000125084,ENSG00000127616,ENSG00000128573,ENSG00000130479…	2.76985	1.36305e-10	1.24955e-09
		BP	GO:0000018	regulation of DNA recombination	17	29	7	120	5.51	10	12457	0.08	RAD50,YY1,GATA2,RUNX1,BRCA1,IFNG,BCL6	ENSG00000073861,ENSG00000095002,ENSG00000101017,ENSG00000113520,ENSG00000116062,ENSG00000131507,ENSG00000133863,ENSG00000161955,ENSG00000166888,ENSG00000182481	4.28587	1.60561e-10	1.44935e-09
		BP	GO:0001824	blastocyst development	17	47	7	120	5.51	10	12457	0.08	CITED2,YY1,TFAP2A,GATA2,BRCA1,SMARCB1,NR2E3	ENSG00000008128,ENSG00000030582,ENSG00000039068,ENSG00000110107,ENSG00000126524,ENSG00000127616,ENSG00000164880,ENSG00000165556,ENSG00000172845,ENSG00000187140	4.28587	1.60561e-10	1.44935e-09
		BP	GO:0010553	negative regulation of gene-specific transcription from RNA polymerase II promoter	17	27	7	120	5.51	10	12457	0.08	YY1,TFAP2A,PPARG,GATA2,BRCA1,NCOR1,NCOR2	ENSG00000101665,ENSG00000104964,ENSG00000114315,ENSG00000127616,ENSG00000129654,ENSG00000142784,ENSG00000162775,ENSG00000183337,ENSG00000186350,ENSG00000186951	4.28587	1.60561e-10	1.44935e-09
		BP	GO:0043279	response to alkaloid	17	57	7	120	5.51	10	12457	0.08	YY1,TFAP2A,PPARG,CREB1,GATA2,BRCA1,IL6	ENSG00000010256,ENSG00000100292,ENSG00000128271,ENSG00000164082,ENSG00000171791,ENSG00000173039,ENSG00000175344,ENSG00000180914,ENSG00000196218,ENSG00000214415	4.28587	1.60561e-10	1.44935e-09
		BP	GO:0030879	mammary gland development	27	62	8	119	6.3	19	12448	0.15	YY1,TFAP2A,CREB1,GATA2,STAT5A,STAT5B,ELF3,BRCA1	ENSG00000078399,ENSG00000087088,ENSG00000087494,ENSG00000105552,ENSG00000119699,ENSG00000121068,ENSG00000123191,ENSG00000129596,ENSG00000135111,ENSG00000154438,ENSG00000164171,ENSG00000171388,ENSG00000171509,ENSG00000172179,ENSG00000180914,ENSG00000185737,ENSG00000185920,ENSG00000233276,ENSG00000234876	3.78519	1.61861e-10	1.44998e-09
		BP	GO:0045444	fat cell differentiation	27	62	8	119	6.3	19	12448	0.15	YY1,TFAP2A,PPARG,GATA2,BRCA1,ERAP1,IL11,RUNX1T1	ENSG00000082701,ENSG00000096717,ENSG00000106538,ENSG00000109424,ENSG00000110092,ENSG00000112769,ENSG00000138686,ENSG00000140463,ENSG00000165533,ENSG00000166821,ENSG00000170323,ENSG00000171105,ENSG00000171236,ENSG00000174111,ENSG00000174483,ENSG00000176171,ENSG00000181092,ENSG00000196878,ENSG00000233276	3.78519	1.61861e-10	1.44998e-09
		BP	GO:0042035	regulation of cytokine biosynthetic process	40	90	9	118	7.09	31	12436	0.25	YY1,TFAP2A,GATA2,STAT5A,STAT5B,BRCA1,IFNG,IL6,TNFRSF8	ENSG00000086015,ENSG00000100292,ENSG00000101916,ENSG00000105246,ENSG00000107485,ENSG00000112116,ENSG00000115008,ENSG00000127666,ENSG00000129654,ENSG00000133661,ENSG00000136231,ENSG00000137265,ENSG00000156575,ENSG00000164342,ENSG00000172232,ENSG00000173039,ENSG00000197471,ENSG00000204487,ENSG00000204490,ENSG00000206437,ENSG00000206439,ENSG00000223448,ENSG00000223952,ENSG00000228321,ENSG00000228849…	3.4209	1.70156e-10	1.51851e-09
		BP	GO:0042506	tyrosine phosphorylation of Stat5 protein	10	14	6	121	4.72	4	12463	0.03	HNF4A,YY1,TFAP2A,GATA2,BRCA1,OSM	ENSG00000113520,ENSG00000130427,ENSG00000164399,ENSG00000189162	5.04019	1.89739e-10	1.63147e-09
		BP	GO:0001825	blastocyst formation	10	20	6	121	4.72	4	12463	0.03	CITED2,YY1,TFAP2A,GATA2,BRCA1,NR2E3	ENSG00000039068,ENSG00000165556,ENSG00000172845,ENSG00000187140	5.04019	1.89739e-10	1.63147e-09
		BP	GO:0001829	trophectodermal cell differentiation	10	16	6	121	4.72	4	12463	0.03	CITED2,YY1,TFAP2A,GATA2,BRCA1,NR2E3	ENSG00000039068,ENSG00000165556,ENSG00000172845,ENSG00000187140	5.04019	1.89739e-10	1.63147e-09
		BP	GO:0019827	stem cell maintenance	10	23	6	121	4.72	4	12463	0.03	YY1,TFAP2A,CREBBP,GATA2,LIF,NR2E3	ENSG00000107779,ENSG00000157404,ENSG00000165556,ENSG00000183691	5.04019	1.89739e-10	1.63147e-09
		BP	GO:0021536	diencephalon development	10	36	6	121	4.72	4	12463	0.03	YY1,POU3F2,TFAP2A,CREB1,GATA2,BRCA1	ENSG00000039068,ENSG00000087088,ENSG00000114315,ENSG00000125084	5.04019	1.89739e-10	1.63147e-09
		BP	GO:0042094	interleukin-2 biosynthetic process	10	22	6	121	4.72	4	12463	0.03	YY1,TFAP2A,GATA2,STAT5A,STAT5B,BRCA1	ENSG00000112116,ENSG00000115008,ENSG00000133661,ENSG00000137265	5.04019	1.89739e-10	1.63147e-09
		BP	GO:0045076	regulation of interleukin-2 biosynthetic process	10	19	6	121	4.72	4	12463	0.03	YY1,TFAP2A,GATA2,STAT5A,STAT5B,BRCA1	ENSG00000112116,ENSG00000115008,ENSG00000133661,ENSG00000137265	5.04019	1.89739e-10	1.63147e-09
		BP	GO:0046629	gamma-delta T cell activation	10	11	6	121	4.72	4	12463	0.03	YY1,TFAP2A,GATA2,STAT5A,STAT5B,BRCA1	ENSG00000183214,ENSG00000196329,ENSG00000206449,ENSG00000227772	5.04019	1.89739e-10	1.63147e-09
		BP	GO:0050918	positive chemotaxis	10	21	6	121	4.72	4	12463	0.03	YY1,TFAP2A,GATA2,IL8,BRCA1,NR2E3	ENSG00000103197,ENSG00000128052,ENSG00000164171,ENSG00000172232	5.04019	1.89739e-10	1.63147e-09
		BP	GO:0006107	oxaloacetate metabolic process	10	10	6	121	4.72	4	12463	0.03	TFAP2A,CREB1,GATA2,STAT5A,STAT5B,BRCA1	ENSG00000062485,ENSG00000125166,ENSG00000146701,ENSG00000173599	5.04019	1.89739e-10	1.63147e-09
		BP	GO:0006873	cellular ion homeostasis	146	413	14	113	11.02	132	12335	1.06	QKI,YY1,POU3F2,TFAP2A,HIF1A,CREB1,GATA2,HTT,BRCA1,IFNG,CNTF,IL6ST,NR2E3,CACNA1A	ENSG00000004948,ENSG00000006075,ENSG00000006283,ENSG00000007952,ENSG00000010278,ENSG00000010704,ENSG00000012223,ENSG00000013297,ENSG00000023909,ENSG00000050628,ENSG00000051382,ENSG00000075142,ENSG00000084234,ENSG00000087086,ENSG00000087088,ENSG00000096433,ENSG00000101665,ENSG00000102001,ENSG00000102805,ENSG00000102891,ENSG00000103274,ENSG00000104369,ENSG00000105409,ENSG00000105697,ENSG00000106245…	2.44906	2.13111e-10	1.82578e-09
		BP	GO:0051091	positive regulation of transcription factor activity	28	62	8	119	6.3	20	12447	0.16	EP300,YY1,TFAP2A,GATA2,MTDH,NCOA3,BRCA1,SMARCB1	ENSG00000103275,ENSG00000103490,ENSG00000104312,ENSG00000113520,ENSG00000124208,ENSG00000127616,ENSG00000127666,ENSG00000133703,ENSG00000140307,ENSG00000152409,ENSG00000164342,ENSG00000164690,ENSG00000173039,ENSG00000177889,ENSG00000204490,ENSG00000206439,ENSG00000223952,ENSG00000228321,ENSG00000228849,ENSG00000230108	3.73382	2.24702e-10	1.9181e-09
		BP	GO:0055082	cellular chemical homeostasis	148	418	14	113	11.02	134	12333	1.07	QKI,YY1,POU3F2,TFAP2A,HIF1A,CREB1,GATA2,HTT,BRCA1,IFNG,CNTF,IL6ST,NR2E3,CACNA1A	ENSG00000004948,ENSG00000006075,ENSG00000006283,ENSG00000007952,ENSG00000010278,ENSG00000010704,ENSG00000012223,ENSG00000013297,ENSG00000023909,ENSG00000050628,ENSG00000051382,ENSG00000075142,ENSG00000084234,ENSG00000084734,ENSG00000087086,ENSG00000087088,ENSG00000096433,ENSG00000101665,ENSG00000102001,ENSG00000102805,ENSG00000102891,ENSG00000103274,ENSG00000104369,ENSG00000105409,ENSG00000105697…	2.43386	2.5579e-10	2.1756e-09
		BP	GO:0006094	gluconeogenesis	18	33	7	120	5.51	11	12456	0.09	HNF4A,YY1,TFAP2A,CREB1,GATA2,BRCA1,IL6	ENSG00000106633,ENSG00000111669,ENSG00000128989,ENSG00000129965,ENSG00000131482,ENSG00000138207,ENSG00000141349,ENSG00000152254,ENSG00000167588,ENSG00000173599,ENSG00000181092	4.19048	2.60546e-10	2.17676e-09
		BP	GO:0001707	mesoderm formation	18	43	7	120	5.51	11	12456	0.09	EXT2,YY1,TFAP2A,GATA2,HTT,BRCA1,NR2E3	ENSG00000054598,ENSG00000107779,ENSG00000130159,ENSG00000137384,ENSG00000175387,ENSG00000176692,ENSG00000204610,ENSG00000227147,ENSG00000233599,ENSG00000235259,ENSG00000235960	4.19048	2.60546e-10	2.17676e-09
		BP	GO:0016445	somatic diversification of immunoglobulins	18	37	7	120	5.51	11	12456	0.09	YY1,TFAP2A,CREB1,GATA2,BRCA1,IFNG,BCL6	ENSG00000012061,ENSG00000073861,ENSG00000095002,ENSG00000101017,ENSG00000113520,ENSG00000116062,ENSG00000131507,ENSG00000144381,ENSG00000152422,ENSG00000161955,ENSG00000166888	4.19048	2.60546e-10	2.17676e-09
		BP	GO:0016447	somatic recombination of immunoglobulin gene segments	18	33	7	120	5.51	11	12456	0.09	YY1,TFAP2A,CREB1,GATA2,BRCA1,IFNG,BCL6	ENSG00000012061,ENSG00000073861,ENSG00000095002,ENSG00000101017,ENSG00000113520,ENSG00000116062,ENSG00000131507,ENSG00000144381,ENSG00000152422,ENSG00000161955,ENSG00000166888	4.19048	2.60546e-10	2.17676e-09
		BP	GO:0032582	negative regulation of gene-specific transcription	18	33	7	120	5.51	11	12456	0.09	YY1,TFAP2A,PPARG,GATA2,BRCA1,NCOR1,NCOR2	ENSG00000101665,ENSG00000104964,ENSG00000114315,ENSG00000117586,ENSG00000127616,ENSG00000129654,ENSG00000142784,ENSG00000162775,ENSG00000183337,ENSG00000186350,ENSG00000186951	4.19048	2.60546e-10	2.17676e-09
		BP	GO:0031667	response to nutrient levels	123	258	13	114	10.24	110	12357	0.88	YY1,TFAP2A,PPARG,CREB1,SREBF1,GATA2,RUNX1,RARA,BRCA1,STAT1,IL6,IL6ST,NR2E3	ENSG00000006831,ENSG00000010704,ENSG00000057663,ENSG00000090402,ENSG00000096171,ENSG00000096717,ENSG00000100292,ENSG00000106484,ENSG00000106633,ENSG00000108602,ENSG00000108821,ENSG00000110092,ENSG00000111012,ENSG00000111341,ENSG00000115457,ENSG00000115850,ENSG00000115919,ENSG00000116521,ENSG00000117601,ENSG00000122971,ENSG00000125703,ENSG00000126522,ENSG00000126903,ENSG00000129355,ENSG00000131165…	2.55025	2.87755e-10	2.39558e-09
		BP	GO:0031344	regulation of cell projection organization	29	86	8	119	6.3	21	12446	0.17	HNF4A,YY1,POU3F2,TFAP2A,GATA2,BRCA1,CNTF,CACNA1A	ENSG00000001617,ENSG00000018189,ENSG00000082701,ENSG00000114999,ENSG00000119699,ENSG00000119729,ENSG00000130827,ENSG00000133216,ENSG00000133961,ENSG00000136541,ENSG00000140463,ENSG00000149798,ENSG00000157404,ENSG00000164171,ENSG00000166333,ENSG00000169242,ENSG00000171798,ENSG00000179242,ENSG00000179604,ENSG00000187764,ENSG00000198793	3.68495	3.07696e-10	2.55258e-09
		BP	GO:0007507	heart development	78	230	11	116	8.66	67	12400	0.54	CITED2,EP300,YY1,TFAP2A,HIF1A,CREB1,GATA2,NCOA6,RARA,BRCA1,NR2E3	ENSG00000006831,ENSG00000054598,ENSG00000057294,ENSG00000057663,ENSG00000060718,ENSG00000070495,ENSG00000075142,ENSG00000075223,ENSG00000077092,ENSG00000088832,ENSG00000089225,ENSG00000100324,ENSG00000101115,ENSG00000101665,ENSG00000102678,ENSG00000103197,ENSG00000106330,ENSG00000106991,ENSG00000107779,ENSG00000110693,ENSG00000111245,ENSG00000115593,ENSG00000118257,ENSG00000120907,ENSG00000121068…	2.86506	3.10685e-10	2.56833e-09
		BP	GO:0051090	regulation of transcription factor activity	43	99	9	118	7.09	34	12433	0.27	HNF4A,EP300,YY1,TFAP2A,GATA2,MTDH,NCOA3,BRCA1,SMARCB1	ENSG00000067066,ENSG00000087494,ENSG00000096717,ENSG00000100292,ENSG00000101665,ENSG00000103275,ENSG00000103490,ENSG00000104312,ENSG00000113520,ENSG00000117586,ENSG00000124208,ENSG00000127616,ENSG00000127666,ENSG00000129654,ENSG00000133703,ENSG00000135766,ENSG00000140307,ENSG00000147889,ENSG00000149273,ENSG00000152409,ENSG00000162227,ENSG00000164342,ENSG00000164690,ENSG00000167815,ENSG00000168453…	3.32829	3.42113e-10	2.81825e-09
		BP	GO:0051318	G1 phase	11	20	6	121	4.72	5	12462	0.04	CDK2,YY1,TFAP2A,CREB1,GATA2,BRCA1	ENSG00000105810,ENSG00000139687,ENSG00000147133,ENSG00000165702,ENSG00000167393	4.81697	4.13987e-10	3.2894e-09
		BP	GO:0048332	mesoderm morphogenesis	19	45	7	120	5.51	12	12455	0.1	EXT2,YY1,TFAP2A,GATA2,HTT,BRCA1,NR2E3	ENSG00000054598,ENSG00000107779,ENSG00000130159,ENSG00000135111,ENSG00000137384,ENSG00000175387,ENSG00000176692,ENSG00000204610,ENSG00000227147,ENSG00000233599,ENSG00000235259,ENSG00000235960	4.10339	4.09092e-10	3.2894e-09
		BP	GO:0000904	cell morphogenesis involved in differentiation	102	305	12	115	9.45	90	12377	0.72	YY1,ETV4,POU3F2,TFAP2A,HIF1A,CREB1,GATA2,BRCA1,CNTF,LIFR,NR2E3,CACNA1A	ENSG00000001617,ENSG00000006468,ENSG00000011201,ENSG00000018189,ENSG00000019991,ENSG00000040608,ENSG00000069764,ENSG00000075624,ENSG00000077097,ENSG00000079215,ENSG00000082701,ENSG00000090776,ENSG00000099204,ENSG00000101665,ENSG00000102001,ENSG00000105880,ENSG00000106278,ENSG00000112333,ENSG00000114315,ENSG00000114391,ENSG00000114999,ENSG00000116641,ENSG00000118257,ENSG00000119699,ENSG00000125363…	2.66376	4.09535e-10	3.2894e-09
		BP	GO:0001702	gastrulation with mouth forming second	11	21	6	121	4.72	5	12462	0.04	YY1,TFAP2A,ZBTB17,GATA2,BRCA1,NR2E3	ENSG00000132130,ENSG00000144035,ENSG00000149256,ENSG00000162407,ENSG00000165671	4.81697	4.13987e-10	3.2894e-09
		BP	GO:0009081	branched chain family amino acid metabolic process	11	16	6	121	4.72	5	12462	0.04	YY1,TFAP2A,GATA2,STAT5A,STAT5B,BRCA1	ENSG00000105552,ENSG00000106049,ENSG00000131844,ENSG00000142046,ENSG00000151498	4.81697	4.13987e-10	3.2894e-09
		BP	GO:0030072	peptide hormone secretion	30	87	8	119	6.3	22	12445	0.18	YY1,TFAP2A,CREB1,GATA2,HTT,BRCA1,IFNG,IL6	ENSG00000106633,ENSG00000119782,ENSG00000123836,ENSG00000124205,ENSG00000138207,ENSG00000139515,ENSG00000142330,ENSG00000148672,ENSG00000152556,ENSG00000163623,ENSG00000164756,ENSG00000172071,ENSG00000175387,ENSG00000178473,ENSG00000179295,ENSG00000187486,ENSG00000204490,ENSG00000206439,ENSG00000223952,ENSG00000228321,ENSG00000228849,ENSG00000230108	3.63835	4.16062e-10	3.2894e-09
		BP	GO:0035249	synaptic transmission, glutamatergic	11	33	6	121	4.72	5	12462	0.04	YY1,TFAP2A,CREB1,GATA2,BRCA1,CACNA1A	ENSG00000128271,ENSG00000163485,ENSG00000163873,ENSG00000179603,ENSG00000180914	4.81697	4.13987e-10	3.2894e-09
		BP	GO:0045669	positive regulation of osteoblast differentiation	11	25	6	121	4.72	5	12462	0.04	YY1,TFAP2A,GATA2,IL6R,IL6,IL6ST	ENSG00000087460,ENSG00000105880,ENSG00000107779,ENSG00000130522,ENSG00000138696	4.81697	4.13987e-10	3.2894e-09
		BP	GO:0046631	alpha-beta T cell activation	30	55	8	119	6.3	22	12445	0.18	YY1,TFAP2A,GATA2,RARA,BRCA1,IL6,NR2E3,BCL6	ENSG00000078747,ENSG00000104312,ENSG00000105246,ENSG00000112149,ENSG00000114423,ENSG00000116251,ENSG00000119919,ENSG00000127152,ENSG00000128271,ENSG00000129965,ENSG00000134516,ENSG00000135870,ENSG00000137265,ENSG00000143772,ENSG00000147168,ENSG00000164690,ENSG00000165240,ENSG00000171150,ENSG00000171791,ENSG00000182568,ENSG00000196329,ENSG00000198805	3.63835	4.16062e-10	3.2894e-09
		BP	GO:0048864	stem cell development	11	24	6	121	4.72	5	12462	0.04	YY1,TFAP2A,CREBBP,GATA2,LIF,NR2E3	ENSG00000107779,ENSG00000153944,ENSG00000157404,ENSG00000165556,ENSG00000183691	4.81697	4.13987e-10	3.2894e-09
		BP	GO:0050769	positive regulation of neurogenesis	19	57	7	120	5.51	12	12455	0.1	YY1,TFAP2A,PPARG,CREB1,GATA2,BRCA1,CNTF	ENSG00000110107,ENSG00000133216,ENSG00000133961,ENSG00000147507,ENSG00000152422,ENSG00000157404,ENSG00000163623,ENSG00000164690,ENSG00000166333,ENSG00000173039,ENSG00000179242,ENSG00000187764	4.10339	4.09092e-10	3.2894e-09
		BP	GO:0060078	regulation of postsynaptic membrane potential	11	23	6	121	4.72	5	12462	0.04	YY1,TFAP2A,CREB1,GATA2,BRCA1,NR2E3	ENSG00000128271,ENSG00000135124,ENSG00000145335,ENSG00000161610,ENSG00000163485	4.81697	4.13987e-10	3.2894e-09
		BP	GO:0019725	cellular homeostasis	183	507	15	112	11.81	168	12299	1.35	QKI,YY1,POU3F2,TFAP2A,HIF1A,CREB1,GATA2,HTT,BRCA1,IFNG,IL6,CNTF,IL6ST,NR2E3,CACNA1A	ENSG00000004948,ENSG00000006075,ENSG00000006283,ENSG00000007952,ENSG00000010278,ENSG00000010704,ENSG00000012223,ENSG00000013297,ENSG00000023909,ENSG00000050628,ENSG00000051382,ENSG00000075142,ENSG00000077232,ENSG00000084234,ENSG00000084734,ENSG00000086288,ENSG00000087086,ENSG00000087088,ENSG00000096433,ENSG00000100823,ENSG00000101665,ENSG00000102001,ENSG00000102805,ENSG00000102891,ENSG00000103274…	2.28286	4.31774e-10	3.4022e-09
		BP	GO:0007584	response to nutrient	103	198	12	115	9.45	91	12376	0.73	YY1,TFAP2A,PPARG,CREB1,SREBF1,GATA2,RUNX1,RARA,BRCA1,STAT1,IL6ST,NR2E3	ENSG00000006831,ENSG00000090402,ENSG00000096171,ENSG00000100292,ENSG00000106484,ENSG00000108602,ENSG00000108821,ENSG00000110092,ENSG00000111012,ENSG00000111341,ENSG00000115457,ENSG00000115850,ENSG00000115919,ENSG00000116521,ENSG00000117601,ENSG00000126522,ENSG00000126903,ENSG00000129355,ENSG00000131165,ENSG00000133027,ENSG00000137561,ENSG00000138207,ENSG00000139874,ENSG00000142046,ENSG00000147162…	2.65263	4.59622e-10	3.60956e-09
		BP	GO:0030321	transepithelial chloride transport	6	8	5	122	3.94	1	12466	0.01	CFTR,YY1,TFAP2A,GATA2,BRCA1	ENSG00000154438	6.23618	5.73545e-10	4.31716e-09
		BP	GO:0007164	establishment of tissue polarity	6	9	5	122	3.94	1	12466	0.01	HNF4A,YY1,TFAP2A,GATA2,BRCA1	ENSG00000104290	6.23618	5.73545e-10	4.31716e-09
		BP	GO:0050732	negative regulation of peptidyl-tyrosine phosphorylation	6	9	5	122	3.94	1	12466	0.01	HNF4A,YY1,TFAP2A,GATA2,BRCA1	ENSG00000113575	6.23618	5.73545e-10	4.31716e-09
		BP	GO:0001779	natural killer cell differentiation	6	5	5	122	3.94	1	12466	0.01	YY1,TFAP2A,GATA2,STAT5A,STAT5B	ENSG00000172845	6.23618	5.73545e-10	4.31716e-09
		BP	GO:0002790	peptide secretion	31	90	8	119	6.3	23	12444	0.18	YY1,TFAP2A,CREB1,GATA2,HTT,BRCA1,IFNG,IL6	ENSG00000106633,ENSG00000119782,ENSG00000123836,ENSG00000124205,ENSG00000138207,ENSG00000139515,ENSG00000142330,ENSG00000148672,ENSG00000152556,ENSG00000163485,ENSG00000163623,ENSG00000164756,ENSG00000172071,ENSG00000175387,ENSG00000178473,ENSG00000179295,ENSG00000187486,ENSG00000204490,ENSG00000206439,ENSG00000223952,ENSG00000228321,ENSG00000228849,ENSG00000230108	3.59382	5.5607e-10	4.31716e-09
		BP	GO:0007274	neuromuscular synaptic transmission	6	18	5	122	3.94	1	12466	0.01	YY1,TFAP2A,CREB1,GATA2,CACNA1A	ENSG00000138435	6.23618	5.73545e-10	4.31716e-09
		BP	GO:0021854	hypothalamus development	6	8	5	122	3.94	1	12466	0.01	YY1,POU3F2,TFAP2A,GATA2,BRCA1	ENSG00000087088	6.23618	5.73545e-10	4.31716e-09
		BP	GO:0033143	regulation of steroid hormone receptor signaling pathway	6	7	5	122	3.94	1	12466	0.01	YY1,TFAP2A,GATA2,NCOA3,BRCA1	ENSG00000103275	6.23618	5.73545e-10	4.31716e-09
		BP	GO:0042921	glucocorticoid receptor signaling pathway	6	7	5	122	3.94	1	12466	0.01	YY1,TFAP2A,GATA2,NCOA6,BRCA1	ENSG00000117713	6.23618	5.73545e-10	4.31716e-09
		BP	GO:0043278	response to morphine	6	18	5	122	3.94	1	12466	0.01	YY1,TFAP2A,CREB1,GATA2,BRCA1	ENSG00000173039	6.23618	5.73545e-10	4.31716e-09
		BP	GO:0045843	negative regulation of striated muscle tissue development	6	10	5	122	3.94	1	12466	0.01	YY1,TFAP2A,GATA2,BRCA1,HDAC9	ENSG00000007392	6.23618	5.73545e-10	4.31716e-09
		BP	GO:0046885	regulation of hormone biosynthetic process	6	9	5	122	3.94	1	12466	0.01	YY1,TFAP2A,HIF1A,GATA2,CACNA1A	ENSG00000143437	6.23618	5.73545e-10	4.31716e-09
		BP	GO:0042508	tyrosine phosphorylation of Stat1 protein	6	5	5	122	3.94	1	12466	0.01	TFAP2A,GATA2,IFNG,OSM,IL6ST	ENSG00000110169	6.23618	5.73545e-10	4.31716e-09
		BP	GO:0008366	axon ensheathment	20	48	7	120	5.51	13	12454	0.1	QKI,YY1,POU3F2,TFAP2A,GATA2,BRCA1,IFNG	ENSG00000010278,ENSG00000013297,ENSG00000128242,ENSG00000138386,ENSG00000139549,ENSG00000141385,ENSG00000164300,ENSG00000166333,ENSG00000167755,ENSG00000172071,ENSG00000185668,ENSG00000196712,ENSG00000205927	4.02327	6.24126e-10	4.63861e-09
		BP	GO:0001910	regulation of leukocyte mediated cytotoxicity	20	32	7	120	5.51	13	12454	0.1	YY1,TFAP2A,GATA2,STAT5A,STAT5B,RUNX1,BRCA1	ENSG00000073008,ENSG00000130202,ENSG00000166710,ENSG00000168811,ENSG00000196329,ENSG00000204475,ENSG00000206430,ENSG00000223833,ENSG00000225211,ENSG00000236315,ENSG00000236979,ENSG00000237103,ENSG00000237808	4.02327	6.24126e-10	4.63861e-09
		BP	GO:0016444	somatic cell DNA recombination	20	37	7	120	5.51	13	12454	0.1	YY1,TFAP2A,CREB1,GATA2,BRCA1,IFNG,BCL6	ENSG00000012061,ENSG00000073861,ENSG00000095002,ENSG00000101017,ENSG00000113520,ENSG00000116062,ENSG00000127152,ENSG00000131507,ENSG00000144381,ENSG00000152422,ENSG00000161955,ENSG00000166349,ENSG00000166888	4.02327	6.24126e-10	4.63861e-09
		BP	GO:0019218	regulation of steroid metabolic process	20	40	7	120	5.51	13	12454	0.1	YY1,TFAP2A,GATA2,STAT5A,STAT5B,BRCA1,IFNG	ENSG00000103266,ENSG00000110244,ENSG00000114650,ENSG00000118137,ENSG00000139549,ENSG00000144891,ENSG00000168066,ENSG00000204490,ENSG00000206439,ENSG00000223952,ENSG00000228321,ENSG00000228849,ENSG00000230108	4.02327	6.24126e-10	4.63861e-09
		BP	GO:0045088	regulation of innate immune response	32	55	8	119	6.3	24	12443	0.19	YY1,TFAP2A,GATA2,STAT5A,STAT5B,IFNB1,BRCA1,ERAP1	ENSG00000073008,ENSG00000100906,ENSG00000101347,ENSG00000101916,ENSG00000104312,ENSG00000110169,ENSG00000127666,ENSG00000129965,ENSG00000130202,ENSG00000144381,ENSG00000147896,ENSG00000158473,ENSG00000164342,ENSG00000168811,ENSG00000183214,ENSG00000196329,ENSG00000204475,ENSG00000206430,ENSG00000223833,ENSG00000225211,ENSG00000236315,ENSG00000236979,ENSG00000237103,ENSG00000237808	3.55118	7.35201e-10	5.44696e-09
		BP	GO:0045923	positive regulation of fatty acid metabolic process	12	21	6	121	4.72	6	12461	0.05	HNF4A,YY1,TFAP2A,PPARG,GATA2,BRCA1	ENSG00000009950,ENSG00000025434,ENSG00000110244,ENSG00000131408,ENSG00000181092,ENSG00000186951	4.63457	8.21156e-10	5.86255e-09
		BP	GO:0018205	peptidyl-lysine modification	12	13	6	121	4.72	6	12461	0.05	EP300,TFAP2A,KAT2B,CREBBP,GATA2,BRCA1	ENSG00000070495,ENSG00000095059,ENSG00000096717,ENSG00000132507,ENSG00000163207,ENSG00000165240	4.63457	8.21156e-10	5.86255e-09
		BP	GO:0000724	double-strand break repair via homologous recombination	12	18	6	121	4.72	6	12461	0.05	YY1,TFAP2A,CREB1,GATA2,BRCA1,NR2E3	ENSG00000051180,ENSG00000127922,ENSG00000132383,ENSG00000133863,ENSG00000175595,ENSG00000177889	4.63457	8.21156e-10	5.86255e-09
		BP	GO:0001947	heart looping	12	25	6	121	4.72	6	12461	0.05	YY1,TFAP2A,HIF1A,GATA2,BRCA1,NR2E3	ENSG00000106991,ENSG00000123473,ENSG00000135111,ENSG00000138686,ENSG00000140463,ENSG00000164690	4.63457	8.21156e-10	5.86255e-09
		BP	GO:0007422	peripheral nervous system development	12	40	6	121	4.72	6	12461	0.05	YY1,POU3F2,TFAP2A,GATA2,BRCA1,OSM	ENSG00000108684,ENSG00000121753,ENSG00000138386,ENSG00000173039,ENSG00000185668,ENSG00000196712	4.63457	8.21156e-10	5.86255e-09
		BP	GO:0016575	histone deacetylation	12	16	6	121	4.72	6	12461	0.05	YY1,TFAP2A,GATA2,BRCA1,HDAC3,HDAC9	ENSG00000096717,ENSG00000100429,ENSG00000116478,ENSG00000163517,ENSG00000167085,ENSG00000185787	4.63457	8.21156e-10	5.86255e-09
		BP	GO:0022612	gland morphogenesis	12	22	6	121	4.72	6	12461	0.05	YY1,TFAP2A,GATA2,ELF3,BRCA1,IL6	ENSG00000019991,ENSG00000087088,ENSG00000119699,ENSG00000119919,ENSG00000164690,ENSG00000171791	4.63457	8.21156e-10	5.86255e-09
		BP	GO:0031018	endocrine pancreas development	12	16	6	121	4.72	6	12461	0.05	YY1,TFAP2A,GATA2,BRCA1,IL6R,IL6	ENSG00000130675,ENSG00000139515,ENSG00000163623,ENSG00000169856,ENSG00000172071,ENSG00000173404	4.63457	8.21156e-10	5.86255e-09
		BP	GO:0032755	positive regulation of interleukin-6 production	12	20	6	121	4.72	6	12461	0.05	YY1,TFAP2A,GATA2,BRCA1,IL6R,IL6	ENSG00000104312,ENSG00000127666,ENSG00000135334,ENSG00000144381,ENSG00000158869,ENSG00000164342	4.63457	8.21156e-10	5.86255e-09
		BP	GO:0035137	hindlimb morphogenesis	12	26	6	121	4.72	6	12461	0.05	YY1,TFAP2A,GATA2,BRCA1,ZBTB16,NR2E3	ENSG00000077092,ENSG00000087460,ENSG00000107779,ENSG00000125965,ENSG00000127616,ENSG00000185920	4.63457	8.21156e-10	5.86255e-09
		BP	GO:0048863	stem cell differentiation	12	32	6	121	4.72	6	12461	0.05	YY1,TFAP2A,CREBBP,GATA2,LIF,NR2E3	ENSG00000106536,ENSG00000107779,ENSG00000153944,ENSG00000157404,ENSG00000165556,ENSG00000183691	4.63457	8.21156e-10	5.86255e-09
		BP	GO:0050777	negative regulation of immune response	12	25	6	121	4.72	6	12461	0.05	YY1,TFAP2A,GATA2,RUNX1,BRCA1,BCL6	ENSG00000129654,ENSG00000129965,ENSG00000131507,ENSG00000166888,ENSG00000197471,ENSG00000233276	4.63457	8.21156e-10	5.86255e-09
		BP	GO:0016570	histone modification	65	140	10	117	7.87	55	12412	0.44	EP300,YY1,TFAP2A,KAT2B,CREB1,CREBBP,GATA2,BRCA1,HDAC3,HDAC9	ENSG00000006712,ENSG00000043143,ENSG00000056661,ENSG00000070495,ENSG00000071243,ENSG00000077684,ENSG00000077721,ENSG00000087206,ENSG00000096717,ENSG00000100425,ENSG00000100429,ENSG00000100784,ENSG00000101945,ENSG00000102878,ENSG00000103549,ENSG00000111653,ENSG00000112130,ENSG00000115548,ENSG00000116478,ENSG00000118058,ENSG00000119048,ENSG00000119335,ENSG00000126856,ENSG00000133247,ENSG00000136504…	2.9595	8.51565e-10	6.06129e-09
		BP	GO:0050801	ion homeostasis	163	455	14	113	11.02	149	12318	1.2	QKI,YY1,POU3F2,TFAP2A,HIF1A,CREB1,GATA2,HTT,BRCA1,IFNG,CNTF,IL6ST,NR2E3,CACNA1A	ENSG00000004948,ENSG00000006075,ENSG00000006283,ENSG00000007952,ENSG00000010278,ENSG00000010704,ENSG00000012223,ENSG00000013297,ENSG00000023909,ENSG00000036473,ENSG00000050628,ENSG00000051382,ENSG00000065923,ENSG00000066926,ENSG00000075142,ENSG00000075673,ENSG00000084234,ENSG00000087086,ENSG00000087088,ENSG00000096433,ENSG00000100292,ENSG00000101665,ENSG00000102001,ENSG00000102805,ENSG00000102891…	2.32654	9.24353e-10	6.54873e-09
		BP	GO:0019319	hexose biosynthetic process	21	39	7	120	5.51	14	12453	0.11	HNF4A,YY1,TFAP2A,CREB1,GATA2,BRCA1,IL6	ENSG00000106633,ENSG00000111669,ENSG00000112699,ENSG00000128989,ENSG00000129965,ENSG00000131482,ENSG00000138207,ENSG00000140263,ENSG00000141349,ENSG00000152254,ENSG00000167588,ENSG00000173599,ENSG00000181092,ENSG00000182022	3.94908	9.28385e-10	6.54873e-09
		BP	GO:0032675	regulation of interleukin-6 production	21	44	7	120	5.51	14	12453	0.11	YY1,TFAP2A,GATA2,BRCA1,IFNG,IL6R,IL6	ENSG00000104312,ENSG00000112116,ENSG00000127666,ENSG00000129654,ENSG00000135334,ENSG00000144381,ENSG00000158869,ENSG00000164342,ENSG00000204490,ENSG00000206439,ENSG00000223952,ENSG00000228321,ENSG00000228849,ENSG00000230108	3.94908	9.28385e-10	6.54873e-09
		BP	GO:0032870	cellular response to hormone stimulus	48	136	9	118	7.09	39	12428	0.31	YY1,TFAP2A,PPARG,SREBF1,GATA2,STAT5A,STAT5B,BRCA1,STAT1	ENSG00000006831,ENSG00000025434,ENSG00000087460,ENSG00000103197,ENSG00000105723,ENSG00000111664,ENSG00000114302,ENSG00000115457,ENSG00000115548,ENSG00000119048,ENSG00000119729,ENSG00000120833,ENSG00000127920,ENSG00000129965,ENSG00000140992,ENSG00000142330,ENSG00000142784,ENSG00000145675,ENSG00000155897,ENSG00000164171,ENSG00000164741,ENSG00000165059,ENSG00000166263,ENSG00000167244,ENSG00000168243…	3.19069	9.7526e-10	6.85885e-09
		BP	GO:0007169	transmembrane receptor protein tyrosine kinase signaling pathway	87	276	11	116	8.66	76	12391	0.61	SORT1,YY1,TFAP2A,HIF1A,CREB1,GATA2,STAT5A,STAT5B,BRCA1,NR2E3,CACNA1A	ENSG00000008735,ENSG00000019991,ENSG00000025434,ENSG00000043462,ENSG00000054598,ENSG00000062524,ENSG00000070388,ENSG00000077782,ENSG00000078579,ENSG00000084234,ENSG00000089159,ENSG00000100784,ENSG00000102678,ENSG00000103197,ENSG00000105723,ENSG00000109321,ENSG00000110395,ENSG00000115457,ENSG00000117877,ENSG00000118523,ENSG00000119729,ENSG00000120833,ENSG00000121716,ENSG00000122025,ENSG00000128052…	2.7383	1.03623e-09	7.26597e-09
		BP	GO:0005996	monosaccharide metabolic process	111	244	12	115	9.45	99	12368	0.79	HNF4A,YY1,TFAP2A,HIF1A,CREB1,GATA2,MAPK14,BRCA1,IFNG,IL6,NR2E3,CACNA1A	ENSG00000002330,ENSG00000004799,ENSG00000005882,ENSG00000009950,ENSG00000010322,ENSG00000013288,ENSG00000013375,ENSG00000067992,ENSG00000074800,ENSG00000075624,ENSG00000102144,ENSG00000105679,ENSG00000105723,ENSG00000106049,ENSG00000106633,ENSG00000108479,ENSG00000109107,ENSG00000109846,ENSG00000111640,ENSG00000111669,ENSG00000112699,ENSG00000113552,ENSG00000117143,ENSG00000117448,ENSG00000121879…	2.56772	1.10754e-09	7.74292e-09
		BP	GO:0001503	ossification	88	195	11	116	8.66	77	12390	0.62	SORT1,EXT2,YY1,TFAP2A,GATA2,ATAD2,BRCA1,IL6R,IL6,IL6ST,NR2E3	ENSG00000004948,ENSG00000029559,ENSG00000054598,ENSG00000060718,ENSG00000087085,ENSG00000087460,ENSG00000087494,ENSG00000102678,ENSG00000105810,ENSG00000105880,ENSG00000107779,ENSG00000108312,ENSG00000108821,ENSG00000109670,ENSG00000110680,ENSG00000111012,ENSG00000111341,ENSG00000112175,ENSG00000115053,ENSG00000116039,ENSG00000116604,ENSG00000116985,ENSG00000118523,ENSG00000119042,ENSG00000119699…	2.72514	1.17425e-09	8.18502e-09
		BP	GO:0010038	response to metal ion	49	141	9	118	7.09	40	12427	0.32	SREBF2,EP300,YY1,TFAP2A,GATA2,HTT,BRCA1,IL6,NR2E3	ENSG00000006283,ENSG00000075673,ENSG00000096433,ENSG00000104419,ENSG00000109610,ENSG00000110092,ENSG00000110911,ENSG00000111341,ENSG00000112514,ENSG00000115457,ENSG00000115840,ENSG00000115850,ENSG00000120049,ENSG00000123191,ENSG00000125675,ENSG00000132749,ENSG00000137801,ENSG00000143632,ENSG00000143933,ENSG00000144935,ENSG00000145740,ENSG00000160014,ENSG00000160182,ENSG00000162517,ENSG00000164867…	3.16529	1.18462e-09	8.23293e-09
		BP	GO:0032963	collagen metabolic process	22	39	7	120	5.51	15	12452	0.12	YY1,TFAP2A,HIF1A,GATA2,BRCA1,IL6,NR2E3	ENSG00000099953,ENSG00000101439,ENSG00000108821,ENSG00000111077,ENSG00000119699,ENSG00000124299,ENSG00000125363,ENSG00000137675,ENSG00000149968,ENSG00000164171,ENSG00000167346,ENSG00000167755,ENSG00000196415,ENSG00000196611,ENSG00000204983	3.88	1.35028e-09	9.32923e-09
		BP	GO:0046632	alpha-beta T cell differentiation	22	40	7	120	5.51	15	12452	0.12	YY1,TFAP2A,GATA2,RARA,BRCA1,IL6,BCL6	ENSG00000112149,ENSG00000116251,ENSG00000119919,ENSG00000127152,ENSG00000135870,ENSG00000137265,ENSG00000143772,ENSG00000147168,ENSG00000164690,ENSG00000165240,ENSG00000171150,ENSG00000171791,ENSG00000182568,ENSG00000196329,ENSG00000198805	3.88	1.35028e-09	9.32923e-09
		BP	GO:0031365	N-terminal protein amino acid modification	13	15	6	121	4.72	7	12460	0.06	EP300,YY1,TFAP2A,KAT2B,CREBBP,GATA2	ENSG00000010282,ENSG00000102030,ENSG00000121579,ENSG00000164024,ENSG00000172766,ENSG00000180834,ENSG00000213380	4.48034	1.51245e-09	1.02101e-08
		BP	GO:0045793	positive regulation of cell size	13	39	6	121	4.72	7	12460	0.06	EP300,YY1,TFAP2A,GATA2,BRCA1,CNTF	ENSG00000012232,ENSG00000112667,ENSG00000129965,ENSG00000135446,ENSG00000137845,ENSG00000175793,ENSG00000204983	4.48034	1.51245e-09	1.02101e-08
		BP	GO:0002260	lymphocyte homeostasis	13	33	6	121	4.72	7	12460	0.06	YY1,TFAP2A,GATA2,STAT5A,STAT5B,BRCA1	ENSG00000087088,ENSG00000125735,ENSG00000134460,ENSG00000157456,ENSG00000164305,ENSG00000171791,ENSG00000196329	4.48034	1.51245e-09	1.02101e-08
		BP	GO:0006476	protein deacetylation	13	21	6	121	4.72	7	12460	0.06	YY1,TFAP2A,GATA2,BRCA1,HDAC3,HDAC9	ENSG00000096717,ENSG00000100429,ENSG00000116478,ENSG00000124523,ENSG00000163517,ENSG00000167085,ENSG00000185787	4.48034	1.51245e-09	1.02101e-08
		BP	GO:0015807	L-amino acid transport	13	28	6	121	4.72	7	12460	0.06	YY1,TFAP2A,GATA2,HTT,BRCA1,CACNA1A	ENSG00000079215,ENSG00000103257,ENSG00000107282,ENSG00000111897,ENSG00000123643,ENSG00000149150,ENSG00000233959	4.48034	1.51245e-09	1.02101e-08
		BP	GO:0021782	glial cell development	13	26	6	121	4.72	7	12460	0.06	YY1,POU3F2,TFAP2A,GATA2,BRCA1,CNTF	ENSG00000092621,ENSG00000111361,ENSG00000128271,ENSG00000147507,ENSG00000164690,ENSG00000185668,ENSG00000196712	4.48034	1.51245e-09	1.02101e-08
		BP	GO:0043029	T cell homeostasis	13	23	6	121	4.72	7	12460	0.06	YY1,TFAP2A,GATA2,STAT5A,STAT5B,BRCA1	ENSG00000087088,ENSG00000125735,ENSG00000134460,ENSG00000157456,ENSG00000164305,ENSG00000171791,ENSG00000196329	4.48034	1.51245e-09	1.02101e-08
		BP	GO:0045884	regulation of survival gene product expression	13	21	6	121	4.72	7	12460	0.06	YY1,TFAP2A,GATA2,STAT5A,STAT5B,BRCA1	ENSG00000087088,ENSG00000100385,ENSG00000104765,ENSG00000145604,ENSG00000164399,ENSG00000171552,ENSG00000176171	4.48034	1.51245e-09	1.02101e-08
		BP	GO:0006836	neurotransmitter transport	35	111	8	119	6.3	27	12440	0.22	HNF4A,SNCG,YY1,TFAP2A,CREB1,GATA2,BRCA1,CACNA1A	ENSG00000006283,ENSG00000063127,ENSG00000079215,ENSG00000103496,ENSG00000111052,ENSG00000111181,ENSG00000117016,ENSG00000119396,ENSG00000122012,ENSG00000124205,ENSG00000128271,ENSG00000130821,ENSG00000145335,ENSG00000146477,ENSG00000161610,ENSG00000163817,ENSG00000164082,ENSG00000168993,ENSG00000174358,ENSG00000175393,ENSG00000179603,ENSG00000180638,ENSG00000180974,ENSG00000187714,ENSG00000197106…	3.43315	1.604e-09	1.07664e-08
		BP	GO:0007369	gastrulation	35	85	8	119	6.3	27	12440	0.22	EXT2,YY1,TFAP2A,ZBTB17,GATA2,HTT,BRCA1,NR2E3	ENSG00000054598,ENSG00000100084,ENSG00000107779,ENSG00000130159,ENSG00000132130,ENSG00000136698,ENSG00000137384,ENSG00000140463,ENSG00000141510,ENSG00000144035,ENSG00000149256,ENSG00000162407,ENSG00000165671,ENSG00000175387,ENSG00000176692,ENSG00000181092,ENSG00000204490,ENSG00000204610,ENSG00000206439,ENSG00000223952,ENSG00000227147,ENSG00000228321,ENSG00000228849,ENSG00000230108,ENSG00000233599…	3.43315	1.604e-09	1.07664e-08
		BP	GO:0060348	bone development	91	202	11	116	8.66	80	12387	0.64	SORT1,EXT2,YY1,TFAP2A,GATA2,ATAD2,BRCA1,IL6R,IL6,IL6ST,NR2E3	ENSG00000004948,ENSG00000005073,ENSG00000029559,ENSG00000054598,ENSG00000060718,ENSG00000087085,ENSG00000087460,ENSG00000087494,ENSG00000102575,ENSG00000102678,ENSG00000105810,ENSG00000105880,ENSG00000107779,ENSG00000108312,ENSG00000108821,ENSG00000109670,ENSG00000110680,ENSG00000111012,ENSG00000111341,ENSG00000112175,ENSG00000115053,ENSG00000116039,ENSG00000116604,ENSG00000116985,ENSG00000118523…	2.68668	1.69261e-09	1.1329e-08
		BP	GO:0019216	regulation of lipid metabolic process	51	113	9	118	7.09	42	12425	0.34	HNF4A,YY1,TFAP2A,PPARG,GATA2,STAT5A,STAT5B,BRCA1,IFNG	ENSG00000009950,ENSG00000025434,ENSG00000076555,ENSG00000103150,ENSG00000103266,ENSG00000110244,ENSG00000110245,ENSG00000114650,ENSG00000118137,ENSG00000119655,ENSG00000129965,ENSG00000131408,ENSG00000131791,ENSG00000139549,ENSG00000139687,ENSG00000140463,ENSG00000142784,ENSG00000144891,ENSG00000145335,ENSG00000157184,ENSG00000163485,ENSG00000167769,ENSG00000168066,ENSG00000178537,ENSG00000181092…	3.11634	1.72476e-09	1.15115e-08
		BP	GO:0001558	regulation of cell growth	70	170	10	117	7.87	60	12407	0.48	HNF4A,EP300,YY1,TFAP2A,PPARG,GATA2,BRCA1,OGFR,CNTF,BCL6	ENSG00000006831,ENSG00000008128,ENSG00000012232,ENSG00000056736,ENSG00000067445,ENSG00000068831,ENSG00000074800,ENSG00000077684,ENSG00000078747,ENSG00000090432,ENSG00000101079,ENSG00000104415,ENSG00000109846,ENSG00000110851,ENSG00000110888,ENSG00000111012,ENSG00000111245,ENSG00000112667,ENSG00000113575,ENSG00000115457,ENSG00000116183,ENSG00000117475,ENSG00000118523,ENSG00000120833,ENSG00000120937…	2.87208	1.8087e-09	1.20376e-08
		BP	GO:0019228	regulation of action potential in neuron	23	62	7	120	5.51	16	12451	0.13	QKI,YY1,POU3F2,TFAP2A,GATA2,BRCA1,IFNG	ENSG00000010278,ENSG00000013297,ENSG00000128242,ENSG00000135124,ENSG00000138386,ENSG00000138435,ENSG00000139549,ENSG00000141385,ENSG00000164300,ENSG00000166333,ENSG00000167755,ENSG00000171121,ENSG00000172071,ENSG00000185668,ENSG00000196712,ENSG00000205927	3.81539	1.92486e-09	1.22808e-08
		BP	GO:0046426	negative regulation of JAK-STAT cascade	7	8	5	122	3.94	2	12465	0.02	HNF4A,YY1,TFAP2A,GATA2,BRCA1	ENSG00000113575,ENSG00000185359	5.54295	1.9912e-09	1.22808e-08
		BP	GO:0015872	dopamine transport	7	18	5	122	3.94	2	12465	0.02	SNCG,YY1,TFAP2A,GATA2,BRCA1	ENSG00000145335,ENSG00000146477	5.54295	1.9912e-09	1.22808e-08
		BP	GO:0002467	germinal center formation	7	10	5	122	3.94	2	12465	0.02	YY1,TFAP2A,GATA2,BRCA1,BCL6	ENSG00000077150,ENSG00000129654	5.54295	1.9912e-09	1.22808e-08
		BP	GO:0006101	citrate metabolic process	7	7	5	122	3.94	2	12465	0.02	YY1,TFAP2A,GATA2,STAT5A,STAT5B	ENSG00000062485,ENSG00000131473	5.54295	1.9912e-09	1.22808e-08
		BP	GO:0006953	acute-phase response	23	42	7	120	5.51	16	12451	0.13	YY1,TFAP2A,GATA2,STAT5B,BRCA1,IL6R,IL6	ENSG00000050628,ENSG00000055955,ENSG00000103197,ENSG00000115008,ENSG00000128335,ENSG00000129965,ENSG00000134339,ENSG00000143954,ENSG00000148965,ENSG00000166787,ENSG00000172016,ENSG00000173432,ENSG00000196136,ENSG00000197249,ENSG00000228278,ENSG00000229314	3.81539	1.92486e-09	1.22808e-08
		BP	GO:0009299	mRNA transcription	7	10	5	122	3.94	2	12465	0.02	YY1,TFAP2A,HIF1A,GATA2,IFNB1	ENSG00000095015,ENSG00000143437	5.54295	1.9912e-09	1.22808e-08
		BP	GO:0010212	response to ionizing radiation	23	56	7	120	5.51	16	12451	0.13	YY1,TFAP2A,CREB1,GATA2,BRCA1,IL6R,NR2E3	ENSG00000012061,ENSG00000087088,ENSG00000087206,ENSG00000095002,ENSG00000110092,ENSG00000112130,ENSG00000132688,ENSG00000141510,ENSG00000152422,ENSG00000158019,ENSG00000163961,ENSG00000171791,ENSG00000184557,ENSG00000185515,ENSG00000186847,ENSG00000233276	3.81539	1.92486e-09	1.22808e-08
		BP	GO:0016079	synaptic vesicle exocytosis	7	17	5	122	3.94	2	12465	0.02	YY1,TFAP2A,CREB1,GATA2,BRCA1	ENSG00000103496,ENSG00000220205	5.54295	1.9912e-09	1.22808e-08
		BP	GO:0021522	spinal cord motor neuron differentiation	7	15	5	122	3.94	2	12465	0.02	YY1,TFAP2A,GATA2,BRCA1,CACNA1A	ENSG00000159556,ENSG00000163623	5.54295	1.9912e-09	1.22808e-08
		BP	GO:0021885	forebrain cell migration	7	18	5	122	3.94	2	12465	0.02	YY1,POU3F2,TFAP2A,GATA2,BRCA1	ENSG00000162928,ENSG00000173406	5.54295	1.9912e-09	1.22808e-08
		BP	GO:0022029	telencephalon cell migration	7	17	5	122	3.94	2	12465	0.02	YY1,POU3F2,TFAP2A,GATA2,BRCA1	ENSG00000162928,ENSG00000173406	5.54295	1.9912e-09	1.22808e-08
		BP	GO:0032350	regulation of hormone metabolic process	7	13	5	122	3.94	2	12465	0.02	YY1,TFAP2A,HIF1A,GATA2,CACNA1A	ENSG00000103266,ENSG00000143437	5.54295	1.9912e-09	1.22808e-08
		BP	GO:0033160	positive regulation of protein import into nucleus, translocation	7	8	5	122	3.94	2	12465	0.02	YY1,TFAP2A,GATA2,BRCA1,IL6	ENSG00000107779,ENSG00000119699	5.54295	1.9912e-09	1.22808e-08
		BP	GO:0035162	embryonic hemopoiesis	7	10	5	122	3.94	2	12465	0.02	YY1,TFAP2A,HIF1A,GATA2,RUNX1	ENSG00000118058,ENSG00000185630	5.54295	1.9912e-09	1.22808e-08
		BP	GO:0042036	negative regulation of cytokine biosynthetic process	7	21	5	122	3.94	2	12465	0.02	YY1,TFAP2A,GATA2,BRCA1,IL6	ENSG00000129654,ENSG00000133661	5.54295	1.9912e-09	1.22808e-08
		BP	GO:0042534	regulation of tumor necrosis factor biosynthetic process	7	10	5	122	3.94	2	12465	0.02	YY1,TFAP2A,GATA2,BRCA1,TNFRSF8	ENSG00000172232,ENSG00000197471	5.54295	1.9912e-09	1.22808e-08
		BP	GO:0043576	regulation of respiratory gaseous exchange	7	13	5	122	3.94	2	12465	0.02	YY1,TFAP2A,GATA2,BRCA1,NR2E3	ENSG00000153234,ENSG00000163485	5.54295	1.9912e-09	1.22808e-08
		BP	GO:0045598	regulation of fat cell differentiation	7	15	5	122	3.94	2	12465	0.02	YY1,TFAP2A,PPARG,GATA2,BRCA1	ENSG00000096717,ENSG00000181092	5.54295	1.9912e-09	1.22808e-08
		BP	GO:0045931	positive regulation of mitotic cell cycle	7	11	5	122	3.94	2	12465	0.02	YY1,TFAP2A,GATA2,STAT5A,STAT5B	ENSG00000089685,ENSG00000142192	5.54295	1.9912e-09	1.22808e-08
		BP	GO:0046689	response to mercury ion	7	11	5	122	3.94	2	12465	0.02	YY1,TFAP2A,GATA2,BRCA1,NR2E3	ENSG00000123191,ENSG00000165240	5.54295	1.9912e-09	1.22808e-08
		BP	GO:0047496	vesicle transport along microtubule	7	9	5	122	3.94	2	12465	0.02	YY1,TFAP2A,GATA2,HTT,BRCA1	ENSG00000169032,ENSG00000170759	5.54295	1.9912e-09	1.22808e-08
		BP	GO:0048008	platelet-derived growth factor receptor signaling pathway	7	22	5	122	3.94	2	12465	0.02	YY1,TFAP2A,GATA2,BRCA1,NR2E3	ENSG00000145431,ENSG00000197122	5.54295	1.9912e-09	1.22808e-08
		BP	GO:0048488	synaptic vesicle endocytosis	7	14	5	122	3.94	2	12465	0.02	YY1,TFAP2A,CREB1,GATA2,BRCA1	ENSG00000136717,ENSG00000145335	5.54295	1.9912e-09	1.22808e-08
		BP	GO:0048644	muscle organ morphogenesis	7	7	5	122	3.94	2	12465	0.02	YY1,TFAP2A,GATA2,CNTF,LIF	ENSG00000125878,ENSG00000214872	5.54295	1.9912e-09	1.22808e-08
		BP	GO:0060425	lung morphogenesis	7	9	5	122	3.94	2	12465	0.02	YY1,TFAP2A,GATA2,BRCA1,NR2E3	ENSG00000103241,ENSG00000164690	5.54295	1.9912e-09	1.22808e-08
		BP	GO:0006103	2-oxoglutarate metabolic process	7	10	5	122	3.94	2	12465	0.02	TFAP2A,GATA2,STAT5A,STAT5B,BRCA1	ENSG00000101365,ENSG00000125166	5.54295	1.9912e-09	1.22808e-08
		BP	GO:0002675	positive regulation of acute inflammatory response	7	12	5	122	3.94	2	12465	0.02	GATA2,BRCA1,IL6,OSM,IL6ST	ENSG00000125730,ENSG00000158869	5.54295	1.9912e-09	1.22808e-08
		BP	GO:0045638	negative regulation of myeloid cell differentiation	36	42	8	119	6.3	28	12439	0.22	YY1,TFAP2A,GATA2,STAT5A,STAT5B,BRCA1,LMO2,ZBTB16	ENSG00000029993,ENSG00000100906,ENSG00000110680,ENSG00000113520,ENSG00000124529,ENSG00000128016,ENSG00000145675,ENSG00000158406,ENSG00000159189,ENSG00000162775,ENSG00000163737,ENSG00000164342,ENSG00000181092,ENSG00000182217,ENSG00000183864,ENSG00000183941,ENSG00000188987,ENSG00000196176,ENSG00000197061,ENSG00000197238,ENSG00000197372,ENSG00000197837,ENSG00000197914,ENSG00000198327,ENSG00000198339…	3.39671	2.04497e-09	1.25795e-08
		BP	GO:0030101	natural killer cell activation	14	24	6	121	4.72	8	12459	0.06	YY1,TFAP2A,GATA2,STAT5A,STAT5B,IFNB1	ENSG00000111981,ENSG00000116824,ENSG00000131015,ENSG00000131019,ENSG00000147896,ENSG00000168811,ENSG00000172845,ENSG00000215764	4.34673	2.62499e-09	1.60636e-08
		BP	GO:0043331	response to dsRNA	14	21	6	121	4.72	8	12459	0.06	YY1,TFAP2A,GATA2,IRF3,BRCA1,STAT1	ENSG00000100030,ENSG00000100906,ENSG00000104312,ENSG00000127666,ENSG00000139546,ENSG00000141682,ENSG00000164342,ENSG00000175387	4.34673	2.62499e-09	1.60636e-08
		BP	GO:0045786	negative regulation of cell cycle	24	65	7	120	5.51	17	12450	0.14	HNF4A,YY1,TFAP2A,ZBTB17,GATA2,BRCA1,BCL6	ENSG00000054598,ENSG00000101391,ENSG00000104228,ENSG00000105810,ENSG00000127616,ENSG00000131165,ENSG00000139687,ENSG00000141433,ENSG00000147889,ENSG00000152894,ENSG00000154640,ENSG00000163697,ENSG00000164120,ENSG00000164305,ENSG00000171791,ENSG00000180447,ENSG00000184205	3.75468	2.6948e-09	1.62793e-08
		BP	GO:0001818	negative regulation of cytokine production	24	41	7	120	5.51	17	12450	0.14	YY1,TFAP2A,PPARG,GATA2,RARA,BRCA1,BCL6	ENSG00000100292,ENSG00000112149,ENSG00000118137,ENSG00000131203,ENSG00000131507,ENSG00000137801,ENSG00000140564,ENSG00000175344,ENSG00000181092,ENSG00000185122,ENSG00000196329,ENSG00000204490,ENSG00000206439,ENSG00000223952,ENSG00000228321,ENSG00000228849,ENSG00000230108	3.75468	2.6948e-09	1.62793e-08
		BP	GO:0002637	regulation of immunoglobulin production	24	34	7	120	5.51	17	12450	0.14	YY1,TFAP2A,GATA2,BRCA1,IFNG,IL6,BCL6	ENSG00000073861,ENSG00000101017,ENSG00000104894,ENSG00000110169,ENSG00000113520,ENSG00000117586,ENSG00000131507,ENSG00000131724,ENSG00000138207,ENSG00000161955,ENSG00000166888,ENSG00000204490,ENSG00000206439,ENSG00000223952,ENSG00000228321,ENSG00000228849,ENSG00000230108	3.75468	2.6948e-09	1.62793e-08
		BP	GO:0006338	chromatin remodeling	24	57	7	120	5.51	17	12450	0.14	YY1,TFAP2A,KAT2B,CREB1,GATA2,SMARCB1,SMARCC2	ENSG00000096717,ENSG00000104472,ENSG00000115593,ENSG00000116478,ENSG00000117713,ENSG00000118245,ENSG00000119042,ENSG00000127616,ENSG00000128908,ENSG00000136518,ENSG00000137309,ENSG00000139351,ENSG00000139687,ENSG00000153147,ENSG00000162227,ENSG00000171634,ENSG00000176171	3.75468	2.6948e-09	1.62793e-08
		BP	GO:0010720	positive regulation of cell development	24	67	7	120	5.51	17	12450	0.14	YY1,TFAP2A,PPARG,CREB1,GATA2,BRCA1,CNTF	ENSG00000005073,ENSG00000110107,ENSG00000119699,ENSG00000128713,ENSG00000133216,ENSG00000133961,ENSG00000147507,ENSG00000152422,ENSG00000157404,ENSG00000163623,ENSG00000164690,ENSG00000166333,ENSG00000171791,ENSG00000173039,ENSG00000175387,ENSG00000179242,ENSG00000187764	3.75468	2.6948e-09	1.62793e-08
		BP	GO:0045664	regulation of neuron differentiation	38	133	8	119	6.3	30	12437	0.24	YY1,POU3F2,TFAP2A,GATA2,BRCA1,IL6,CNTF,CACNA1A	ENSG00000001617,ENSG00000018189,ENSG00000067560,ENSG00000082701,ENSG00000101391,ENSG00000108465,ENSG00000110107,ENSG00000112333,ENSG00000114315,ENSG00000114999,ENSG00000118707,ENSG00000130827,ENSG00000133216,ENSG00000133961,ENSG00000135144,ENSG00000144619,ENSG00000159556,ENSG00000163623,ENSG00000164690,ENSG00000166333,ENSG00000169242,ENSG00000171791,ENSG00000171798,ENSG00000176697,ENSG00000176749…	3.32755	3.2496e-09	1.95807e-08
		BP	GO:0019318	hexose metabolic process	97	209	11	116	8.66	86	12381	0.69	HNF4A,YY1,TFAP2A,HIF1A,CREB1,GATA2,MAPK14,BRCA1,IFNG,IL6,CACNA1A	ENSG00000002330,ENSG00000004799,ENSG00000005882,ENSG00000009950,ENSG00000010322,ENSG00000013288,ENSG00000013375,ENSG00000067992,ENSG00000074800,ENSG00000075624,ENSG00000102144,ENSG00000105679,ENSG00000105723,ENSG00000106049,ENSG00000106633,ENSG00000108479,ENSG00000109107,ENSG00000109846,ENSG00000111640,ENSG00000111669,ENSG00000112699,ENSG00000117448,ENSG00000121879,ENSG00000123836,ENSG00000128989…	2.61388	3.38078e-09	2.03192e-08
		BP	GO:0022602	ovulation cycle process	25	62	7	120	5.51	18	12449	0.14	YY1,TFAP2A,CREB1,GATA2,STAT5A,STAT5B,BRCA1	ENSG00000054598,ENSG00000081051,ENSG00000087088,ENSG00000096717,ENSG00000099219,ENSG00000102230,ENSG00000119699,ENSG00000128052,ENSG00000130699,ENSG00000138696,ENSG00000154188,ENSG00000164867,ENSG00000165643,ENSG00000171552,ENSG00000171791,ENSG00000180914,ENSG00000183770,ENSG00000214274	3.69744	3.71159e-09	2.20265e-08
		BP	GO:0030902	hindbrain development	25	64	7	120	5.51	18	12449	0.14	YY1,TFAP2A,GATA2,NCOA2,BRCA1,NCOR1,CACNA1A	ENSG00000105887,ENSG00000111783,ENSG00000114315,ENSG00000127616,ENSG00000132130,ENSG00000136535,ENSG00000138798,ENSG00000150361,ENSG00000163064,ENSG00000164690,ENSG00000164741,ENSG00000164778,ENSG00000165240,ENSG00000168505,ENSG00000171791,ENSG00000171798,ENSG00000173406,ENSG00000180447	3.69744	3.71159e-09	2.20265e-08
		BP	GO:0033077	T cell differentiation in thymus	25	47	7	120	5.51	18	12449	0.14	YY1,TFAP2A,GATA2,STAT5A,STAT5B,RUNX1,BRCA1	ENSG00000019582,ENSG00000070495,ENSG00000129654,ENSG00000134516,ENSG00000141510,ENSG00000143772,ENSG00000147168,ENSG00000147889,ENSG00000152422,ENSG00000166349,ENSG00000171791,ENSG00000197471,ENSG00000239463,ENSG00000242361,ENSG00000242685,ENSG00000243189,ENSG00000243215,ENSG00000243719	3.69744	3.71159e-09	2.20265e-08
		BP	GO:0042593	glucose homeostasis	25	50	7	120	5.51	18	12449	0.14	YY1,TFAP2A,PPARG,HIF1A,CREB1,GATA2,BRCA1	ENSG00000002330,ENSG00000009950,ENSG00000084734,ENSG00000106633,ENSG00000123454,ENSG00000129965,ENSG00000131482,ENSG00000137154,ENSG00000138207,ENSG00000139515,ENSG00000152556,ENSG00000160882,ENSG00000169696,ENSG00000171105,ENSG00000179295,ENSG00000181092,ENSG00000182533,ENSG00000185920	3.69744	3.71159e-09	2.20265e-08
		BP	GO:0042698	ovulation cycle	25	68	7	120	5.51	18	12449	0.14	YY1,TFAP2A,CREB1,GATA2,STAT5A,STAT5B,BRCA1	ENSG00000054598,ENSG00000081051,ENSG00000087088,ENSG00000096717,ENSG00000099219,ENSG00000102230,ENSG00000119699,ENSG00000128052,ENSG00000130699,ENSG00000138696,ENSG00000154188,ENSG00000164867,ENSG00000165643,ENSG00000171552,ENSG00000171791,ENSG00000180914,ENSG00000183770,ENSG00000214274	3.69744	3.71159e-09	2.20265e-08
		BP	GO:0007519	skeletal muscle tissue development	39	121	8	119	6.3	31	12436	0.25	SORT1,EP300,YY1,TFAP2A,CREB1,GATA2,MAPK14,BRCA1	ENSG00000006652,ENSG00000009709,ENSG00000041982,ENSG00000067560,ENSG00000081248,ENSG00000101400,ENSG00000105204,ENSG00000129152,ENSG00000133639,ENSG00000135111,ENSG00000135902,ENSG00000138435,ENSG00000139687,ENSG00000141385,ENSG00000142192,ENSG00000143632,ENSG00000143947,ENSG00000144857,ENSG00000145675,ENSG00000150991,ENSG00000152601,ENSG00000162729,ENSG00000164690,ENSG00000166333,ENSG00000171791…	3.29468	4.05388e-09	2.39372e-08
		BP	GO:0002573	myeloid leukocyte differentiation	39	77	8	119	6.3	31	12436	0.25	YY1,TFAP2A,PPARG,GATA2,STAT5A,RUNX1,BRCA1,LIF	ENSG00000004948,ENSG00000068323,ENSG00000087460,ENSG00000100867,ENSG00000110680,ENSG00000113520,ENSG00000119919,ENSG00000120659,ENSG00000131507,ENSG00000137265,ENSG00000139687,ENSG00000145675,ENSG00000157404,ENSG00000159189,ENSG00000160219,ENSG00000163565,ENSG00000164342,ENSG00000172845,ENSG00000177606,ENSG00000181092,ENSG00000183864,ENSG00000184371,ENSG00000196329,ENSG00000197372,ENSG00000204490…	3.29468	4.05388e-09	2.39372e-08
		BP	GO:0045930	negative regulation of mitotic cell cycle	15	18	6	121	4.72	9	12458	0.07	HNF4A,YY1,TFAP2A,GATA2,BRCA1,BCL6	ENSG00000054598,ENSG00000104228,ENSG00000127616,ENSG00000131165,ENSG00000139687,ENSG00000154640,ENSG00000163697,ENSG00000171791,ENSG00000180447	4.22886	4.33897e-09	2.53663e-08
		BP	GO:0007368		15	42	6	121	4.72	9	12458	0.07	CITED2,YY1,TFAP2A,GATA2,BRCA1,NR2E3	ENSG00000103241,ENSG00000109705,ENSG00000123473,ENSG00000136698,ENSG00000138002,ENSG00000138686,ENSG00000154309,ENSG00000164690,ENSG00000179284	4.22886	4.33897e-09	2.53663e-08
		BP	GO:0009855		15	43	6	121	4.72	9	12458	0.07	CITED2,YY1,TFAP2A,GATA2,BRCA1,NR2E3	ENSG00000103241,ENSG00000109705,ENSG00000123473,ENSG00000136698,ENSG00000138002,ENSG00000138686,ENSG00000154309,ENSG00000164690,ENSG00000179284	4.22886	4.33897e-09	2.53663e-08
		BP	GO:0032770		15	19	6	121	4.72	9	12458	0.07	YY1,TFAP2A,HIF1A,GATA2,BRCA1,IFNG	ENSG00000129965,ENSG00000133703,ENSG00000180772,ENSG00000204490,ENSG00000206439,ENSG00000223952,ENSG00000228321,ENSG00000228849,ENSG00000230108	4.22886	4.33897e-09	2.53663e-08
		BP	GO:0042692		40	111	8	119	6.3	32	12435	0.26	SORT1,QKI,YY1,TFAP2A,CREB1,GATA2,RARA,BRCA1	ENSG00000006652,ENSG00000057663,ENSG00000072195,ENSG00000077092,ENSG00000081248,ENSG00000089225,ENSG00000103241,ENSG00000105204,ENSG00000105887,ENSG00000110693,ENSG00000111245,ENSG00000121068,ENSG00000124006,ENSG00000129152,ENSG00000133392,ENSG00000133639,ENSG00000133703,ENSG00000134571,ENSG00000135111,ENSG00000136717,ENSG00000139687,ENSG00000143632,ENSG00000144857,ENSG00000145675,ENSG00000150093…	3.26285	5.02481e-09	2.89931e-08
		BP	GO:0001508		26	78	7	120	5.51	19	12448	0.15	QKI,YY1,POU3F2,TFAP2A,GATA2,BRCA1,IFNG	ENSG00000010278,ENSG00000013297,ENSG00000075142,ENSG00000120907,ENSG00000128242,ENSG00000135124,ENSG00000138386,ENSG00000138435,ENSG00000139549,ENSG00000141385,ENSG00000164300,ENSG00000166333,ENSG00000167755,ENSG00000171121,ENSG00000172071,ENSG00000185668,ENSG00000188603,ENSG00000196712,ENSG00000205927	3.64329	5.0367e-09	2.89931e-08
		BP	GO:0006302		26	59	7	120	5.51	19	12448	0.15	RAD50,YY1,TFAP2A,CREB1,GATA2,BRCA1,NR2E3	ENSG00000012061,ENSG00000051180,ENSG00000087206,ENSG00000095002,ENSG00000112130,ENSG00000127922,ENSG00000132383,ENSG00000133863,ENSG00000141510,ENSG00000152422,ENSG00000158019,ENSG00000163961,ENSG00000164754,ENSG00000166896,ENSG00000169139,ENSG00000172977,ENSG00000175595,ENSG00000177889,ENSG00000185515	3.64329	5.0367e-09	2.89931e-08
		BP	GO:0006474		8	7	5	122	3.94	3	12464	0.02	EP300,TFAP2A,KAT2B,CREBBP,GATA2	ENSG00000102030,ENSG00000121579,ENSG00000172766	5.1374	5.26699e-09	2.89931e-08
		BP	GO:0001938		8	15	5	122	3.94	3	12464	0.02	YY1,TFAP2A,HIF1A,GATA2,NR2E3	ENSG00000143437,ENSG00000198793,ENSG00000214274	5.1374	5.26699e-09	2.89931e-08
		BP	GO:0002021		8	13	5	122	3.94	3	12464	0.02	YY1,TFAP2A,CREB1,GATA2,BRCA1	ENSG00000071677,ENSG00000132911,ENSG00000184344	5.1374	5.26699e-09	2.89931e-08
		BP	GO:0006978		8	7	5	122	3.94	3	12464	0.02	YY1,TFAP2A,HIPK2,GATA2,BRCA1	ENSG00000067066,ENSG00000111653,ENSG00000172977	5.1374	5.26699e-09	2.89931e-08
		BP	GO:0007435		8	11	5	122	3.94	3	12464	0.02	YY1,TFAP2A,GATA2,BRCA1,IL6	ENSG00000019991,ENSG00000119699,ENSG00000164690	5.1374	5.26699e-09	2.89931e-08
		BP	GO:0008306		8	19	5	122	3.94	3	12464	0.02	YY1,TFAP2A,GATA2,HTT,BRCA1	ENSG00000123454,ENSG00000171532,ENSG00000188603	5.1374	5.26699e-09	2.89931e-08
		BP	GO:0008593		8	10	5	122	3.94	3	12464	0.02	YY1,TFAP2A,GATA2,BRCA1,IL6ST	ENSG00000100906,ENSG00000135144,ENSG00000157404	5.1374	5.26699e-09	2.89931e-08
		BP	GO:0010001		26	67	7	120	5.51	19	12448	0.15	YY1,POU3F2,TFAP2A,PPARG,GATA2,BRCA1,CNTF	ENSG00000092621,ENSG00000110107,ENSG00000111361,ENSG00000123080,ENSG00000127616,ENSG00000128271,ENSG00000135144,ENSG00000137270,ENSG00000138386,ENSG00000147507,ENSG00000163623,ENSG00000164690,ENSG00000169136,ENSG00000173039,ENSG00000182326,ENSG00000183691,ENSG00000185668,ENSG00000196712,ENSG00000205927	3.64329	5.0367e-09	2.89931e-08
		BP	GO:0014910		8	12	5	122	3.94	3	12464	0.02	YY1,TFAP2A,GATA2,BRCA1,IL6ST	ENSG00000164171,ENSG00000166333,ENSG00000171791	5.1374	5.26699e-09	2.89931e-08
		BP	GO:0021544		8	12	5	122	3.94	3	12464	0.02	YY1,TFAP2A,GATA2,HTT,BRCA1	ENSG00000128573,ENSG00000140463,ENSG00000174483	5.1374	5.26699e-09	2.89931e-08
		BP	GO:0021846		8	11	5	122	3.94	3	12464	0.02	YY1,POU3F2,TFAP2A,GATA2,BRCA1	ENSG00000013810,ENSG00000147526,ENSG00000168944	5.1374	5.26699e-09	2.89931e-08
		BP	GO:0030949		8	7	5	122	3.94	3	12464	0.02	YY1,TFAP2A,HIF1A,CREB1,GATA2	ENSG00000102678,ENSG00000143437,ENSG00000156427	5.1374	5.26699e-09	2.89931e-08
		BP	GO:0031102		8	19	5	122	3.94	3	12464	0.02	YY1,TFAP2A,GATA2,BRCA1,CNTF	ENSG00000171791,ENSG00000172037,ENSG00000186350	5.1374	5.26699e-09	2.89931e-08
		BP	GO:0032729		8	10	5	122	3.94	3	12464	0.02	YY1,TFAP2A,GATA2,IFNAR1,BRCA1	ENSG00000104312,ENSG00000144381,ENSG00000168811	5.1374	5.26699e-09	2.89931e-08
		BP	GO:0035050		8	14	5	122	3.94	3	12464	0.02	YY1,TFAP2A,GATA2,BRCA1,NR2E3	ENSG00000054598,ENSG00000143140,ENSG00000176692	5.1374	5.26699e-09	2.89931e-08
		BP	GO:0042415		8	7	5	122	3.94	3	12464	0.02	YY1,EPAS1,TFAP2A,GATA2,BRCA1	ENSG00000107485,ENSG00000123454,ENSG00000165240	5.1374	5.26699e-09	2.89931e-08
		BP	GO:0042771		8	15	5	122	3.94	3	12464	0.02	YY1,TFAP2A,HIPK2,GATA2,BRCA1	ENSG00000105327,ENSG00000141510,ENSG00000163565	5.1374	5.26699e-09	2.89931e-08
		BP	GO:0043129		8	8	5	122	3.94	3	12464	0.02	YY1,EPAS1,TFAP2A,GATA2,BRCA1	ENSG00000087494,ENSG00000128052,ENSG00000133661	5.1374	5.26699e-09	2.89931e-08
		BP	GO:0051000		8	9	5	122	3.94	3	12464	0.02	YY1,TFAP2A,HIF1A,GATA2,BRCA1	ENSG00000129965,ENSG00000133703,ENSG00000180772	5.1374	5.26699e-09	2.89931e-08
		BP	GO:0060396		8	9	5	122	3.94	3	12464	0.02	YY1,TFAP2A,GATA2,STAT5A,STAT5B	ENSG00000120833,ENSG00000145675,ENSG00000189162	5.1374	5.26699e-09	2.89931e-08
		BP	GO:0006600		8	10	5	122	3.94	3	12464	0.02	TFAP2A,GATA2,STAT5A,STAT5B,BRCA1	ENSG00000131730,ENSG00000223572,ENSG00000237289	5.1374	5.26699e-09	2.89931e-08
		BP	GO:0010574		8	9	5	122	3.94	3	12464	0.02	TFAP2A,HIF1A,GATA2,IL6,IL6ST	ENSG00000007952,ENSG00000115008,ENSG00000143437	5.1374	5.26699e-09	2.89931e-08
		BP	GO:0030326		41	96	8	119	6.3	33	12434	0.26	YY1,TFAP2A,CREB1,GATA2,BRCA1,ZBTB16,SKI,NR2E3	ENSG00000005073,ENSG00000006377,ENSG00000077092,ENSG00000078246,ENSG00000078399,ENSG00000087460,ENSG00000089225,ENSG00000101115,ENSG00000102678,ENSG00000105880,ENSG00000107829,ENSG00000116132,ENSG00000123388,ENSG00000125965,ENSG00000127616,ENSG00000128713,ENSG00000135111,ENSG00000143140,ENSG00000152601,ENSG00000162769,ENSG00000163064,ENSG00000164690,ENSG00000180318,ENSG00000180447,ENSG00000183691…	3.232	6.19054e-09	3.39184e-08
		BP	GO:0051216		41	87	8	119	6.3	33	12434	0.26	YY1,TFAP2A,HIF1A,CREB1,GATA2,MAPK14,BRCA1,NR2E3	ENSG00000005073,ENSG00000009709,ENSG00000060718,ENSG00000087460,ENSG00000087494,ENSG00000102678,ENSG00000105997,ENSG00000107779,ENSG00000108821,ENSG00000110693,ENSG00000111341,ENSG00000112116,ENSG00000112175,ENSG00000112280,ENSG00000116132,ENSG00000116604,ENSG00000116985,ENSG00000118523,ENSG00000119042,ENSG00000125363,ENSG00000125965,ENSG00000128713,ENSG00000138696,ENSG00000156427,ENSG00000157766…	3.232	6.19054e-09	3.39184e-08
		BP	GO:0008585		27	64	7	120	5.51	20	12447	0.16	YY1,TFAP2A,CREB1,GATA2,STAT5A,STAT5B,BRCA1	ENSG00000054598,ENSG00000081051,ENSG00000087088,ENSG00000096717,ENSG00000099219,ENSG00000102230,ENSG00000128052,ENSG00000130699,ENSG00000134363,ENSG00000138696,ENSG00000154188,ENSG00000162624,ENSG00000164867,ENSG00000165643,ENSG00000171552,ENSG00000171791,ENSG00000179059,ENSG00000183770,ENSG00000187741,ENSG00000214274	3.59192	6.74289e-09	3.66888e-08
		BP	GO:0032869		27	79	7	120	5.51	20	12447	0.16	YY1,TFAP2A,PPARG,SREBF1,GATA2,BRCA1,STAT1	ENSG00000025434,ENSG00000103197,ENSG00000105723,ENSG00000119048,ENSG00000119729,ENSG00000129965,ENSG00000140992,ENSG00000142330,ENSG00000142784,ENSG00000145675,ENSG00000164741,ENSG00000166263,ENSG00000167244,ENSG00000171105,ENSG00000173039,ENSG00000174111,ENSG00000176692,ENSG00000184557,ENSG00000186350,ENSG00000197122	3.59192	6.74289e-09	3.66888e-08
		BP	GO:0043112		27	57	7	120	5.51	20	12447	0.16	YY1,TFAP2A,PPARG,GATA2,BRCA1,NR2E3,CACNA1A	ENSG00000056345,ENSG00000086065,ENSG00000087085,ENSG00000114650,ENSG00000116478,ENSG00000125675,ENSG00000140564,ENSG00000141480,ENSG00000145335,ENSG00000155511,ENSG00000164615,ENSG00000181092,ENSG00000186951,ENSG00000198947,ENSG00000204490,ENSG00000206439,ENSG00000223952,ENSG00000228321,ENSG00000228849,ENSG00000230108	3.59192	6.74289e-09	3.66888e-08
		BP	GO:0046887		16	36	6	121	4.72	10	12457	0.08	YY1,TFAP2A,CREB1,GATA2,BRCA1,CNTF	ENSG00000106633,ENSG00000123836,ENSG00000124205,ENSG00000138207,ENSG00000142330,ENSG00000148672,ENSG00000152556,ENSG00000163623,ENSG00000178473,ENSG00000179295	4.12342	6.8852e-09	3.73768e-08
		BP	GO:0050900		42	80	8	119	6.3	34	12433	0.27	YY1,TFAP2A,GATA2,IL8,BRCA1,IFNG,IL6R,IL6	ENSG00000100292,ENSG00000110876,ENSG00000119919,ENSG00000123454,ENSG00000124205,ENSG00000126524,ENSG00000129654,ENSG00000133661,ENSG00000134516,ENSG00000137801,ENSG00000137845,ENSG00000143669,ENSG00000154305,ENSG00000158869,ENSG00000162692,ENSG00000163220,ENSG00000163485,ENSG00000163734,ENSG00000163737,ENSG00000164022,ENSG00000164171,ENSG00000169896,ENSG00000172232,ENSG00000173432,ENSG00000174175…	3.20207	7.58295e-09	4.10699e-08
		BP	GO:0002526		105	198	11	116	8.66	94	12373	0.75	YY1,TFAP2A,PPARG,GATA2,STAT5B,BRCA1,IL6R,IL6,OSM,IL6ST,NR2E3	ENSG00000000971,ENSG00000011114,ENSG00000050628,ENSG00000055955,ENSG00000089157,ENSG00000101945,ENSG00000103197,ENSG00000105135,ENSG00000106785,ENSG00000114391,ENSG00000115008,ENSG00000115053,ENSG00000120915,ENSG00000121068,ENSG00000123838,ENSG00000123843,ENSG00000125730,ENSG00000128335,ENSG00000129965,ENSG00000131203,ENSG00000134339,ENSG00000134389,ENSG00000134595,ENSG00000137403,ENSG00000142748…	2.52428	7.91176e-09	4.27525e-08
		BP	GO:0016573		28	54	7	120	5.51	21	12446	0.17	EP300,YY1,TFAP2A,KAT2B,CREBBP,GATA2,BRCA1	ENSG00000043143,ENSG00000056661,ENSG00000071243,ENSG00000077684,ENSG00000100425,ENSG00000111653,ENSG00000119335,ENSG00000136504,ENSG00000136518,ENSG00000137265,ENSG00000145335,ENSG00000149474,ENSG00000162227,ENSG00000166337,ENSG00000171148,ENSG00000172977,ENSG00000175792,ENSG00000178028,ENSG00000183495,ENSG00000185787,ENSG00000221926	3.54305	8.91562e-09	4.77391e-08
		BP	GO:0009408		28	64	7	120	5.51	21	12446	0.17	YY1,TFAP2A,GATA2,BRCA1,IL6,OSM,NR2E3	ENSG00000103489,ENSG00000105967,ENSG00000109846,ENSG00000110680,ENSG00000111361,ENSG00000137801,ENSG00000138119,ENSG00000143536,ENSG00000147507,ENSG00000152137,ENSG00000160202,ENSG00000162616,ENSG00000164867,ENSG00000169271,ENSG00000171791,ENSG00000183214,ENSG00000184557,ENSG00000185122,ENSG00000204390,ENSG00000206449,ENSG00000227772	3.54305	8.91562e-09	4.77391e-08
		BP	GO:0030073		28	76	7	120	5.51	21	12446	0.17	YY1,TFAP2A,CREB1,GATA2,HTT,BRCA1,IFNG	ENSG00000106633,ENSG00000119782,ENSG00000123836,ENSG00000138207,ENSG00000139515,ENSG00000142330,ENSG00000148672,ENSG00000152556,ENSG00000163623,ENSG00000164756,ENSG00000172071,ENSG00000175387,ENSG00000178473,ENSG00000179295,ENSG00000187486,ENSG00000204490,ENSG00000206439,ENSG00000223952,ENSG00000228321,ENSG00000228849,ENSG00000230108	3.54305	8.91562e-09	4.77391e-08
		BP	GO:0045089		28	47	7	120	5.51	21	12446	0.17	YY1,TFAP2A,GATA2,STAT5A,STAT5B,IFNB1,BRCA1	ENSG00000073008,ENSG00000100906,ENSG00000101916,ENSG00000104312,ENSG00000127666,ENSG00000130202,ENSG00000144381,ENSG00000147896,ENSG00000158473,ENSG00000164342,ENSG00000168811,ENSG00000183214,ENSG00000196329,ENSG00000204475,ENSG00000206430,ENSG00000223833,ENSG00000225211,ENSG00000236315,ENSG00000236979,ENSG00000237103,ENSG00000237808	3.54305	8.91562e-09	4.77391e-08
		BP	GO:0008203		43	95	8	119	6.3	35	12432	0.28	CFTR,SORL1,SREBF2,YY1,TFAP2A,SREBF1,GATA2,BRCA1	ENSG00000012174,ENSG00000015520,ENSG00000066926,ENSG00000074660,ENSG00000079435,ENSG00000087237,ENSG00000100243,ENSG00000100342,ENSG00000110244,ENSG00000110245,ENSG00000110921,ENSG00000112972,ENSG00000113520,ENSG00000114650,ENSG00000115677,ENSG00000117586,ENSG00000118137,ENSG00000125629,ENSG00000128335,ENSG00000131748,ENSG00000135929,ENSG00000138135,ENSG00000140943,ENSG00000141447,ENSG00000142789…	3.173	9.238e-09	4.92414e-08
		BP	GO:0045926		43	102	8	119	6.3	35	12432	0.28	HNF4A,YY1,TFAP2A,PPARG,HIF1A,GATA2,BRCA1,BCL6	ENSG00000006831,ENSG00000067445,ENSG00000074800,ENSG00000077684,ENSG00000090432,ENSG00000101079,ENSG00000105327,ENSG00000109846,ENSG00000110851,ENSG00000110888,ENSG00000111012,ENSG00000111245,ENSG00000111653,ENSG00000113575,ENSG00000120937,ENSG00000123080,ENSG00000128802,ENSG00000129355,ENSG00000133639,ENSG00000134533,ENSG00000139687,ENSG00000140961,ENSG00000141510,ENSG00000147889,ENSG00000161055…	3.173	9.238e-09	4.92414e-08
		BP	GO:0006260		107	238	11	116	8.66	96	12371	0.77	CDK2,RAD50,YY1,TFAP2A,CREB1,GATA2,NCOA6,RPA2,BRCA1,IL6,RBBP7	ENSG00000006634,ENSG00000049541,ENSG00000051180,ENSG00000051341,ENSG00000075131,ENSG00000076003,ENSG00000087085,ENSG00000092201,ENSG00000092330,ENSG00000093009,ENSG00000096717,ENSG00000097046,ENSG00000099804,ENSG00000100479,ENSG00000100865,ENSG00000106028,ENSG00000106399,ENSG00000107447,ENSG00000107815,ENSG00000107937,ENSG00000108064,ENSG00000109079,ENSG00000109321,ENSG00000110713,ENSG00000111328…	2.50307	9.67364e-09	5.14472e-08
		BP	GO:0046889		17	27	6	121	4.72	11	12456	0.09	HNF4A,YY1,TFAP2A,GATA2,BRCA1,IFNG	ENSG00000009950,ENSG00000025434,ENSG00000110244,ENSG00000129965,ENSG00000131408,ENSG00000204490,ENSG00000206439,ENSG00000223952,ENSG00000228321,ENSG00000228849,ENSG00000230108	4.02803	1.05532e-08	5.50073e-08
		BP	GO:0045862		17	31	6	121	4.72	11	12456	0.09	EP300,YY1,TFAP2A,GATA2,BRCA1,IFNG	ENSG00000101665,ENSG00000103266,ENSG00000140564,ENSG00000147133,ENSG00000165912,ENSG00000204490,ENSG00000206439,ENSG00000223952,ENSG00000228321,ENSG00000228849,ENSG00000230108	4.02803	1.05532e-08	5.50073e-08
		BP	GO:0002204		17	28	6	121	4.72	11	12456	0.09	YY1,TFAP2A,GATA2,BRCA1,IFNG,BCL6	ENSG00000012061,ENSG00000073861,ENSG00000095002,ENSG00000101017,ENSG00000113520,ENSG00000116062,ENSG00000131507,ENSG00000144381,ENSG00000152422,ENSG00000161955,ENSG00000166888	4.02803	1.05532e-08	5.50073e-08
		BP	GO:0002381		17	29	6	121	4.72	11	12456	0.09	YY1,TFAP2A,GATA2,BRCA1,IFNG,BCL6	ENSG00000012061,ENSG00000073861,ENSG00000095002,ENSG00000101017,ENSG00000113520,ENSG00000116062,ENSG00000131507,ENSG00000144381,ENSG00000152422,ENSG00000161955,ENSG00000166888	4.02803	1.05532e-08	5.50073e-08
		BP	GO:0009880		17	38	6	121	4.72	11	12456	0.09	YY1,TFAP2A,GATA2,BRCA1,ZBTB16,NR2E3	ENSG00000090776,ENSG00000119042,ENSG00000123473,ENSG00000132130,ENSG00000135111,ENSG00000151379,ENSG00000154309,ENSG00000164458,ENSG00000168283,ENSG00000175387,ENSG00000203907	4.02803	1.05532e-08	5.50073e-08
		BP	GO:0014032		17	33	6	121	4.72	11	12456	0.09	YY1,TFAP2A,HIF1A,GATA2,BRCA1,NR2E3	ENSG00000001617,ENSG00000054598,ENSG00000075223,ENSG00000090776,ENSG00000118257,ENSG00000124205,ENSG00000164690,ENSG00000168505,ENSG00000171119,ENSG00000172757,ENSG00000176692	4.02803	1.05532e-08	5.50073e-08
		BP	GO:0021510		17	43	6	121	4.72	11	12456	0.09	YY1,TFAP2A,GATA2,BRCA1,NR2E3,CACNA1A	ENSG00000009709,ENSG00000078246,ENSG00000092621,ENSG00000109851,ENSG00000111783,ENSG00000159556,ENSG00000162490,ENSG00000163623,ENSG00000164690,ENSG00000196712,ENSG00000205927	4.02803	1.05532e-08	5.50073e-08
		BP	GO:0030856		17	30	6	121	4.72	11	12456	0.09	YY1,TFAP2A,GATA2,STAT5A,STAT5B,BRCA1	ENSG00000011052,ENSG00000110092,ENSG00000111012,ENSG00000133639,ENSG00000161849,ENSG00000164690,ENSG00000165272,ENSG00000178878,ENSG00000221926,ENSG00000234876,ENSG00000243678	4.02803	1.05532e-08	5.50073e-08
		BP	GO:0045190		17	28	6	121	4.72	11	12456	0.09	YY1,TFAP2A,GATA2,BRCA1,IFNG,BCL6	ENSG00000012061,ENSG00000073861,ENSG00000095002,ENSG00000101017,ENSG00000113520,ENSG00000116062,ENSG00000131507,ENSG00000144381,ENSG00000152422,ENSG00000161955,ENSG00000166888	4.02803	1.05532e-08	5.50073e-08
		BP	GO:0031175		108	313	11	116	8.66	97	12370	0.78	YY1,ETV4,POU3F2,TFAP2A,CREB1,GATA2,BRCA1,IL6,CNTF,LIFR,CACNA1A	ENSG00000001617,ENSG00000006468,ENSG00000011201,ENSG00000018189,ENSG00000039068,ENSG00000040608,ENSG00000069764,ENSG00000074660,ENSG00000075624,ENSG00000077097,ENSG00000077782,ENSG00000082701,ENSG00000090776,ENSG00000092621,ENSG00000099204,ENSG00000101977,ENSG00000102001,ENSG00000105880,ENSG00000106278,ENSG00000112333,ENSG00000114391,ENSG00000114999,ENSG00000116641,ENSG00000118257,ENSG00000125753…	2.49262	1.06795e-08	5.55431e-08
		BP	GO:0006111		9	9	5	122	3.94	4	12463	0.03	HNF4A,YY1,GATA2,BRCA1,IL6	ENSG00000106633,ENSG00000128989,ENSG00000129965,ENSG00000181092	4.84964	1.17551e-08	5.96742e-08
		BP	GO:0045723		9	11	5	122	3.94	4	12463	0.03	HNF4A,YY1,TFAP2A,GATA2,BRCA1	ENSG00000009950,ENSG00000025434,ENSG00000110244,ENSG00000131408	4.84964	1.17551e-08	5.96742e-08
		BP	GO:0048598		109	334	11	116	8.66	98	12369	0.79	EXT2,YY1,TFAP2A,ZBTB17,CREB1,GATA2,HTT,BRCA1,ZBTB16,SKI,NR2E3	ENSG00000005073,ENSG00000006377,ENSG00000054598,ENSG00000056661,ENSG00000060718,ENSG00000077092,ENSG00000078246,ENSG00000078399,ENSG00000087460,ENSG00000089225,ENSG00000091536,ENSG00000092607,ENSG00000100084,ENSG00000101115,ENSG00000102678,ENSG00000103197,ENSG00000103241,ENSG00000104290,ENSG00000105880,ENSG00000105997,ENSG00000107779,ENSG00000107829,ENSG00000108518,ENSG00000109705,ENSG00000115507…	2.48229	1.17778e-08	5.96742e-08
		BP	GO:0030325		9	10	5	122	3.94	4	12463	0.03	CITED2,YY1,TFAP2A,GATA2,BRCA1	ENSG00000110492,ENSG00000118137,ENSG00000185630,ENSG00000196712	4.84964	1.17551e-08	5.96742e-08
		BP	GO:0002761		29	46	7	120	5.51	22	12445	0.18	YY1,TFAP2A,GATA2,STAT5A,RUNX1,BRCA1,LIF	ENSG00000068323,ENSG00000087460,ENSG00000110680,ENSG00000113520,ENSG00000120659,ENSG00000131507,ENSG00000139687,ENSG00000145675,ENSG00000159189,ENSG00000164342,ENSG00000177606,ENSG00000181092,ENSG00000183864,ENSG00000184371,ENSG00000197372,ENSG00000204490,ENSG00000206439,ENSG00000223952,ENSG00000228321,ENSG00000228849,ENSG00000230108,ENSG00000242252	3.49645	1.16545e-08	5.96742e-08
		BP	GO:0007431		9	16	5	122	3.94	4	12463	0.03	YY1,TFAP2A,GATA2,BRCA1,IL6	ENSG00000019991,ENSG00000119699,ENSG00000164690,ENSG00000167034	4.84964	1.17551e-08	5.96742e-08
		BP	GO:0014037		9	10	5	122	3.94	4	12463	0.03	YY1,POU3F2,TFAP2A,GATA2,BRCA1	ENSG00000138386,ENSG00000173039,ENSG00000185668,ENSG00000196712	4.84964	1.17551e-08	5.96742e-08
		BP	GO:0014909		9	15	5	122	3.94	4	12463	0.03	YY1,TFAP2A,GATA2,BRCA1,IL6ST	ENSG00000122861,ENSG00000164171,ENSG00000166333,ENSG00000171791	4.84964	1.17551e-08	5.96742e-08
		BP	GO:0021517		9	18	5	122	3.94	4	12463	0.03	YY1,TFAP2A,GATA2,BRCA1,CACNA1A	ENSG00000109851,ENSG00000159556,ENSG00000163623,ENSG00000164690	4.84964	1.17551e-08	5.96742e-08
		BP	GO:0032964		9	15	5	122	3.94	4	12463	0.03	YY1,TFAP2A,GATA2,BRCA1,IL6	ENSG00000108821,ENSG00000119699,ENSG00000125363,ENSG00000164171	4.84964	1.17551e-08	5.96742e-08
		BP	GO:0046545		29	69	7	120	5.51	22	12445	0.18	YY1,TFAP2A,CREB1,GATA2,STAT5A,STAT5B,BRCA1	ENSG00000054598,ENSG00000081051,ENSG00000087088,ENSG00000096717,ENSG00000099219,ENSG00000102230,ENSG00000128052,ENSG00000130699,ENSG00000134363,ENSG00000135111,ENSG00000138207,ENSG00000138696,ENSG00000154188,ENSG00000162624,ENSG00000164867,ENSG00000165643,ENSG00000171552,ENSG00000171791,ENSG00000179059,ENSG00000183770,ENSG00000187741,ENSG00000214274	3.49645	1.16545e-08	5.96742e-08
		BP	GO:0060416		9	10	5	122	3.94	4	12463	0.03	YY1,TFAP2A,GATA2,STAT5A,STAT5B	ENSG00000120833,ENSG00000145675,ENSG00000189162,ENSG00000221926	4.84964	1.17551e-08	5.96742e-08
		BP	GO:0048812		85	261	10	117	7.87	75	12392	0.6	YY1,ETV4,POU3F2,TFAP2A,CREB1,GATA2,BRCA1,CNTF,LIFR,CACNA1A	ENSG00000001617,ENSG00000006468,ENSG00000011201,ENSG00000018189,ENSG00000040608,ENSG00000069764,ENSG00000075624,ENSG00000077097,ENSG00000082701,ENSG00000090776,ENSG00000099204,ENSG00000102001,ENSG00000105880,ENSG00000106278,ENSG00000112333,ENSG00000114391,ENSG00000114999,ENSG00000116641,ENSG00000118257,ENSG00000125753,ENSG00000127152,ENSG00000128271,ENSG00000130479,ENSG00000130827,ENSG00000133083…	2.64773	1.25614e-08	6.35081e-08
		BP	GO:0016125		45	105	8	119	6.3	37	12430	0.3	CFTR,SORL1,SREBF2,YY1,TFAP2A,SREBF1,GATA2,BRCA1	ENSG00000012174,ENSG00000015520,ENSG00000066926,ENSG00000074660,ENSG00000079435,ENSG00000087237,ENSG00000100243,ENSG00000100342,ENSG00000110244,ENSG00000110245,ENSG00000110921,ENSG00000112972,ENSG00000113520,ENSG00000114650,ENSG00000115677,ENSG00000117586,ENSG00000118137,ENSG00000123179,ENSG00000125629,ENSG00000128335,ENSG00000131748,ENSG00000135929,ENSG00000138135,ENSG00000140943,ENSG00000141447…	3.11727	1.35026e-08	6.78297e-08
		BP	GO:0035108		45	109	8	119	6.3	37	12430	0.3	YY1,TFAP2A,CREB1,GATA2,BRCA1,ZBTB16,SKI,NR2E3	ENSG00000005073,ENSG00000006377,ENSG00000077092,ENSG00000078246,ENSG00000078399,ENSG00000087088,ENSG00000087460,ENSG00000089225,ENSG00000101115,ENSG00000102678,ENSG00000105880,ENSG00000107779,ENSG00000107829,ENSG00000116132,ENSG00000123388,ENSG00000125965,ENSG00000127415,ENSG00000127616,ENSG00000128713,ENSG00000135111,ENSG00000138696,ENSG00000143140,ENSG00000152601,ENSG00000162769,ENSG00000163064…	3.11727	1.35026e-08	6.78297e-08
		BP	GO:0060173		45	113	8	119	6.3	37	12430	0.3	YY1,TFAP2A,CREB1,GATA2,BRCA1,ZBTB16,SKI,NR2E3	ENSG00000005073,ENSG00000006377,ENSG00000077092,ENSG00000078246,ENSG00000078399,ENSG00000087088,ENSG00000087460,ENSG00000089225,ENSG00000101115,ENSG00000102678,ENSG00000105880,ENSG00000107779,ENSG00000107829,ENSG00000116132,ENSG00000123388,ENSG00000125965,ENSG00000127415,ENSG00000127616,ENSG00000128713,ENSG00000135111,ENSG00000138696,ENSG00000143140,ENSG00000152601,ENSG00000162769,ENSG00000163064…	3.11727	1.35026e-08	6.78297e-08
		BP	GO:0006259		272	648	16	111	12.6	256	12211	2.05	CDK2,RAD50,YY1,TFAP2A,CREB1,GATA2,NCOA6,RPA2,RUNX1,BRCA1,SMARCB1,IFNG,IL6,NR2E3,RBBP7,BCL6	ENSG00000006634,ENSG00000008405,ENSG00000012061,ENSG00000034063,ENSG00000049541,ENSG00000051180,ENSG00000051341,ENSG00000065057,ENSG00000066427,ENSG00000067369,ENSG00000073861,ENSG00000075131,ENSG00000076003,ENSG00000077097,ENSG00000077721,ENSG00000078319,ENSG00000079616,ENSG00000085224,ENSG00000087085,ENSG00000087088,ENSG00000087206,ENSG00000088930,ENSG00000092201,ENSG00000092330,ENSG00000093009…	1.92797	1.3769e-08	6.90208e-08
		BP	GO:0030155		64	140	9	118	7.09	55	12412	0.44	CITED2,YY1,TFAP2A,GATA2,IL8,STAT5A,STAT5B,BRCA1,BCL6	ENSG00000008277,ENSG00000051382,ENSG00000089012,ENSG00000101665,ENSG00000101680,ENSG00000103197,ENSG00000105810,ENSG00000107937,ENSG00000108669,ENSG00000108821,ENSG00000110680,ENSG00000111348,ENSG00000112769,ENSG00000113575,ENSG00000113889,ENSG00000120708,ENSG00000135218,ENSG00000137801,ENSG00000137845,ENSG00000141522,ENSG00000141968,ENSG00000142871,ENSG00000144810,ENSG00000145675,ENSG00000147889…	2.84563	1.3986e-08	6.99596e-08
		BP	GO:0008202		111	244	11	116	8.66	100	12367	0.8	CFTR,SORL1,SREBF2,YY1,TFAP2A,SREBF1,GATA2,STAT5A,STAT5B,BRCA1,IFNG	ENSG00000012174,ENSG00000015520,ENSG00000025423,ENSG00000038274,ENSG00000049319,ENSG00000066926,ENSG00000074660,ENSG00000079435,ENSG00000081051,ENSG00000087237,ENSG00000099797,ENSG00000100243,ENSG00000100342,ENSG00000100867,ENSG00000101846,ENSG00000103266,ENSG00000104826,ENSG00000105398,ENSG00000106258,ENSG00000108786,ENSG00000109193,ENSG00000110244,ENSG00000110245,ENSG00000110921,ENSG00000111012…	2.46192	1.42813e-08	7.12853e-08
		BP	GO:0030278		30	77	7	120	5.51	23	12444	0.18	YY1,TFAP2A,GATA2,BRCA1,IL6R,IL6,IL6ST	ENSG00000004948,ENSG00000087460,ENSG00000105810,ENSG00000105880,ENSG00000107779,ENSG00000110680,ENSG00000111012,ENSG00000111341,ENSG00000119699,ENSG00000126549,ENSG00000130522,ENSG00000138696,ENSG00000141232,ENSG00000152595,ENSG00000168646,ENSG00000171522,ENSG00000171791,ENSG00000183864,ENSG00000184371,ENSG00000185630,ENSG00000197372,ENSG00000233608,ENSG00000242252	3.45192	1.50749e-08	7.49292e-08
		BP	GO:0042063		30	78	7	120	5.51	23	12444	0.18	YY1,POU3F2,TFAP2A,PPARG,GATA2,BRCA1,CNTF	ENSG00000092621,ENSG00000102606,ENSG00000105810,ENSG00000110107,ENSG00000111361,ENSG00000112333,ENSG00000123080,ENSG00000127616,ENSG00000128271,ENSG00000135144,ENSG00000137270,ENSG00000138386,ENSG00000147507,ENSG00000163623,ENSG00000164690,ENSG00000169136,ENSG00000172232,ENSG00000173039,ENSG00000182326,ENSG00000183691,ENSG00000185668,ENSG00000196712,ENSG00000205927	3.45192	1.50749e-08	7.49292e-08
		BP	GO:0017015		18	37	6	121	4.72	12	12455	0.1	CITED2,YY1,TFAP2A,HIPK2,GATA2,BRCA1	ENSG00000101665,ENSG00000106991,ENSG00000108854,ENSG00000112116,ENSG00000119699,ENSG00000125931,ENSG00000137801,ENSG00000140564,ENSG00000169856,ENSG00000175387,ENSG00000179284,ENSG00000215474	3.94094	1.56995e-08	7.72193e-08
		BP	GO:0007270		18	66	6	121	4.72	12	12455	0.1	YY1,TFAP2A,CREB1,GATA2,BRCA1,CACNA1A	ENSG00000010322,ENSG00000078668,ENSG00000117013,ENSG00000120907,ENSG00000128271,ENSG00000133703,ENSG00000145335,ENSG00000163485,ENSG00000163873,ENSG00000179603,ENSG00000180914,ENSG00000213585	3.94094	1.56995e-08	7.72193e-08
		BP	GO:0031016		18	35	6	121	4.72	12	12455	0.1	YY1,TFAP2A,GATA2,BRCA1,IL6R,IL6	ENSG00000081051,ENSG00000109705,ENSG00000124766,ENSG00000130675,ENSG00000139515,ENSG00000163501,ENSG00000163623,ENSG00000164690,ENSG00000169856,ENSG00000172071,ENSG00000173404,ENSG00000175387	3.94094	1.56995e-08	7.72193e-08
		BP	GO:0048568		18	56	6	121	4.72	12	12455	0.1	YY1,TFAP2A,HIF1A,GATA2,RUNX1,BRCA1	ENSG00000077092,ENSG00000102678,ENSG00000103241,ENSG00000118058,ENSG00000123473,ENSG00000138207,ENSG00000164458,ENSG00000164690,ENSG00000172845,ENSG00000183691,ENSG00000183770,ENSG00000185630	3.94094	1.56995e-08	7.72193e-08
		BP	GO:0050905		18	62	6	121	4.72	12	12455	0.1	YY1,TFAP2A,CREB1,GATA2,BRCA1,CACNA1A	ENSG00000079215,ENSG00000084234,ENSG00000125878,ENSG00000128271,ENSG00000135902,ENSG00000138435,ENSG00000142192,ENSG00000151615,ENSG00000169750,ENSG00000171298,ENSG00000188603,ENSG00000196743	3.94094	1.56995e-08	7.72193e-08
		BP	GO:0006006		87	171	10	117	7.87	77	12390	0.62	HNF4A,YY1,TFAP2A,HIF1A,CREB1,GATA2,MAPK14,BRCA1,IL6,CACNA1A	ENSG00000002330,ENSG00000004799,ENSG00000005882,ENSG00000009950,ENSG00000010322,ENSG00000013375,ENSG00000067992,ENSG00000074800,ENSG00000075624,ENSG00000102144,ENSG00000105679,ENSG00000105723,ENSG00000106049,ENSG00000106633,ENSG00000109107,ENSG00000109846,ENSG00000111640,ENSG00000111669,ENSG00000117448,ENSG00000121879,ENSG00000123836,ENSG00000128989,ENSG00000129965,ENSG00000131482,ENSG00000131828…	2.62125	1.579e-08	7.73413e-08
		BP	GO:0048667		87	263	10	117	7.87	77	12390	0.62	YY1,ETV4,POU3F2,TFAP2A,CREB1,GATA2,BRCA1,CNTF,LIFR,CACNA1A	ENSG00000001617,ENSG00000006468,ENSG00000011201,ENSG00000018189,ENSG00000040608,ENSG00000069764,ENSG00000075624,ENSG00000077097,ENSG00000079215,ENSG00000082701,ENSG00000090776,ENSG00000099204,ENSG00000102001,ENSG00000105880,ENSG00000106278,ENSG00000112333,ENSG00000114315,ENSG00000114391,ENSG00000114999,ENSG00000116641,ENSG00000118257,ENSG00000125753,ENSG00000127152,ENSG00000128271,ENSG00000130479…	2.62125	1.579e-08	7.73413e-08
		BP	GO:0051047		46	117	8	119	6.3	38	12429	0.3	YY1,TFAP2A,CREB1,GATA2,BRCA1,IFNG,IL6,CNTF	ENSG00000006747,ENSG00000022556,ENSG00000069764,ENSG00000087085,ENSG00000103490,ENSG00000105483,ENSG00000106633,ENSG00000107130,ENSG00000115008,ENSG00000117586,ENSG00000119699,ENSG00000123836,ENSG00000124205,ENSG00000128271,ENSG00000129965,ENSG00000135124,ENSG00000135413,ENSG00000138207,ENSG00000142330,ENSG00000145335,ENSG00000148672,ENSG00000152556,ENSG00000158869,ENSG00000163485,ENSG00000163623…	3.09052	1.62081e-08	7.92246e-08
		BP	GO:0006325		278	525	16	111	12.6	262	12205	2.1	EP300,YY1,TFAP2A,ING2,KAT2B,CREB1,CREBBP,GATA2,BRCA1,SMARCB1,NCOR1,HDAC3,HDAC9,SMARCC2,SRCAP,RBBP7	ENSG00000006712,ENSG00000012817,ENSG00000043143,ENSG00000056661,ENSG00000067445,ENSG00000070495,ENSG00000071243,ENSG00000073584,ENSG00000073614,ENSG00000077684,ENSG00000077721,ENSG00000087206,ENSG00000092201,ENSG00000092295,ENSG00000096717,ENSG00000100084,ENSG00000100285,ENSG00000100395,ENSG00000100425,ENSG00000100429,ENSG00000100784,ENSG00000101812,ENSG00000101945,ENSG00000102178,ENSG00000102878…	1.90431	1.87432e-08	9.14264e-08
		BP	GO:0006473		31	58	7	120	5.51	24	12443	0.19	EP300,YY1,TFAP2A,KAT2B,CREBBP,GATA2,BRCA1	ENSG00000043143,ENSG00000056661,ENSG00000071243,ENSG00000077684,ENSG00000100425,ENSG00000102030,ENSG00000111653,ENSG00000119335,ENSG00000121579,ENSG00000136504,ENSG00000136518,ENSG00000137265,ENSG00000145335,ENSG00000149474,ENSG00000162227,ENSG00000166337,ENSG00000171148,ENSG00000172766,ENSG00000172977,ENSG00000175792,ENSG00000178028,ENSG00000183495,ENSG00000185787,ENSG00000221926	3.40928	1.93096e-08	9.38006e-08
		BP	GO:0003007		31	77	7	120	5.51	24	12443	0.19	YY1,TFAP2A,HIF1A,CREB1,GATA2,BRCA1,NR2E3	ENSG00000054598,ENSG00000060718,ENSG00000088832,ENSG00000100324,ENSG00000101665,ENSG00000106991,ENSG00000111245,ENSG00000121068,ENSG00000123473,ENSG00000127616,ENSG00000129991,ENSG00000134571,ENSG00000135111,ENSG00000138207,ENSG00000138686,ENSG00000140463,ENSG00000164690,ENSG00000164741,ENSG00000171105,ENSG00000171298,ENSG00000173991,ENSG00000176692,ENSG00000185920,ENSG00000186350	3.40928	1.93096e-08	9.38006e-08
		BP	GO:0007126		47	110	8	119	6.3	39	12428	0.31	RAD50,YY1,TFAP2A,CREB1,GATA2,BRCA1,OSM,LIF	ENSG00000051180,ENSG00000066923,ENSG00000101224,ENSG00000101972,ENSG00000102096,ENSG00000105325,ENSG00000108055,ENSG00000108384,ENSG00000112029,ENSG00000112053,ENSG00000113456,ENSG00000116062,ENSG00000117650,ENSG00000122728,ENSG00000125207,ENSG00000126856,ENSG00000129810,ENSG00000132383,ENSG00000133863,ENSG00000138587,ENSG00000139351,ENSG00000147082,ENSG00000152430,ENSG00000160188,ENSG00000164256…	3.06446	1.93689e-08	9.38953e-08
		BP	GO:0019752		281	674	16	111	12.6	265	12202	2.13	QKI,HNF4A,YY1,TFAP2A,PPARG,HIF1A,CREB1,GATA2,STAT5A,STAT5B,HTT,MAPK14,BRCA1,IL6,NR2E3,CACNA1A	ENSG00000004779,ENSG00000005187,ENSG00000006831,ENSG00000009950,ENSG00000011304,ENSG00000012660,ENSG00000019582,ENSG00000023909,ENSG00000025434,ENSG00000036473,ENSG00000038274,ENSG00000060971,ENSG00000062485,ENSG00000065833,ENSG00000065911,ENSG00000066322,ENSG00000066813,ENSG00000068323,ENSG00000069764,ENSG00000072682,ENSG00000073578,ENSG00000076555,ENSG00000077498,ENSG00000079215,ENSG00000080166…	1.89268	2.18031e-08	1.05479e-07
		BP	GO:0001754		10	23	5	122	3.94	5	12462	0.04	YY1,TFAP2A,GATA2,BRCA1,NR2E3	ENSG00000114349,ENSG00000134183,ENSG00000134376,ENSG00000140463,ENSG00000156313	4.62642	2.33204e-08	1.0752e-07
		BP	GO:0002687		10	14	5	122	3.94	5	12462	0.04	YY1,TFAP2A,GATA2,IL6R,IL6	ENSG00000124205,ENSG00000137801,ENSG00000137845,ENSG00000154305,ENSG00000164171	4.62642	2.33204e-08	1.0752e-07
		BP	GO:0006509		19	33	6	121	4.72	13	12454	0.1	YY1,TFAP2A,GATA2,BRCA1,IFNG,ERAP1	ENSG00000070159,ENSG00000102265,ENSG00000117362,ENSG00000137845,ENSG00000140564,ENSG00000165912,ENSG00000204490,ENSG00000205155,ENSG00000206439,ENSG00000223952,ENSG00000228321,ENSG00000228849,ENSG00000230108	3.86082	2.27566e-08	1.0752e-07
		BP	GO:0007050		48	109	8	119	6.3	40	12427	0.32	YY1,TFAP2A,KAT2B,CREB1,GATA2,IL8,BRCA1,IFNG	ENSG00000068028,ENSG00000087074,ENSG00000091436,ENSG00000095002,ENSG00000100526,ENSG00000104499,ENSG00000106992,ENSG00000108094,ENSG00000110321,ENSG00000111012,ENSG00000111653,ENSG00000118046,ENSG00000121774,ENSG00000123080,ENSG00000129355,ENSG00000130766,ENSG00000132139,ENSG00000137801,ENSG00000138182,ENSG00000138376,ENSG00000139687,ENSG00000141510,ENSG00000147889,ENSG00000148935,ENSG00000149212…	3.03907	2.30476e-08	1.0752e-07
		BP	GO:0008088		10	16	5	122	3.94	5	12462	0.04	YY1,TFAP2A,GATA2,HTT,BRCA1	ENSG00000090889,ENSG00000107282,ENSG00000126214,ENSG00000142192,ENSG00000198836	4.62642	2.33204e-08	1.0752e-07
		BP	GO:0019048		10	10	5	122	3.94	5	12462	0.04	YY1,TFAP2A,HIPK2,GATA2,BRCA1	ENSG00000090659,ENSG00000104938,ENSG00000136986,ENSG00000162040,ENSG00000171105	4.62642	2.33204e-08	1.0752e-07
		BP	GO:0020027		10	12	5	122	3.94	5	12462	0.04	YY1,TFAP2A,HIF1A,GATA2,BRCA1	ENSG00000086232,ENSG00000110169,ENSG00000130427,ENSG00000132274,ENSG00000169877	4.62642	2.33204e-08	1.0752e-07
		BP	GO:0021761		10	32	5	122	3.94	5	12462	0.04	YY1,POU3F2,TFAP2A,GATA2,BRCA1	ENSG00000087088,ENSG00000130827,ENSG00000135111,ENSG00000140463,ENSG00000174483	4.62642	2.33204e-08	1.0752e-07
		BP	GO:0030521		19	40	6	121	4.72	13	12454	0.1	YY1,TFAP2A,GATA2,NCOA3,NCOA1,BRCA1	ENSG00000054118,ENSG00000086061,ENSG00000115548,ENSG00000117713,ENSG00000138293,ENSG00000139687,ENSG00000172977,ENSG00000175221,ENSG00000204209,ENSG00000206206,ENSG00000206279,ENSG00000227046,ENSG00000231617	3.86082	2.27566e-08	1.0752e-07
		BP	GO:0031343		19	31	6	121	4.72	13	12454	0.1	YY1,GATA2,STAT5A,STAT5B,BRCA1,IFNG	ENSG00000073008,ENSG00000130202,ENSG00000166710,ENSG00000168811,ENSG00000196329,ENSG00000204475,ENSG00000206430,ENSG00000223833,ENSG00000225211,ENSG00000236315,ENSG00000236979,ENSG00000237103,ENSG00000237808	3.86082	2.27566e-08	1.0752e-07
		BP	GO:0032094		10	17	5	122	3.94	5	12462	0.04	YY1,TFAP2A,SREBF1,GATA2,BRCA1	ENSG00000131482,ENSG00000176387,ENSG00000184557,ENSG00000187094,ENSG00000198793	4.62642	2.33204e-08	1.0752e-07
		BP	GO:0032570		10	21	5	122	3.94	5	12462	0.04	YY1,TFAP2A,SREBF1,GATA2,BRCA1	ENSG00000119699,ENSG00000137801,ENSG00000173039,ENSG00000180914,ENSG00000184557	4.62642	2.33204e-08	1.0752e-07
		BP	GO:0035136		10	21	5	122	3.94	5	12462	0.04	YY1,TFAP2A,GATA2,BRCA1,ZBTB16	ENSG00000078399,ENSG00000089225,ENSG00000125965,ENSG00000135111,ENSG00000163064	4.62642	2.33204e-08	1.0752e-07
		BP	GO:0042462		10	21	5	122	3.94	5	12462	0.04	YY1,TFAP2A,GATA2,BRCA1,NR2E3	ENSG00000114349,ENSG00000134183,ENSG00000134376,ENSG00000140463,ENSG00000156313	4.62642	2.33204e-08	1.0752e-07
		BP	GO:0043330		10	11	5	122	3.94	5	12462	0.04	YY1,GATA2,IRF3,BRCA1,STAT1	ENSG00000100030,ENSG00000100906,ENSG00000104312,ENSG00000127666,ENSG00000164342	4.62642	2.33204e-08	1.0752e-07
		BP	GO:0043487		10	18	5	122	3.94	5	12462	0.04	YY1,TFAP2A,CREB1,GATA2,BRCA1	ENSG00000004948,ENSG00000066044,ENSG00000070756,ENSG00000128016,ENSG00000142864	4.62642	2.33204e-08	1.0752e-07
		BP	GO:0048339		10	13	5	122	3.94	5	12462	0.04	YY1,TFAP2A,GATA2,HTT,BRCA1	ENSG00000054598,ENSG00000115109,ENSG00000125878,ENSG00000175387,ENSG00000176692	4.62642	2.33204e-08	1.0752e-07
		BP	GO:0048546		10	24	5	122	3.94	5	12462	0.04	YY1,TFAP2A,GATA2,BRCA1,NR2E3	ENSG00000103241,ENSG00000119919,ENSG00000138686,ENSG00000164690,ENSG00000171791	4.62642	2.33204e-08	1.0752e-07
		BP	GO:0050728		19	31	6	121	4.72	13	12454	0.1	YY1,TFAP2A,PPARG,CREB1,GATA2,BRCA1	ENSG00000117601,ENSG00000128016,ENSG00000128271,ENSG00000129965,ENSG00000131507,ENSG00000134460,ENSG00000137831,ENSG00000163485,ENSG00000173432,ENSG00000175344,ENSG00000181092,ENSG00000197471,ENSG00000233276	3.86082	2.27566e-08	1.0752e-07
		BP	GO:0050829		10	10	5	122	3.94	5	12462	0.04	YY1,GATA2,BRCA1,IL6R,IL6	ENSG00000143556,ENSG00000164047,ENSG00000172232,ENSG00000174175,ENSG00000183780	4.62642	2.33204e-08	1.0752e-07
		BP	GO:0050999		10	15	5	122	3.94	5	12462	0.04	YY1,TFAP2A,HIF1A,GATA2,BRCA1	ENSG00000129965,ENSG00000133703,ENSG00000142546,ENSG00000180772,ENSG00000182533	4.62642	2.33204e-08	1.0752e-07
		BP	GO:0051899		19	43	6	121	4.72	13	12454	0.1	YY1,TFAP2A,CREB1,GATA2,BRCA1,CACNA1A	ENSG00000006283,ENSG00000023909,ENSG00000101665,ENSG00000126709,ENSG00000128271,ENSG00000135124,ENSG00000145335,ENSG00000161610,ENSG00000163485,ENSG00000171791,ENSG00000177606,ENSG00000181092,ENSG00000187094	3.86082	2.27566e-08	1.0752e-07
		BP	GO:0055123		10	24	5	122	3.94	5	12462	0.04	YY1,TFAP2A,GATA2,BRCA1,NR2E3	ENSG00000103241,ENSG00000119919,ENSG00000138686,ENSG00000164690,ENSG00000171791	4.62642	2.33204e-08	1.0752e-07
		BP	GO:0060079		10	19	5	122	3.94	5	12462	0.04	YY1,TFAP2A,CREB1,GATA2,BRCA1	ENSG00000128271,ENSG00000135124,ENSG00000145335,ENSG00000161610,ENSG00000163485	4.62642	2.33204e-08	1.0752e-07
		BP	GO:0044255		327	784	17	110	13.39	310	12157	2.49	CFTR,SORL1,QKI,HNF4A,SREBF2,YY1,TFAP2A,PPARG,CREB1,SREBF1,GATA2,STAT5A,STAT5B,MAPK14,BRCA1,IFNG,IL6ST	ENSG00000004779,ENSG00000005187,ENSG00000006530,ENSG00000006831,ENSG00000009950,ENSG00000011405,ENSG00000012174,ENSG00000012660,ENSG00000015520,ENSG00000019582,ENSG00000025423,ENSG00000025434,ENSG00000030582,ENSG00000033011,ENSG00000038274,ENSG00000049319,ENSG00000051382,ENSG00000060971,ENSG00000063176,ENSG00000066322,ENSG00000066813,ENSG00000066926,ENSG00000069764,ENSG00000072444,ENSG00000074660…	1.80182	2.9348e-08	1.35047e-07
		BP	GO:0006919		33	58	7	120	5.51	26	12441	0.21	YY1,TFAP2A,GATA2,IFNB1,BRCA1,STAT1,NR2E3	ENSG00000087088,ENSG00000090432,ENSG00000091592,ENSG00000103342,ENSG00000103490,ENSG00000104689,ENSG00000105327,ENSG00000115541,ENSG00000120889,ENSG00000141510,ENSG00000141682,ENSG00000144381,ENSG00000147889,ENSG00000149273,ENSG00000164741,ENSG00000165943,ENSG00000172071,ENSG00000172115,ENSG00000184047,ENSG00000187094,ENSG00000204490,ENSG00000206439,ENSG00000223952,ENSG00000228321,ENSG00000228849…	3.32907	3.08502e-08	1.41683e-07
		BP	GO:0006606		70	139	9	118	7.09	61	12406	0.49	HNF4A,YY1,TFAP2A,GATA2,HTT,BRCA1,IFNG,IL6,BCL6	ENSG00000013810,ENSG00000039068,ENSG00000067560,ENSG00000084734,ENSG00000087077,ENSG00000096717,ENSG00000100030,ENSG00000100906,ENSG00000102678,ENSG00000102753,ENSG00000103197,ENSG00000107779,ENSG00000110713,ENSG00000114423,ENSG00000117450,ENSG00000119699,ENSG00000119950,ENSG00000125735,ENSG00000126883,ENSG00000133704,ENSG00000135413,ENSG00000137831,ENSG00000138757,ENSG00000139193,ENSG00000140943…	2.7416	3.13904e-08	1.43883e-07
		BP	GO:0007602		20	35	6	121	4.72	14	12453	0.11	YY1,TFAP2A,GATA2,ARRB1,BRCA1,NR2E3	ENSG00000021300,ENSG00000095464,ENSG00000102076,ENSG00000112041,ENSG00000114349,ENSG00000122375,ENSG00000130561,ENSG00000133256,ENSG00000134183,ENSG00000147380,ENSG00000148604,ENSG00000166160,ENSG00000166402,ENSG00000180245	3.78663	3.2242e-08	1.47213e-07
		BP	GO:0021537		20	70	6	121	4.72	14	12453	0.11	YY1,POU3F2,TFAP2A,GATA2,HTT,BRCA1	ENSG00000013810,ENSG00000087088,ENSG00000112333,ENSG00000128573,ENSG00000130827,ENSG00000140463,ENSG00000147526,ENSG00000162928,ENSG00000164690,ENSG00000168944,ENSG00000173406,ENSG00000174483,ENSG00000180914,ENSG00000196712	3.78663	3.2242e-08	1.47213e-07
		BP	GO:0007498		34	82	7	120	5.51	27	12440	0.22	EXT2,YY1,TFAP2A,GATA2,HTT,BRCA1,NR2E3	ENSG00000007264,ENSG00000019549,ENSG00000054598,ENSG00000103241,ENSG00000106484,ENSG00000107779,ENSG00000113575,ENSG00000115109,ENSG00000117899,ENSG00000125878,ENSG00000130159,ENSG00000135111,ENSG00000137384,ENSG00000141574,ENSG00000143867,ENSG00000164458,ENSG00000164690,ENSG00000168757,ENSG00000175387,ENSG00000176692,ENSG00000204610,ENSG00000227147,ENSG00000228927,ENSG00000233599,ENSG00000235259…	3.29125	3.85249e-08	1.75087e-07
		BP	GO:0002443		122	242	11	116	8.66	111	12356	0.89	YY1,TFAP2A,CREB1,GATA2,STAT5A,STAT5B,RUNX1,BRCA1,IFNG,IL6,BCL6	ENSG00000011114,ENSG00000012061,ENSG00000019582,ENSG00000073008,ENSG00000073861,ENSG00000089157,ENSG00000095002,ENSG00000100292,ENSG00000101017,ENSG00000101916,ENSG00000101945,ENSG00000105135,ENSG00000106785,ENSG00000110169,ENSG00000113520,ENSG00000114391,ENSG00000115053,ENSG00000116062,ENSG00000117450,ENSG00000121068,ENSG00000123454,ENSG00000123838,ENSG00000123843,ENSG00000124333,ENSG00000125730…	2.35667	3.85697e-08	1.75087e-07
		BP	GO:0048592		34	82	7	120	5.51	27	12440	0.22	YY1,TFAP2A,CREB1,GATA2,BRCA1,CNTF,NR2E3	ENSG00000077092,ENSG00000087088,ENSG00000114349,ENSG00000125533,ENSG00000133216,ENSG00000134183,ENSG00000134376,ENSG00000138207,ENSG00000140463,ENSG00000144810,ENSG00000156313,ENSG00000160202,ENSG00000171791,ENSG00000172845,ENSG00000173482,ENSG00000176697,ENSG00000180447,ENSG00000182187,ENSG00000182968,ENSG00000183770,ENSG00000196712,ENSG00000204262,ENSG00000206287,ENSG00000226788,ENSG00000228520…	3.29125	3.85249e-08	1.75087e-07
		BP	GO:0034504		72	147	9	118	7.09	63	12404	0.51	HNF4A,YY1,TFAP2A,GATA2,HTT,BRCA1,IFNG,IL6,BCL6	ENSG00000013810,ENSG00000039068,ENSG00000067560,ENSG00000084734,ENSG00000087077,ENSG00000096717,ENSG00000100030,ENSG00000100906,ENSG00000102678,ENSG00000102753,ENSG00000103197,ENSG00000107779,ENSG00000110713,ENSG00000114423,ENSG00000117450,ENSG00000119699,ENSG00000119950,ENSG00000125735,ENSG00000126883,ENSG00000133704,ENSG00000135413,ENSG00000137831,ENSG00000138757,ENSG00000139193,ENSG00000140463…	2.70918	4.03928e-08	1.82659e-07
		BP	GO:0051170		72	141	9	118	7.09	63	12404	0.51	HNF4A,YY1,TFAP2A,GATA2,HTT,BRCA1,IFNG,IL6,BCL6	ENSG00000013810,ENSG00000039068,ENSG00000067560,ENSG00000084734,ENSG00000087077,ENSG00000096717,ENSG00000100030,ENSG00000100906,ENSG00000102678,ENSG00000102753,ENSG00000103197,ENSG00000107779,ENSG00000109854,ENSG00000110713,ENSG00000114423,ENSG00000117450,ENSG00000119699,ENSG00000119950,ENSG00000125735,ENSG00000126883,ENSG00000133704,ENSG00000135413,ENSG00000135486,ENSG00000137831,ENSG00000138757…	2.70918	4.03928e-08	1.82659e-07
		BP	GO:0042060		96	270	10	117	7.87	86	12381	0.69	HNF4A,PABPC4,YY1,TFAP2A,HIF1A,GATA2,BRCA1,IL6,IL11,NR2E3	ENSG00000009709,ENSG00000010278,ENSG00000015285,ENSG00000016402,ENSG00000019991,ENSG00000047579,ENSG00000051382,ENSG00000056345,ENSG00000080618,ENSG00000085063,ENSG00000088053,ENSG00000088926,ENSG00000091583,ENSG00000095015,ENSG00000096696,ENSG00000099937,ENSG00000100292,ENSG00000101017,ENSG00000104324,ENSG00000104859,ENSG00000105887,ENSG00000110497,ENSG00000110756,ENSG00000113889,ENSG00000115486…	2.50998	4.12454e-08	1.86063e-07
		BP	GO:0030307		11	34	5	122	3.94	6	12461	0.05	EP300,YY1,TFAP2A,GATA2,CNTF	ENSG00000012232,ENSG00000112667,ENSG00000129965,ENSG00000137845,ENSG00000175793,ENSG00000204983	4.44402	4.24091e-08	1.86063e-07
		BP	GO:0001502		11	20	5	122	3.94	6	12461	0.05	YY1,TFAP2A,CREB1,GATA2,BRCA1	ENSG00000060718,ENSG00000111341,ENSG00000118523,ENSG00000138696,ENSG00000157766,ENSG00000180318	4.44402	4.24091e-08	1.86063e-07
		BP	GO:0002709		11	22	5	122	3.94	6	12461	0.05	YY1,TFAP2A,GATA2,RUNX1,BRCA1	ENSG00000073008,ENSG00000130202,ENSG00000144381,ENSG00000166710,ENSG00000168811,ENSG00000197471	4.44402	4.24091e-08	1.86063e-07
		BP	GO:0010332		11	23	5	122	3.94	6	12461	0.05	YY1,TFAP2A,CREB1,GATA2,IL6R	ENSG00000087088,ENSG00000141510,ENSG00000152422,ENSG00000171791,ENSG00000184557,ENSG00000233276	4.44402	4.24091e-08	1.86063e-07
		BP	GO:0017157		11	32	5	122	3.94	6	12461	0.05	YY1,TFAP2A,CREB1,GATA2,CACNA1A	ENSG00000100292,ENSG00000107130,ENSG00000131653,ENSG00000158869,ENSG00000165125,ENSG00000220205	4.44402	4.24091e-08	1.86063e-07
		BP	GO:0030225		11	17	5	122	3.94	6	12461	0.05	YY1,TFAP2A,GATA2,BRCA1,LIF	ENSG00000110680,ENSG00000119919,ENSG00000139687,ENSG00000159189,ENSG00000160219,ENSG00000184371	4.44402	4.24091e-08	1.86063e-07
		BP	GO:0032319		11	27	5	122	3.94	6	12461	0.05	YY1,TFAP2A,GATA2,BRCA1,BCL6	ENSG00000017797,ENSG00000116641,ENSG00000129654,ENSG00000186838,ENSG00000197457,ENSG00000198793	4.44402	4.24091e-08	1.86063e-07
		BP	GO:0045577		11	16	5	122	3.94	6	12461	0.05	YY1,GATA2,STAT5A,STAT5B,BRCA1	ENSG00000002330,ENSG00000029993,ENSG00000122025,ENSG00000139193,ENSG00000147168,ENSG00000237791	4.44402	4.24091e-08	1.86063e-07
		BP	GO:0045581		11	11	5	122	3.94	6	12461	0.05	YY1,TFAP2A,GATA2,BRCA1,BCL6	ENSG00000019582,ENSG00000129654,ENSG00000135870,ENSG00000164690,ENSG00000167815,ENSG00000171150	4.44402	4.24091e-08	1.86063e-07
		BP	GO:0045666		11	26	5	122	3.94	6	12461	0.05	YY1,TFAP2A,GATA2,BRCA1,IL6	ENSG00000067560,ENSG00000118707,ENSG00000163623,ENSG00000164690,ENSG00000176697,ENSG00000188730	4.44402	4.24091e-08	1.86063e-07
		BP	GO:0048010		11	18	5	122	3.94	6	12461	0.05	YY1,TFAP2A,HIF1A,CREB1,GATA2	ENSG00000054598,ENSG00000102678,ENSG00000128052,ENSG00000143437,ENSG00000156427,ENSG00000176692	4.44402	4.24091e-08	1.86063e-07
		BP	GO:0048489		11	35	5	122	3.94	6	12461	0.05	YY1,TFAP2A,CREB1,GATA2,BRCA1	ENSG00000079805,ENSG00000103496,ENSG00000111052,ENSG00000136717,ENSG00000145335,ENSG00000220205	4.44402	4.24091e-08	1.86063e-07
		BP	GO:0050830		11	21	5	122	3.94	6	12461	0.05	YY1,TFAP2A,GATA2,BRCA1,IL6	ENSG00000104312,ENSG00000159527,ENSG00000163218,ENSG00000168811,ENSG00000176797,ENSG00000177243	4.44402	4.24091e-08	1.86063e-07
		BP	GO:0002763		11	17	5	122	3.94	6	12461	0.05	TFAP2A,GATA2,STAT5A,RUNX1,LIF	ENSG00000087460,ENSG00000110680,ENSG00000120659,ENSG00000139687,ENSG00000177606,ENSG00000184371	4.44402	4.24091e-08	1.86063e-07
		BP	GO:0046636		11	11	5	122	3.94	6	12461	0.05	TFAP2A,GATA2,BRCA1,NR2E3,BCL6	ENSG00000078747,ENSG00000114423,ENSG00000128271,ENSG00000135870,ENSG00000164690,ENSG00000171150	4.44402	4.24091e-08	1.86063e-07
		BP	GO:0001570		21	43	6	121	4.72	15	12452	0.12	QKI,CITED2,YY1,TFAP2A,GATA2,BRCA1	ENSG00000103241,ENSG00000106991,ENSG00000111206,ENSG00000125931,ENSG00000127616,ENSG00000128052,ENSG00000129991,ENSG00000133454,ENSG00000149177,ENSG00000164458,ENSG00000164690,ENSG00000164736,ENSG00000182963,ENSG00000184937,ENSG00000203883	3.71756	4.47674e-08	1.90564e-07
		BP	GO:0006887		35	140	7	120	5.51	28	12439	0.22	HNF4A,YY1,TFAP2A,CREB1,GATA2,BRCA1,CACNA1A	ENSG00000006075,ENSG00000006747,ENSG00000084652,ENSG00000090989,ENSG00000100292,ENSG00000101194,ENSG00000103496,ENSG00000106636,ENSG00000107130,ENSG00000108700,ENSG00000111052,ENSG00000114547,ENSG00000116266,ENSG00000117016,ENSG00000124198,ENSG00000124333,ENSG00000130943,ENSG00000131653,ENSG00000142765,ENSG00000147507,ENSG00000152503,ENSG00000154305,ENSG00000158869,ENSG00000165125,ENSG00000167461…	3.25481	4.77552e-08	1.90564e-07
		BP	GO:0007596		73	182	9	118	7.09	64	12403	0.51	HNF4A,PABPC4,YY1,TFAP2A,GATA2,BRCA1,IL6,IL11,NR2E3	ENSG00000010278,ENSG00000015285,ENSG00000016402,ENSG00000019991,ENSG00000047579,ENSG00000051382,ENSG00000056345,ENSG00000080618,ENSG00000085063,ENSG00000088053,ENSG00000088926,ENSG00000091583,ENSG00000099937,ENSG00000101017,ENSG00000104859,ENSG00000110497,ENSG00000110756,ENSG00000113889,ENSG00000115486,ENSG00000117601,ENSG00000122861,ENSG00000123843,ENSG00000124491,ENSG00000125245,ENSG00000126231…	2.69335	4.56846e-08	1.90564e-07
		BP	GO:0045722		5	3	4	123	3.15	1	12466	0.01	HNF4A,YY1,GATA2,BRCA1	ENSG00000128989	6.00487	4.89351e-08	1.90564e-07
		BP	GO:0007127		21	46	6	121	4.72	15	12452	0.12	RAD50,YY1,TFAP2A,CREB1,GATA2,BRCA1	ENSG00000051180,ENSG00000066923,ENSG00000108384,ENSG00000113456,ENSG00000116062,ENSG00000126856,ENSG00000133863,ENSG00000164754,ENSG00000171772,ENSG00000185627,ENSG00000196074,ENSG00000204410,ENSG00000227314,ENSG00000230293,ENSG00000235222	3.71756	4.47674e-08	1.90564e-07
		BP	GO:0014059		5	12	4	123	3.15	1	12466	0.01	SNCG,YY1,TFAP2A,GATA2	ENSG00000145335	6.00487	4.89351e-08	1.90564e-07
		BP	GO:0051384		35	91	7	120	5.51	28	12439	0.22	EP300,YY1,TFAP2A,GATA2,BRCA1,IL6R,IL6	ENSG00000004948,ENSG00000060656,ENSG00000090402,ENSG00000090470,ENSG00000108602,ENSG00000110092,ENSG00000115457,ENSG00000120054,ENSG00000122971,ENSG00000126522,ENSG00000129596,ENSG00000133703,ENSG00000142046,ENSG00000145675,ENSG00000169032,ENSG00000170323,ENSG00000171105,ENSG00000171791,ENSG00000176387,ENSG00000178473,ENSG00000181092,ENSG00000186350,ENSG00000204490,ENSG00000206439,ENSG00000223952…	3.25481	4.77552e-08	1.90564e-07
		BP	GO:0000052		5	7	4	123	3.15	1	12466	0.01	YY1,TFAP2A,GATA2,HTT	ENSG00000142619	6.00487	4.89351e-08	1.90564e-07
		BP	GO:0000083		5	6	4	123	3.15	1	12466	0.01	YY1,TFAP2A,GATA2,BRCA1	ENSG00000139687	6.00487	4.89351e-08	1.90564e-07
		BP	GO:0001675		5	6	4	123	3.15	1	12466	0.01	YY1,TFAP2A,GATA2,BRCA1	ENSG00000173744	6.00487	4.89351e-08	1.90564e-07
		BP	GO:0001736		5	6	4	123	3.15	1	12466	0.01	YY1,TFAP2A,GATA2,BRCA1	ENSG00000104290	6.00487	4.89351e-08	1.90564e-07
		BP	GO:0002052		5	8	4	123	3.15	1	12466	0.01	YY1,TFAP2A,GATA2,BRCA1	ENSG00000164690	6.00487	4.89351e-08	1.90564e-07
		BP	GO:0002087		5	9	4	123	3.15	1	12466	0.01	YY1,GATA2,BRCA1,NR2E3	ENSG00000163485	6.00487	4.89351e-08	1.90564e-07
		BP	GO:0002246		5	5	4	123	3.15	1	12466	0.01	YY1,TFAP2A,HIF1A,GATA2	ENSG00000100292	6.00487	4.89351e-08	1.90564e-07
		BP	GO:0002634		5	6	4	123	3.15	1	12466	0.01	YY1,GATA2,BRCA1,BCL6	ENSG00000129654	6.00487	4.89351e-08	1.90564e-07
		BP	GO:0006817		5	9	4	123	3.15	1	12466	0.01	YY1,TFAP2A,GATA2,BRCA1	ENSG00000124568	6.00487	4.89351e-08	1.90564e-07
		BP	GO:0007185		5	7	4	123	3.15	1	12466	0.01	YY1,TFAP2A,GATA2,BRCA1	ENSG00000060656	6.00487	4.89351e-08	1.90564e-07
		BP	GO:0007309		5	2	4	123	3.15	1	12466	0.01	YY1,TFAP2A,GATA2,BRCA1	ENSG00000143768	6.00487	4.89351e-08	1.90564e-07
		BP	GO:0007440		5	6	4	123	3.15	1	12466	0.01	YY1,TFAP2A,GATA2,BRCA1	ENSG00000103241	6.00487	4.89351e-08	1.90564e-07
		BP	GO:0007612		21	63	6	121	4.72	15	12452	0.12	YY1,TFAP2A,GATA2,HTT,BRCA1,NR2E3	ENSG00000078668,ENSG00000094914,ENSG00000104755,ENSG00000105409,ENSG00000123454,ENSG00000126524,ENSG00000133216,ENSG00000133703,ENSG00000142192,ENSG00000157404,ENSG00000171532,ENSG00000177606,ENSG00000188603,ENSG00000196712,ENSG00000213585	3.71756	4.47674e-08	1.90564e-07
		BP	GO:0008105		5	14	4	123	3.15	1	12466	0.01	YY1,TFAP2A,GATA2,BRCA1	ENSG00000119396	6.00487	4.89351e-08	1.90564e-07
		BP	GO:0009214		5	6	4	123	3.15	1	12466	0.01	YY1,TFAP2A,GATA2,BRCA1	ENSG00000113448	6.00487	4.89351e-08	1.90564e-07
		BP	GO:0009912		5	4	4	123	3.15	1	12466	0.01	YY1,TFAP2A,GATA2,BRCA1	ENSG00000114315	6.00487	4.89351e-08	1.90564e-07
		BP	GO:0014051		5	9	4	123	3.15	1	12466	0.01	YY1,TFAP2A,GATA2,CACNA1A	ENSG00000107282	6.00487	4.89351e-08	1.90564e-07
		BP	GO:0014056		5	4	4	123	3.15	1	12466	0.01	YY1,TFAP2A,GATA2,CACNA1A	ENSG00000128271	6.00487	4.89351e-08	1.90564e-07
		BP	GO:0016081		5	5	4	123	3.15	1	12466	0.01	YY1,TFAP2A,GATA2,BRCA1	ENSG00000103496	6.00487	4.89351e-08	1.90564e-07
		BP	GO:0017158		5	7	4	123	3.15	1	12466	0.01	YY1,TFAP2A,GATA2,CACNA1A	ENSG00000165125	6.00487	4.89351e-08	1.90564e-07
		BP	GO:0021527		5	7	4	123	3.15	1	12466	0.01	YY1,TFAP2A,GATA2,NR2E3	ENSG00000009709	6.00487	4.89351e-08	1.90564e-07
		BP	GO:0021988		5	9	4	123	3.15	1	12466	0.01	YY1,TFAP2A,GATA2,HTT	ENSG00000112333	6.00487	4.89351e-08	1.90564e-07
		BP	GO:0030252		5	13	4	123	3.15	1	12466	0.01	YY1,TFAP2A,GATA2,BRCA1	ENSG00000179295	6.00487	4.89351e-08	1.90564e-07
		BP	GO:0032225		5	9	4	123	3.15	1	12466	0.01	YY1,TFAP2A,GATA2,BRCA1	ENSG00000117013	6.00487	4.89351e-08	1.90564e-07
		BP	GO:0032331		5	6	4	123	3.15	1	12466	0.01	YY1,TFAP2A,GATA2,BRCA1	ENSG00000087494	6.00487	4.89351e-08	1.90564e-07
		BP	GO:0032355		21	56	6	121	4.72	15	12452	0.12	YY1,TFAP2A,GATA2,STAT5B,RARA,BRCA1	ENSG00000109846,ENSG00000114120,ENSG00000115457,ENSG00000120833,ENSG00000139549,ENSG00000160182,ENSG00000163501,ENSG00000164690,ENSG00000164867,ENSG00000171105,ENSG00000180914,ENSG00000184557,ENSG00000185920,ENSG00000189162,ENSG00000197249	3.71756	4.47674e-08	1.90564e-07
		BP	GO:0032753		5	4	4	123	3.15	1	12466	0.01	YY1,GATA2,RARA,BRCA1	ENSG00000107485	6.00487	4.89351e-08	1.90564e-07
		BP	GO:0032801		5	7	4	123	3.15	1	12466	0.01	YY1,TFAP2A,GATA2,BRCA1	ENSG00000140564	6.00487	4.89351e-08	1.90564e-07
		BP	GO:0032816		5	7	4	123	3.15	1	12466	0.01	YY1,GATA2,STAT5A,STAT5B	ENSG00000168811	6.00487	4.89351e-08	1.90564e-07
		BP	GO:0033762		5	7	4	123	3.15	1	12466	0.01	YY1,SREBF1,GATA2,NR2E3	ENSG00000129596	6.00487	4.89351e-08	1.90564e-07
		BP	GO:0034382		5	5	4	123	3.15	1	12466	0.01	YY1,TFAP2A,GATA2,BRCA1	ENSG00000110245	6.00487	4.89351e-08	1.90564e-07
		BP	GO:0034969		5	5	4	123	3.15	1	12466	0.01	YY1,TFAP2A,GATA2,BRCA1	ENSG00000142453	6.00487	4.89351e-08	1.90564e-07
		BP	GO:0042053		5	9	4	123	3.15	1	12466	0.01	YY1,TFAP2A,GATA2,BRCA1	ENSG00000153234	6.00487	4.89351e-08	1.90564e-07
		BP	GO:0042069		5	10	4	123	3.15	1	12466	0.01	YY1,TFAP2A,GATA2,BRCA1	ENSG00000153234	6.00487	4.89351e-08	1.90564e-07
		BP	GO:0042573		5	13	4	123	3.15	1	12466	0.01	YY1,TFAP2A,GATA2,BRCA1	ENSG00000118514	6.00487	4.89351e-08	1.90564e-07
		BP	GO:0042832		5	4	4	123	3.15	1	12466	0.01	YY1,TFAP2A,GATA2,IL6	ENSG00000143669	6.00487	4.89351e-08	1.90564e-07
		BP	GO:0043281		52	84	8	119	6.3	44	12423	0.35	YY1,TFAP2A,GATA2,IFNB1,BRCA1,STAT1,IL6,NR2E3	ENSG00000002330,ENSG00000022556,ENSG00000039068,ENSG00000087088,ENSG00000089685,ENSG00000090432,ENSG00000091592,ENSG00000103342,ENSG00000103490,ENSG00000104689,ENSG00000105327,ENSG00000105483,ENSG00000105993,ENSG00000115541,ENSG00000120889,ENSG00000123358,ENSG00000126709,ENSG00000128271,ENSG00000129355,ENSG00000134248,ENSG00000137831,ENSG00000141510,ENSG00000141682,ENSG00000144381,ENSG00000147889…	2.94343	4.44399e-08	1.90564e-07
		BP	GO:0043550		5	9	4	123	3.15	1	12466	0.01	YY1,TFAP2A,GATA2,BRCA1	ENSG00000139687	6.00487	4.89351e-08	1.90564e-07
		BP	GO:0045085		5	4	4	123	3.15	1	12466	0.01	YY1,TFAP2A,GATA2,BRCA1	ENSG00000133661	6.00487	4.89351e-08	1.90564e-07
		BP	GO:0045176		5	11	4	123	3.15	1	12466	0.01	YY1,TFAP2A,GATA2,BRCA1	ENSG00000119396	6.00487	4.89351e-08	1.90564e-07
		BP	GO:0045540		5	9	4	123	3.15	1	12466	0.01	YY1,TFAP2A,GATA2,BRCA1	ENSG00000114650	6.00487	4.89351e-08	1.90564e-07
		BP	GO:0045541		5	3	4	123	3.15	1	12466	0.01	YY1,TFAP2A,GATA2,BRCA1	ENSG00000114650	6.00487	4.89351e-08	1.90564e-07
		BP	GO:0045747		5	5	4	123	3.15	1	12466	0.01	YY1,TFAP2A,GATA2,BRCA1	ENSG00000157404	6.00487	4.89351e-08	1.90564e-07
		BP	GO:0046321		5	8	4	123	3.15	1	12466	0.01	YY1,PPARG,GATA2,BRCA1	ENSG00000186951	6.00487	4.89351e-08	1.90564e-07
		BP	GO:0048596		5	8	4	123	3.15	1	12466	0.01	YY1,TFAP2A,GATA2,BRCA1	ENSG00000172845	6.00487	4.89351e-08	1.90564e-07
		BP	GO:0048617		5	5	4	123	3.15	1	12466	0.01	YY1,TFAP2A,GATA2,BRCA1	ENSG00000103241	6.00487	4.89351e-08	1.90564e-07
		BP	GO:0048853		5	7	4	123	3.15	1	12466	0.01	YY1,TFAP2A,GATA2,BRCA1	ENSG00000196712	6.00487	4.89351e-08	1.90564e-07
		BP	GO:0050930		5	10	4	123	3.15	1	12466	0.01	YY1,GATA2,IL8,BRCA1	ENSG00000172232	6.00487	4.89351e-08	1.90564e-07
		BP	GO:0051353		21	31	6	121	4.72	15	12452	0.12	YY1,TFAP2A,HIF1A,GATA2,BRCA1,IFNG	ENSG00000097007,ENSG00000111012,ENSG00000129965,ENSG00000133703,ENSG00000143322,ENSG00000144891,ENSG00000165240,ENSG00000180772,ENSG00000181867,ENSG00000204490,ENSG00000206439,ENSG00000223952,ENSG00000228321,ENSG00000228849,ENSG00000230108	3.71756	4.47674e-08	1.90564e-07
		BP	GO:0051930		5	10	4	123	3.15	1	12466	0.01	YY1,TFAP2A,GATA2,BRCA1	ENSG00000187094	6.00487	4.89351e-08	1.90564e-07
		BP	GO:0060122		5	7	4	123	3.15	1	12466	0.01	YY1,TFAP2A,GATA2,BRCA1	ENSG00000164199	6.00487	4.89351e-08	1.90564e-07
		BP	GO:0001783		5	11	4	123	3.15	1	12466	0.01	TFAP2A,GATA2,BRCA1,BCL6	ENSG00000087088	6.00487	4.89351e-08	1.90564e-07
		BP	GO:0001964		5	16	4	123	3.15	1	12466	0.01	TFAP2A,CREB1,GATA2,BRCA1	ENSG00000128271	6.00487	4.89351e-08	1.90564e-07
		BP	GO:0045136		5	5	4	123	3.15	1	12466	0.01	TFAP2A,GATA2,STAT5A,STAT5B	ENSG00000087088	6.00487	4.89351e-08	1.90564e-07
		BP	GO:0048537		5	7	4	123	3.15	1	12466	0.01	TFAP2A,GATA2,STAT5A,STAT5B	ENSG00000119919	6.00487	4.89351e-08	1.90564e-07
		BP	GO:0048541		5	6	4	123	3.15	1	12466	0.01	TFAP2A,GATA2,STAT5A,STAT5B	ENSG00000119919	6.00487	4.89351e-08	1.90564e-07
		BP	GO:0051938		5	6	4	123	3.15	1	12466	0.01	TFAP2A,GATA2,HTT,BRCA1	ENSG00000079215	6.00487	4.89351e-08	1.90564e-07
		BP	GO:0060056		5	7	4	123	3.15	1	12466	0.01	TFAP2A,GATA2,ELF3,BRCA1	ENSG00000087088	6.00487	4.89351e-08	1.90564e-07
		BP	GO:0060080		5	7	4	123	3.15	1	12466	0.01	TFAP2A,GATA2,BRCA1,NR2E3	ENSG00000128271	6.00487	4.89351e-08	1.90564e-07
		BP	GO:0060134		5	9	4	123	3.15	1	12466	0.01	TFAP2A,CREB1,GATA2,BRCA1	ENSG00000128271	6.00487	4.89351e-08	1.90564e-07
		BP	GO:0006573		5	5	4	123	3.15	1	12466	0.01	GATA2,STAT5A,STAT5B,BRCA1	ENSG00000106049	6.00487	4.89351e-08	1.90564e-07
		BP	GO:0007599		75	188	9	118	7.09	66	12401	0.53	HNF4A,PABPC4,YY1,TFAP2A,GATA2,BRCA1,IL6,IL11,NR2E3	ENSG00000010278,ENSG00000015285,ENSG00000016402,ENSG00000019991,ENSG00000047579,ENSG00000051382,ENSG00000056345,ENSG00000080618,ENSG00000085063,ENSG00000088053,ENSG00000088926,ENSG00000091583,ENSG00000099937,ENSG00000101017,ENSG00000104859,ENSG00000110497,ENSG00000110756,ENSG00000113889,ENSG00000115486,ENSG00000117601,ENSG00000122861,ENSG00000123843,ENSG00000124491,ENSG00000125245,ENSG00000126231…	2.66242	5.81104e-08	2.25178e-07
		BP	GO:0051051		75	158	9	118	7.09	66	12401	0.53	HNF4A,YY1,TFAP2A,GATA2,BRCA1,IL6,OSM,IL11,LIF	ENSG00000013810,ENSG00000025434,ENSG00000056345,ENSG00000088386,ENSG00000100266,ENSG00000100292,ENSG00000100906,ENSG00000105723,ENSG00000106633,ENSG00000109846,ENSG00000110245,ENSG00000110680,ENSG00000117586,ENSG00000118137,ENSG00000119950,ENSG00000124205,ENSG00000129965,ENSG00000131408,ENSG00000131507,ENSG00000134363,ENSG00000137801,ENSG00000137831,ENSG00000138376,ENSG00000138757,ENSG00000138798…	2.66242	5.81104e-08	2.25178e-07
		BP	GO:0007409		75	234	9	118	7.09	66	12401	0.53	YY1,ETV4,POU3F2,TFAP2A,CREB1,GATA2,BRCA1,CNTF,CACNA1A	ENSG00000001617,ENSG00000006468,ENSG00000011201,ENSG00000018189,ENSG00000040608,ENSG00000069764,ENSG00000075624,ENSG00000077097,ENSG00000090776,ENSG00000099204,ENSG00000102001,ENSG00000105880,ENSG00000106278,ENSG00000112333,ENSG00000114391,ENSG00000114999,ENSG00000116641,ENSG00000118257,ENSG00000125753,ENSG00000127152,ENSG00000130827,ENSG00000133083,ENSG00000133216,ENSG00000133961,ENSG00000134121…	2.66242	5.81104e-08	2.25178e-07
		BP	GO:0007178		54	145	8	119	6.3	46	12421	0.37	CITED2,YY1,TFAP2A,HIPK2,CREB1,GATA2,BRCA1,SKI	ENSG00000083842,ENSG00000087095,ENSG00000088832,ENSG00000095015,ENSG00000100324,ENSG00000101665,ENSG00000103266,ENSG00000106991,ENSG00000107779,ENSG00000108854,ENSG00000112116,ENSG00000114374,ENSG00000119681,ENSG00000119699,ENSG00000122176,ENSG00000125931,ENSG00000125965,ENSG00000128802,ENSG00000130159,ENSG00000134363,ENSG00000135253,ENSG00000135409,ENSG00000137801,ENSG00000138696,ENSG00000140564…	2.89882	6.04163e-08	2.33346e-07
		BP	GO:0052548		54	87	8	119	6.3	46	12421	0.37	YY1,TFAP2A,GATA2,IFNB1,BRCA1,STAT1,IL6,NR2E3	ENSG00000002330,ENSG00000022556,ENSG00000039068,ENSG00000087088,ENSG00000089685,ENSG00000090432,ENSG00000091592,ENSG00000103342,ENSG00000103490,ENSG00000104689,ENSG00000105327,ENSG00000105483,ENSG00000105993,ENSG00000115541,ENSG00000120889,ENSG00000123358,ENSG00000126709,ENSG00000128271,ENSG00000129355,ENSG00000134248,ENSG00000137831,ENSG00000140564,ENSG00000141510,ENSG00000141682,ENSG00000144381…	2.89882	6.04163e-08	2.33346e-07
		BP	GO:0006898		22	70	6	121	4.72	16	12451	0.13	SORL1,YY1,TFAP2A,GATA2,BRCA1,NR2E3	ENSG00000003056,ENSG00000010704,ENSG00000070371,ENSG00000074660,ENSG00000079805,ENSG00000087085,ENSG00000110245,ENSG00000110395,ENSG00000120586,ENSG00000124222,ENSG00000130881,ENSG00000133661,ENSG00000141480,ENSG00000145335,ENSG00000155511,ENSG00000188603	3.65294	6.10489e-08	2.34253e-07
		BP	GO:0045732		22	42	6	121	4.72	16	12451	0.13	EP300,YY1,TFAP2A,GATA2,BRCA1,IFNG	ENSG00000078747,ENSG00000101665,ENSG00000103266,ENSG00000114423,ENSG00000131507,ENSG00000138376,ENSG00000140564,ENSG00000147133,ENSG00000152661,ENSG00000165912,ENSG00000204490,ENSG00000206439,ENSG00000223952,ENSG00000228321,ENSG00000228849,ENSG00000230108	3.65294	6.10489e-08	2.34253e-07
		BP	GO:0006641		22	45	6	121	4.72	16	12451	0.13	YY1,TFAP2A,CREB1,GATA2,BRCA1,IL6ST	ENSG00000025434,ENSG00000079435,ENSG00000087237,ENSG00000091583,ENSG00000096717,ENSG00000110244,ENSG00000110245,ENSG00000119919,ENSG00000131408,ENSG00000131482,ENSG00000170835,ENSG00000179295,ENSG00000182333,ENSG00000182533,ENSG00000197208,ENSG00000233276	3.65294	6.10489e-08	2.34253e-07
		BP	GO:0048167		22	65	6	121	4.72	16	12451	0.13	YY1,TFAP2A,CREB1,GATA2,HTT,BRCA1	ENSG00000082701,ENSG00000103769,ENSG00000128271,ENSG00000133216,ENSG00000133703,ENSG00000143947,ENSG00000144619,ENSG00000145335,ENSG00000150991,ENSG00000157404,ENSG00000163485,ENSG00000163993,ENSG00000167744,ENSG00000176697,ENSG00000196586,ENSG00000221983	3.65294	6.10489e-08	2.34253e-07
		BP	GO:0006886		264	630	15	112	11.81	249	12218	2	GGA2,SORT1,GGA1,HNF4A,YY1,TFAP2A,CREB1,GATA2,HTT,STAM2,BRCA1,IFNG,IL6,NR2E3,BCL6	ENSG00000005243,ENSG00000013810,ENSG00000019582,ENSG00000025796,ENSG00000030066,ENSG00000039068,ENSG00000051128,ENSG00000065665,ENSG00000067560,ENSG00000068781,ENSG00000070371,ENSG00000070718,ENSG00000072958,ENSG00000075336,ENSG00000075785,ENSG00000079332,ENSG00000079974,ENSG00000081014,ENSG00000082701,ENSG00000084733,ENSG00000084734,ENSG00000087077,ENSG00000087460,ENSG00000088320,ENSG00000089169…	1.88276	6.38847e-08	2.44735e-07
		BP	GO:0006631		101	236	10	117	7.87	91	12376	0.73	QKI,HNF4A,YY1,TFAP2A,PPARG,GATA2,STAT5A,STAT5B,MAPK14,BRCA1	ENSG00000004779,ENSG00000005187,ENSG00000006831,ENSG00000009950,ENSG00000012660,ENSG00000019582,ENSG00000025434,ENSG00000060971,ENSG00000066322,ENSG00000066813,ENSG00000069764,ENSG00000076555,ENSG00000085871,ENSG00000095321,ENSG00000099194,ENSG00000099998,ENSG00000103150,ENSG00000104325,ENSG00000104823,ENSG00000105499,ENSG00000106853,ENSG00000110244,ENSG00000110245,ENSG00000110958,ENSG00000111669…	2.45307	6.73328e-08	2.57526e-07
		BP	GO:0001933		12	31	5	122	3.94	7	12460	0.06	HNF4A,YY1,TFAP2A,GATA2,BRCA1	ENSG00000087088,ENSG00000101665,ENSG00000106991,ENSG00000113575,ENSG00000135842,ENSG00000171105,ENSG00000177606	4.28979	7.21148e-08	2.65473e-07
		BP	GO:0010907		12	15	5	122	3.94	7	12460	0.06	HNF4A,YY1,HIF1A,GATA2,BRCA1	ENSG00000009950,ENSG00000105679,ENSG00000106633,ENSG00000128989,ENSG00000129965,ENSG00000143437,ENSG00000171105	4.28979	7.21148e-08	2.65473e-07
		BP	GO:0007131		12	27	5	122	3.94	7	12460	0.06	RAD50,YY1,TFAP2A,GATA2,BRCA1	ENSG00000051180,ENSG00000108384,ENSG00000164754,ENSG00000204410,ENSG00000227314,ENSG00000230293,ENSG00000235222	4.28979	7.21148e-08	2.65473e-07
		BP	GO:0015844		12	39	5	122	3.94	7	12460	0.06	SNCG,YY1,TFAP2A,GATA2,BRCA1	ENSG00000010322,ENSG00000103316,ENSG00000106633,ENSG00000128271,ENSG00000145335,ENSG00000146477,ENSG00000180914	4.28979	7.21148e-08	2.65473e-07
		BP	GO:0045787		37	73	7	120	5.51	30	12437	0.24	CITED2,YY1,TFAP2A,GATA2,STAT5A,STAT5B,BRCA1	ENSG00000089685,ENSG00000110092,ENSG00000112576,ENSG00000115008,ENSG00000124205,ENSG00000126787,ENSG00000129965,ENSG00000134419,ENSG00000135111,ENSG00000137804,ENSG00000138798,ENSG00000142192,ENSG00000163806,ENSG00000167244,ENSG00000171105,ENSG00000204487,ENSG00000204490,ENSG00000206437,ENSG00000206439,ENSG00000223448,ENSG00000223952,ENSG00000228321,ENSG00000228849,ENSG00000230108,ENSG00000230279…	3.18565	7.19023e-08	2.65473e-07
		BP	GO:0001756		12	36	5	122	3.94	7	12460	0.06	EP300,YY1,TFAP2A,GATA2,BRCA1	ENSG00000125878,ENSG00000145423,ENSG00000151379,ENSG00000164458,ENSG00000167034,ENSG00000168646,ENSG00000173991	4.28979	7.21148e-08	2.65473e-07
		BP	GO:0031960		37	97	7	120	5.51	30	12437	0.24	EP300,YY1,TFAP2A,GATA2,BRCA1,IL6R,IL6	ENSG00000004948,ENSG00000060656,ENSG00000090402,ENSG00000090470,ENSG00000108602,ENSG00000108821,ENSG00000110092,ENSG00000115457,ENSG00000120054,ENSG00000122971,ENSG00000126522,ENSG00000129596,ENSG00000133703,ENSG00000142046,ENSG00000145675,ENSG00000169032,ENSG00000170323,ENSG00000171105,ENSG00000171791,ENSG00000176387,ENSG00000178473,ENSG00000181092,ENSG00000186350,ENSG00000197122,ENSG00000204490…	3.18565	7.19023e-08	2.65473e-07
		BP	GO:0001569		12	23	5	122	3.94	7	12460	0.06	YY1,TFAP2A,CREB1,GATA2,BRCA1	ENSG00000106991,ENSG00000142871,ENSG00000163501,ENSG00000164690,ENSG00000168505,ENSG00000176692,ENSG00000234876	4.28979	7.21148e-08	2.65473e-07
		BP	GO:0002027		12	26	5	122	3.94	7	12460	0.06	YY1,EPAS1,TFAP2A,GATA2,BRCA1	ENSG00000006283,ENSG00000110680,ENSG00000119782,ENSG00000120907,ENSG00000124205,ENSG00000134571,ENSG00000180772	4.28979	7.21148e-08	2.65473e-07
		BP	GO:0007140		12	22	5	122	3.94	7	12460	0.06	YY1,TFAP2A,CREB1,GATA2,BRCA1	ENSG00000102096,ENSG00000108384,ENSG00000122728,ENSG00000133863,ENSG00000139351,ENSG00000187741,ENSG00000196074	4.28979	7.21148e-08	2.65473e-07
		BP	GO:0009798		12	32	5	122	3.94	7	12460	0.06	YY1,TFAP2A,GATA2,BRCA1,NR2E3	ENSG00000107779,ENSG00000123473,ENSG00000132130,ENSG00000135111,ENSG00000143768,ENSG00000164458,ENSG00000175387	4.28979	7.21148e-08	2.65473e-07
		BP	GO:0030968		12	21	5	122	3.94	7	12460	0.06	YY1,TFAP2A,GATA2,BRCA1,IFNG	ENSG00000055332,ENSG00000087074,ENSG00000110092,ENSG00000118217,ENSG00000136986,ENSG00000172071,ENSG00000178607	4.28979	7.21148e-08	2.65473e-07
		BP	GO:0031047		12	29	5	122	3.94	7	12460	0.06	YY1,TFAP2A,GATA2,EIF2C4,BRCA1	ENSG00000078687,ENSG00000124571,ENSG00000125207,ENSG00000139546,ENSG00000172409,ENSG00000175387,ENSG00000184571	4.28979	7.21148e-08	2.65473e-07
		BP	GO:0034620		12	21	5	122	3.94	7	12460	0.06	YY1,TFAP2A,GATA2,BRCA1,IFNG	ENSG00000055332,ENSG00000087074,ENSG00000110092,ENSG00000118217,ENSG00000136986,ENSG00000172071,ENSG00000178607	4.28979	7.21148e-08	2.65473e-07
		BP	GO:0035303		12	24	5	122	3.94	7	12460	0.06	YY1,TFAP2A,GATA2,BRCA1,IFNG	ENSG00000088832,ENSG00000119383,ENSG00000119782,ENSG00000163485,ENSG00000164171,ENSG00000164741,ENSG00000180772	4.28979	7.21148e-08	2.65473e-07
		BP	GO:0040029		37	91	7	120	5.51	30	12437	0.24	YY1,TFAP2A,CREB1,GATA2,EIF2C4,BRCA1,IL6	ENSG00000085224,ENSG00000096717,ENSG00000099899,ENSG00000113648,ENSG00000117713,ENSG00000118058,ENSG00000118245,ENSG00000119772,ENSG00000124523,ENSG00000127616,ENSG00000137309,ENSG00000139546,ENSG00000162595,ENSG00000167244,ENSG00000167491,ENSG00000169241,ENSG00000172409,ENSG00000175387,ENSG00000178028,ENSG00000206510,ENSG00000215641,ENSG00000223852,ENSG00000223858,ENSG00000226858,ENSG00000229006…	3.18565	7.19023e-08	2.65473e-07
		BP	GO:0043280		37	63	7	120	5.51	30	12437	0.24	YY1,TFAP2A,GATA2,IFNB1,BRCA1,STAT1,NR2E3	ENSG00000022556,ENSG00000087088,ENSG00000090432,ENSG00000091592,ENSG00000103342,ENSG00000103490,ENSG00000104689,ENSG00000105327,ENSG00000105483,ENSG00000115541,ENSG00000120889,ENSG00000137831,ENSG00000141510,ENSG00000141682,ENSG00000144381,ENSG00000147889,ENSG00000149273,ENSG00000164741,ENSG00000165943,ENSG00000172071,ENSG00000172115,ENSG00000183770,ENSG00000184047,ENSG00000187094,ENSG00000204490…	3.18565	7.19023e-08	2.65473e-07
		BP	GO:0046716		12	16	5	122	3.94	7	12460	0.06	YY1,HIF1A,GATA2,BRCA1,IL6	ENSG00000138435,ENSG00000149925,ENSG00000152556,ENSG00000165905,ENSG00000171298,ENSG00000182533,ENSG00000198947	4.28979	7.21148e-08	2.65473e-07
		BP	GO:0048168		12	37	5	122	3.94	7	12460	0.06	YY1,TFAP2A,CREB1,GATA2,BRCA1	ENSG00000082701,ENSG00000103769,ENSG00000133216,ENSG00000133703,ENSG00000145335,ENSG00000157404,ENSG00000163993	4.28979	7.21148e-08	2.65473e-07
		BP	GO:0048813		12	25	5	122	3.94	7	12460	0.06	YY1,TFAP2A,GATA2,BRCA1,CACNA1A	ENSG00000082701,ENSG00000102001,ENSG00000133083,ENSG00000133961,ENSG00000165240,ENSG00000166333,ENSG00000171798	4.28979	7.21148e-08	2.65473e-07
		BP	GO:0051297		12	36	5	122	3.94	7	12460	0.06	YY1,TFAP2A,CREB1,GATA2,BRCA1	ENSG00000117650,ENSG00000131351,ENSG00000137814,ENSG00000140463,ENSG00000144635,ENSG00000147874,ENSG00000152240	4.28979	7.21148e-08	2.65473e-07
		BP	GO:0051896		12	17	5	122	3.94	7	12460	0.06	YY1,TFAP2A,GATA2,BRCA1,NR2E3	ENSG00000103197,ENSG00000129965,ENSG00000166333,ENSG00000167244,ENSG00000171105,ENSG00000198793,ENSG00000233276	4.28979	7.21148e-08	2.65473e-07
		BP	GO:0008542		12	28	5	122	3.94	7	12460	0.06	TFAP2A,GATA2,HTT,BRCA1,NR2E3	ENSG00000104755,ENSG00000105409,ENSG00000123454,ENSG00000133703,ENSG00000142192,ENSG00000157404,ENSG00000196712	4.28979	7.21148e-08	2.65473e-07
		BP	GO:0032722		12	13	5	122	3.94	7	12460	0.06	TFAP2A,HIF1A,GATA2,IL6R,IL6	ENSG00000104312,ENSG00000204490,ENSG00000206439,ENSG00000223952,ENSG00000228321,ENSG00000228849,ENSG00000230108	4.28979	7.21148e-08	2.65473e-07
		BP	GO:0006575		77	173	9	118	7.09	68	12399	0.55	YY1,EPAS1,TFAP2A,GATA2,STAT5A,STAT5B,HTT,BRCA1,GSTK1	ENSG00000023909,ENSG00000038274,ENSG00000063854,ENSG00000072682,ENSG00000074317,ENSG00000079215,ENSG00000087085,ENSG00000087237,ENSG00000088826,ENSG00000092621,ENSG00000095059,ENSG00000099998,ENSG00000100031,ENSG00000100121,ENSG00000100288,ENSG00000102172,ENSG00000102230,ENSG00000104904,ENSG00000105887,ENSG00000107485,ENSG00000109576,ENSG00000110244,ENSG00000110721,ENSG00000112303,ENSG00000115919…	2.6324	7.33876e-08	2.69737e-07
		BP	GO:0016192		195	637	13	114	10.24	182	12285	1.46	SORL1,GGA2,SORT1,GGA1,HNF4A,YY1,TFAP2A,CREB1,GATA2,HTT,BRCA1,NR2E3,CACNA1A	ENSG00000003056,ENSG00000005243,ENSG00000006075,ENSG00000006747,ENSG00000010704,ENSG00000011028,ENSG00000015285,ENSG00000025434,ENSG00000054116,ENSG00000061987,ENSG00000063245,ENSG00000064687,ENSG00000065135,ENSG00000068781,ENSG00000069329,ENSG00000070371,ENSG00000070495,ENSG00000070718,ENSG00000072958,ENSG00000074660,ENSG00000075785,ENSG00000079332,ENSG00000079805,ENSG00000081014,ENSG00000084652…	2.04088	8.00114e-08	2.93624e-07
		BP	GO:0015833		56	128	8	119	6.3	48	12419	0.39	YY1,TFAP2A,CREB1,GATA2,HTT,BRCA1,IFNG,IL6	ENSG00000085563,ENSG00000088386,ENSG00000090659,ENSG00000100991,ENSG00000103222,ENSG00000104938,ENSG00000106633,ENSG00000119782,ENSG00000123836,ENSG00000124205,ENSG00000138207,ENSG00000139515,ENSG00000142330,ENSG00000148672,ENSG00000152556,ENSG00000154309,ENSG00000163406,ENSG00000163485,ENSG00000163623,ENSG00000164756,ENSG00000165219,ENSG00000167360,ENSG00000172071,ENSG00000172362,ENSG00000175387…	2.8561	8.11051e-08	2.97175e-07
		BP	GO:0016331		23	66	6	121	4.72	17	12450	0.14	YY1,TFAP2A,GATA2,HTT,BRCA1,NR2E3	ENSG00000103197,ENSG00000104290,ENSG00000108518,ENSG00000123473,ENSG00000125753,ENSG00000138002,ENSG00000139515,ENSG00000140463,ENSG00000160007,ENSG00000164458,ENSG00000164690,ENSG00000164741,ENSG00000167491,ENSG00000172757,ENSG00000180318,ENSG00000182175,ENSG00000185920	3.59223	8.19162e-08	2.97372e-07
		BP	GO:0019395		23	52	6	121	4.72	17	12450	0.14	YY1,TFAP2A,PPARG,GATA2,MAPK14,BRCA1	ENSG00000006831,ENSG00000076555,ENSG00000103150,ENSG00000104325,ENSG00000104823,ENSG00000113790,ENSG00000122971,ENSG00000131791,ENSG00000133835,ENSG00000138029,ENSG00000157184,ENSG00000162928,ENSG00000178537,ENSG00000181092,ENSG00000186951,ENSG00000198793,ENSG00000205560	3.59223	8.19162e-08	2.97372e-07
		BP	GO:0019915		23	43	6	121	4.72	17	12450	0.14	YY1,TFAP2A,PPARG,GATA2,STAT5A,STAT5B	ENSG00000025434,ENSG00000056345,ENSG00000069764,ENSG00000100906,ENSG00000118137,ENSG00000131408,ENSG00000135218,ENSG00000135454,ENSG00000186951,ENSG00000196743,ENSG00000204490,ENSG00000206439,ENSG00000223952,ENSG00000224916,ENSG00000228321,ENSG00000228849,ENSG00000230108	3.59223	8.19162e-08	2.97372e-07
		BP	GO:0030509		23	61	6	121	4.72	17	12450	0.14	YY1,TFAP2A,CREB1,GATA2,BRCA1,SKI	ENSG00000083842,ENSG00000101665,ENSG00000106991,ENSG00000107779,ENSG00000108854,ENSG00000114374,ENSG00000128802,ENSG00000130159,ENSG00000134363,ENSG00000135253,ENSG00000138696,ENSG00000141232,ENSG00000174136,ENSG00000182175,ENSG00000183691,ENSG00000188730,ENSG00000188779	3.59223	8.19162e-08	2.97372e-07
		BP	GO:0034599		23	31	6	121	4.72	17	12450	0.14	YY1,EPAS1,TFAP2A,HIF1A,GATA2,BRCA1	ENSG00000089159,ENSG00000100292,ENSG00000110244,ENSG00000115705,ENSG00000117450,ENSG00000117592,ENSG00000118231,ENSG00000121053,ENSG00000125995,ENSG00000143437,ENSG00000145335,ENSG00000147485,ENSG00000152894,ENSG00000160211,ENSG00000167815,ENSG00000196365,ENSG00000233276	3.59223	8.19162e-08	2.97372e-07
		BP	GO:0045428		23	34	6	121	4.72	17	12450	0.14	YY1,TFAP2A,GATA2,BRCA1,IFNG,IL6	ENSG00000080824,ENSG00000096384,ENSG00000127666,ENSG00000129965,ENSG00000135124,ENSG00000163661,ENSG00000171105,ENSG00000180772,ENSG00000196329,ENSG00000196639,ENSG00000204490,ENSG00000206439,ENSG00000223952,ENSG00000228321,ENSG00000228849,ENSG00000230108,ENSG00000244734	3.59223	8.19162e-08	2.97372e-07
		BP	GO:0007179		38	89	7	120	5.51	31	12436	0.25	CITED2,YY1,TFAP2A,HIPK2,CREB1,GATA2,BRCA1	ENSG00000087095,ENSG00000095015,ENSG00000100324,ENSG00000101665,ENSG00000106991,ENSG00000107779,ENSG00000108854,ENSG00000112116,ENSG00000114374,ENSG00000119681,ENSG00000119699,ENSG00000122176,ENSG00000125931,ENSG00000125965,ENSG00000135409,ENSG00000137801,ENSG00000140564,ENSG00000141480,ENSG00000141905,ENSG00000143768,ENSG00000152894,ENSG00000157077,ENSG00000164120,ENSG00000164404,ENSG00000164692…	3.15278	8.74046e-08	3.16321e-07
		BP	GO:0001649		38	80	7	120	5.51	31	12436	0.25	YY1,TFAP2A,GATA2,BRCA1,IL6R,IL6,IL6ST	ENSG00000087085,ENSG00000087460,ENSG00000087494,ENSG00000102678,ENSG00000105810,ENSG00000105880,ENSG00000107779,ENSG00000108821,ENSG00000116604,ENSG00000119042,ENSG00000125363,ENSG00000130522,ENSG00000136235,ENSG00000138696,ENSG00000141232,ENSG00000163501,ENSG00000164690,ENSG00000167244,ENSG00000168646,ENSG00000183691,ENSG00000186153,ENSG00000196712,ENSG00000206502,ENSG00000224859,ENSG00000233608…	3.15278	8.74046e-08	3.16321e-07
		BP	GO:0042445		57	130	8	119	6.3	49	12418	0.39	YY1,TFAP2A,HIF1A,GATA2,STAT5B,HTT,BRCA1,CACNA1A	ENSG00000010704,ENSG00000025423,ENSG00000049319,ENSG00000081051,ENSG00000100867,ENSG00000103266,ENSG00000103316,ENSG00000104826,ENSG00000108786,ENSG00000109193,ENSG00000109472,ENSG00000112474,ENSG00000115705,ENSG00000118137,ENSG00000118514,ENSG00000119912,ENSG00000131748,ENSG00000138207,ENSG00000140564,ENSG00000143149,ENSG00000143437,ENSG00000156096,ENSG00000160882,ENSG00000162496,ENSG00000164690…	2.8354	9.35553e-08	3.37544e-07
[truncated: 2,008 more rows]

## Sheet: Module8
YWHAZ			#term		term_size	term_size_in_genome	list1_positives	list1_negatives	list1_percentage	list2_positives	list2_negatives	list2_percentage	list1_positive_ids	list2_positive_ids	odds_ratio_log	pvalue	adj_pvalue
[truncated: 635 more rows]

## Sheet: Module9
IL7			#term	term	term_size	term_size_in_genome	list1_positives	list1_negatives	list1_percentage	list2_positives	list2_negatives	list2_percentage	list1_positive_ids	list2_positive_ids	odds_ratio_log	pvalue	adj_pvalue
[truncated: 66 more rows]

[truncated: 12 more sheets: Module10, Module11, Module12, Module13, Module14, Module15, Module16, Module17, Module18, Module19, Module20, Module21]
